# Supplementary material for: Single-cell Transcriptome Profiling reveals Dermal and Epithelial cell fate decisions during Embryonic Hair Follicle Development
Source: Theranostics. 2020 Jun 12;10(17):7581–98. doi: 10.7150/thno.44306 (PMC7359078; doi:10.7150/thno.44306)
Supplement: Supplementary file 1 — Supplementary figures and tables. [file thnov10p7581s1.zip]

Archive with 2 entries (2 files):
- ###2020.5.28_Ge's_Supplementary_Figures_compressed.pdf
- Supplementary tables..xlsx
