# Supplementary material for: Single-cell Transcriptome Profiling reveals Dermal and Epithelial cell fate decisions during Embryonic Hair Follicle Development
Source: Theranostics. 2020 Jun 12;10(17):7581–98. doi: 10.7150/thno.44306 (PMC7359078; doi:10.7150/thno.44306)
Supplement: Supplementary file 1 — Supplementary figures and tables. [file thnov10p7581s1.zip › Supplementary tables..xlsx]

## Sheet: Table S1
Table S1. List of DEGs for tSNE identified 13 clusters. Corresponding to Figure 1B.
	p_val	avg_logFC	pct.1	pct.2	p_val_adj	cluster	gene
Lum	0	1.23914	0.998	0.823	0	0	Lum
Itih5	0	0.9868	0.76	0.305	0	0	Itih5
Twist2	0	0.96292	0.994	0.663	0	0	Twist2
Col3a1	0	0.947422	0.998	0.97	0	0	Col3a1
Ppic	0	0.891807	0.981	0.849	0	0	Ppic
Gm1673	0	0.890343	0.91	0.651	0	0	Gm1673
Pth1r	0	0.883336	0.967	0.565	0	0	Pth1r
Htra1	0	0.839218	0.841	0.518	0	0	Htra1
Lgals1	0	0.794884	1	0.99	0	0	Lgals1
Egfl6	0	0.793633	0.822	0.529	0	0	Egfl6
Wif1	0	0.753776	0.775	0.349	0	0	Wif1
Sparc	0	0.752753	1	0.977	0	0	Sparc
Col1a1	0	0.745798	1	0.95	0	0	Col1a1
Col6a1	0	0.740422	0.991	0.731	0	0	Col6a1
P4ha2	0	0.731323	0.717	0.332	0	0	P4ha2
Col6a2	0	0.725808	0.987	0.72	0	0	Col6a2
Dcn	0	0.697951	0.991	0.847	0	0	Dcn
Cox6c	0	0.690041	0.999	0.995	0	0	Cox6c
Rcn3	0	0.682462	0.963	0.76	0	0	Rcn3
Mef2c	0	0.675483	0.759	0.415	0	0	Mef2c
Cav1	0	0.673144	0.845	0.556	0	0	Cav1
Col1a2	0	0.673044	1	0.951	0	0	Col1a2
Tcf4	0	0.6699	0.981	0.821	0	0	Tcf4
Serpinh1	0	0.666869	1	0.966	0	0	Serpinh1
C1qtnf2	0	0.660224	0.831	0.413	0	0	C1qtnf2
Col6a3	0	0.658902	0.93	0.576	0	0	Col6a3
Robo2	0	0.645416	0.757	0.386	0	0	Robo2
Zeb2	0	0.640721	0.898	0.575	0	0	Zeb2
Anxa5	0	0.626209	0.975	0.86	0	0	Anxa5
a	0	0.624068	0.575	0.22	0	0	a
Grem2	0	0.623082	0.514	0.184	0	0	Grem2
Mfap2	0	0.612167	1	0.912	0	0	Mfap2
Vstm4	0	0.602355	0.644	0.278	0	0	Vstm4
Cldn10	0	0.593735	0.521	0.178	0	0	Cldn10
Igsf10	0	0.590791	0.696	0.351	0	0	Igsf10
Kdelr3	0	0.579786	0.792	0.456	0	0	Kdelr3
Lhfp	0	0.577488	0.805	0.451	0	0	Lhfp
Emp3	0	0.559405	0.962	0.718	0	0	Emp3
Cd63	0	0.518628	1	0.955	0	0	Cd63
Serf2	0	0.45515	1	0.996	0	0	Serf2
Pid1	1.59856e-304	0.697731	0.658	0.318	3.06365e-300	0	Pid1
Irx1	1.24587e-294	0.588927	0.803	0.509	2.3877e-290	0	Irx1
Nkd1	5.03021e-293	0.593693	0.777	0.453	9.64039e-289	0	Nkd1
Thy1	4.84156e-289	0.535122	0.806	0.452	9.27885e-285	0	Thy1
Ifitm2	6.38039e-280	0.351212	0.999	0.974	1.2228e-275	0	Ifitm2
Gm14964	5.47399e-276	0.516969	0.49	0.184	1.04909e-271	0	Gm14964
Ptk7	5.30329e-270	0.524064	0.838	0.61	1.01638e-265	0	Ptk7
Nrn1	1.22672e-266	0.531146	0.524	0.213	2.35101e-262	0	Nrn1
Vim	2.77781e-266	0.533264	0.998	0.936	5.32367e-262	0	Vim
Gas1	1.30729e-265	0.499708	0.976	0.794	2.50543e-261	0	Gas1
Rspo3	5.39521e-264	0.479888	0.518	0.205	1.03399e-259	0	Rspo3
S100a6	5.58266e-264	0.551583	0.905	0.644	1.06992e-259	0	S100a6
Eva1b	5.6621e-264	0.442534	0.961	0.757	1.08514e-259	0	Eva1b
Fgfr1	1.82143e-254	0.640768	0.83	0.605	3.49076e-250	0	Fgfr1
Twist1	1.95469e-254	0.482321	0.818	0.49	3.74616e-250	0	Twist1
Cd81	7.331e-250	0.344977	0.998	0.962	1.40499e-245	0	Cd81
Penk	2.74096e-247	0.690198	0.755	0.467	5.25306e-243	0	Penk
Pitx2	3.81742e-247	0.519289	0.428	0.151	7.31609e-243	0	Pitx2
Nbl1	2.47662e-245	0.779158	0.764	0.491	4.74644e-241	0	Nbl1
Lmna	2.89386e-244	0.479098	0.942	0.813	5.54609e-240	0	Lmna
Tpst1	1.7493e-243	0.529168	0.78	0.517	3.35254e-239	0	Tpst1
Lmcd1	1.63036e-242	0.547703	0.453	0.175	3.12458e-238	0	Lmcd1
Hmgn3	3.29055e-237	0.507626	0.898	0.759	6.30634e-233	0	Hmgn3
B3gnt9	2.73729e-234	0.43509	0.553	0.26	5.24601e-230	0	B3gnt9
Ppib	5.73537e-233	0.358187	0.989	0.964	1.09918e-228	0	Ppib
Tmem132c	4.60217e-225	0.455865	0.745	0.442	8.82006e-221	0	Tmem132c
Trps1	7.24771e-217	0.510601	0.588	0.299	1.38902e-212	0	Trps1
Col26a1	3.08479e-216	0.443926	0.757	0.456	5.91199e-212	0	Col26a1
Copz2	4.33736e-213	0.508422	0.778	0.552	8.31255e-209	0	Copz2
Ppp1r14a	3.65939e-212	0.48891	0.546	0.274	7.01321e-208	0	Ppp1r14a
Crip1	7.51601e-210	0.338568	0.976	0.811	1.44044e-205	0	Crip1
Bgn	1.64543e-208	0.28176	0.956	0.75	3.15347e-204	0	Bgn
Selm	5.57591e-208	0.464448	0.872	0.673	1.06862e-203	0	Selm
Crabp1	3.20557e-203	0.766156	0.783	0.622	6.14348e-199	0	Crabp1
Col5a2	2.99364e-201	0.458235	0.89	0.657	5.7373e-197	0	Col5a2
Txndc5	2.23864e-197	0.417188	0.863	0.682	4.29035e-193	0	Txndc5
Mxd4	2.02403e-195	0.425022	0.758	0.532	3.87906e-191	0	Mxd4
Dpt	4.62251e-194	0.450407	0.623	0.317	8.85904e-190	0	Dpt
Col5a1	1.73463e-189	0.405197	0.812	0.571	3.32441e-185	0	Col5a1
Ddah1	4.27514e-185	0.418145	0.715	0.458	8.19331e-181	0	Ddah1
Col7a1	1.5662e-183	0.427891	0.598	0.336	3.00162e-179	0	Col7a1
Pmp22	1.89362e-181	0.415567	0.862	0.608	3.62912e-177	0	Pmp22
Ostc	2.68896e-176	0.375006	0.942	0.876	5.15339e-172	0	Ostc
Mrgprf	1.58525e-174	0.347671	0.291	0.094	3.03812e-170	0	Mrgprf
Col16a1	7.11597e-174	0.431304	0.587	0.337	1.36378e-169	0	Col16a1
Fstl1	8.80308e-174	0.380759	0.962	0.786	1.68711e-169	0	Fstl1
Mmp2	1.93951e-173	0.454995	0.722	0.478	3.71707e-169	0	Mmp2
Creb3l1	3.03724e-171	0.428523	0.63	0.377	5.82087e-167	0	Creb3l1
Calu	1.38418e-170	0.39758	0.85	0.692	2.65277e-166	0	Calu
Ssr2	1.25371e-167	0.358843	0.958	0.921	2.40273e-163	0	Ssr2
Osr2	8.16804e-167	0.92274	0.54	0.314	1.5654e-162	0	Osr2
Fbln1	4.60303e-163	0.423874	0.863	0.734	8.8217e-159	0	Fbln1
Enho	1.84764e-161	0.447427	0.381	0.167	3.541e-157	0	Enho
Cdh11	1.09981e-160	0.377659	0.76	0.504	2.10779e-156	0	Cdh11
Snhg18	2.28732e-160	0.38868	0.762	0.537	4.38365e-156	0	Snhg18
Cpz	2.65671e-158	0.381467	0.468	0.225	5.09158e-154	0	Cpz
Guca1a	4.94953e-155	0.31881	0.301	0.109	9.48577e-151	0	Guca1a
Zfp536	8.81193e-155	0.295943	0.341	0.135	1.68881e-150	0	Zfp536
Reep5	7.38982e-154	0.348672	0.92	0.828	1.41626e-149	0	Reep5
Efna5	7.97981e-154	0.467842	0.695	0.483	1.52933e-149	0	Efna5
Anxa2	9.89697e-151	0.260771	0.993	0.962	1.89675e-146	0	Anxa2
C1qtnf6	1.49807e-149	0.386387	0.636	0.401	2.87105e-145	0	C1qtnf6
Fam46a	2.69962e-149	0.515878	0.558	0.335	5.17383e-145	0	Fam46a
Gpx8	2.92328e-147	0.352467	0.843	0.673	5.60246e-143	0	Gpx8
Ctsk	5.72687e-147	0.362066	0.666	0.417	1.09755e-142	0	Ctsk
Stxbp6	3.24441e-143	0.454628	0.424	0.216	6.21791e-139	0	Stxbp6
Myadm	5.70168e-142	0.379419	0.61	0.388	1.09273e-137	0	Myadm
Atxn1	7.05806e-142	0.336119	0.384	0.178	1.35268e-137	0	Atxn1
Eid1	9.61756e-138	0.306036	0.914	0.827	1.84321e-133	0	Eid1
Scarf2	4.8313e-137	0.349052	0.583	0.356	9.25919e-133	0	Scarf2
Prss23	9.83444e-134	0.771909	0.476	0.283	1.88477e-129	0	Prss23
Rabac1	3.69292e-133	0.373975	0.861	0.75	7.07749e-129	0	Rabac1
2310022B05Rik	4.78718e-133	0.385472	0.594	0.397	9.17462e-129	0	2310022B05Rik
Fkbp9	4.98045e-133	0.383502	0.786	0.634	9.54504e-129	0	Fkbp9
Prrx2	3.2633e-130	0.367917	0.661	0.439	6.25412e-126	0	Prrx2
Kcnk2	1.5456e-129	0.467576	0.392	0.196	2.96214e-125	0	Kcnk2
Timp2	4.62047e-127	0.32802	0.808	0.611	8.85512e-123	0	Timp2
P3h1	6.3389e-127	0.350892	0.584	0.38	1.21485e-122	0	P3h1
Mmp23	2.25521e-120	0.342218	0.417	0.211	4.3221e-116	0	Mmp23
Gorasp2	1.44316e-119	0.371055	0.687	0.541	2.76581e-115	0	Gorasp2
Nt5e	1.64408e-119	0.298414	0.402	0.205	3.15087e-115	0	Nt5e
Sdc2	1.83011e-119	0.38811	0.589	0.396	3.5074e-115	0	Sdc2
Srpx	2.93939e-119	0.316538	0.591	0.37	5.63335e-115	0	Srpx
Gabarap	1.82477e-118	0.256184	0.979	0.961	3.49717e-114	0	Gabarap
Svbp	2.99845e-117	0.325947	0.854	0.79	5.74652e-113	0	Svbp
Eln	2.83851e-115	0.415067	0.633	0.429	5.44e-111	0	Eln
Tnfaip6	7.04937e-113	0.321704	0.595	0.379	1.35101e-108	0	Tnfaip6
Shox2	1.56695e-111	0.318337	0.368	0.181	3.00305e-107	0	Shox2
Gpx7	1.12461e-108	0.294921	0.785	0.592	2.15531e-104	0	Gpx7
Wls	3.02893e-108	0.701543	0.787	0.683	5.80495e-104	0	Wls
Tspan17	6.05104e-107	0.330399	0.359	0.182	1.15968e-102	0	Tspan17
Mgst3	2.29196e-106	0.555944	0.627	0.486	4.39254e-102	0	Mgst3
Maf	2.37277e-106	0.277083	0.422	0.227	4.54741e-102	0	Maf
Cope	3.11982e-106	0.29066	0.868	0.806	5.97914e-102	0	Cope
Adamts2	3.23321e-106	0.307157	0.486	0.286	6.19645e-102	0	Adamts2
Emc10	1.77141e-104	0.265991	0.867	0.797	3.39492e-100	0	Emc10
Rpl39l	5.02927e-104	0.304187	0.458	0.263	9.6386e-100	0	Rpl39l
Nucb1	4.76489e-103	0.311121	0.715	0.578	9.13191e-99	0	Nucb1
Cpq	4.86317e-103	0.314616	0.421	0.239	9.32026e-99	0	Cpq
Fbn2	9.24282e-103	0.302331	0.763	0.563	1.77139e-98	0	Fbn2
Rcn1	9.21251e-102	0.27284	0.837	0.709	1.76558e-97	0	Rcn1
Pofut2	2.01956e-99	0.317698	0.724	0.602	3.87049e-95	0	Pofut2
Ddost	7.14083e-99	0.269801	0.881	0.838	1.36854e-94	0	Ddost
Fkbp7	1.40722e-98	0.316282	0.595	0.418	2.69693e-94	0	Fkbp7
Gem	3.2807e-98	0.32092	0.27	0.117	6.28746e-94	0	Gem
Pdia5	1.80232e-97	0.298415	0.451	0.273	3.45415e-93	0	Pdia5
Cyp26b1	2.64053e-97	0.288095	0.337	0.165	5.06058e-93	0	Cyp26b1
Aebp1	3.16549e-97	0.265687	0.587	0.38	6.06666e-93	0	Aebp1
Fkbp14	5.61876e-97	0.273543	0.468	0.282	1.07684e-92	0	Fkbp14
Emp2	8.92785e-97	0.266832	0.671	0.479	1.71102e-92	0	Emp2
Vkorc1	1.20862e-92	0.306749	0.715	0.591	2.31631e-88	0	Vkorc1
P4hb	1.48467e-92	0.273	0.875	0.799	2.84537e-88	0	P4hb
Eif4ebp1	2.07507e-92	0.274944	0.801	0.679	3.97688e-88	0	Eif4ebp1
Fxyd1	5.32715e-92	0.318533	0.425	0.246	1.02095e-87	0	Fxyd1
Chst12	2.92929e-91	0.297808	0.439	0.268	5.61399e-87	0	Chst12
Ssr3	1.32878e-90	0.273048	0.848	0.789	2.54662e-86	0	Ssr3
Fkbp11	2.13741e-90	0.344711	0.51	0.344	4.09635e-86	0	Fkbp11
Map1lc3a	4.33405e-90	0.27866	0.913	0.827	8.30621e-86	0	Map1lc3a
Adam33	6.17203e-90	0.282197	0.511	0.314	1.18287e-85	0	Adam33
Fam174b	6.1948e-89	0.270282	0.397	0.226	1.18723e-84	0	Fam174b
Mmp14	2.18876e-88	0.288245	0.809	0.68	4.19475e-84	0	Mmp14
Fkbp10	5.28649e-86	0.301744	0.608	0.439	1.01316e-81	0	Fkbp10
Msrb2	8.16395e-85	0.251323	0.315	0.167	1.56462e-80	0	Msrb2
Rftn2	9.82956e-85	0.299868	0.351	0.195	1.88383e-80	0	Rftn2
Vat1	1.11272e-84	0.297466	0.586	0.43	2.13254e-80	0	Vat1
Eif2s2	3.7368e-84	0.251785	0.965	0.946	7.16158e-80	0	Eif2s2
Jund	3.63791e-81	0.305409	0.957	0.915	6.97205e-77	0	Jund
Pdlim4	6.4453e-81	0.252604	0.576	0.409	1.23524e-76	0	Pdlim4
Dpm3	2.1697e-80	0.255974	0.781	0.716	4.15822e-76	0	Dpm3
Tmem246	7.32206e-80	0.270098	0.534	0.382	1.40327e-75	0	Tmem246
Ift20	1.88283e-79	0.279532	0.739	0.659	3.60845e-75	0	Ift20
Ufsp2	2.57223e-79	0.296133	0.569	0.439	4.92968e-75	0	Ufsp2
P3h3	3.94395e-79	0.255653	0.627	0.459	7.55858e-75	0	P3h3
Bcl11b	8.26219e-79	0.32562	0.713	0.593	1.58345e-74	0	Bcl11b
Stmn2	1.32774e-78	0.497971	0.441	0.276	2.54462e-74	0	Stmn2
Tmem47	1.25263e-77	0.288682	0.449	0.292	2.40067e-73	0	Tmem47
Ssr4	1.28386e-77	0.250169	0.889	0.843	2.46052e-73	0	Ssr4
Cdc42ep3	2.13379e-77	0.394127	0.422	0.269	4.08941e-73	0	Cdc42ep3
Ctsh	1.75408e-76	0.273895	0.503	0.341	3.3617e-72	0	Ctsh
Rpn2	3.7878e-76	0.257597	0.845	0.79	7.25932e-72	0	Rpn2
Slc39a7	5.1625e-76	0.292091	0.623	0.513	9.89394e-72	0	Slc39a7
Rgs10	9.51754e-75	0.367707	0.365	0.218	1.82404e-70	0	Rgs10
Nnmt	2.31226e-74	0.28951	0.377	0.225	4.43144e-70	0	Nnmt
Dclk1	1.06468e-73	0.406498	0.444	0.288	2.04045e-69	0	Dclk1
Vimp	2.88155e-73	0.270562	0.72	0.621	5.5225e-69	0	Vimp
Snai1	3.31243e-71	0.259531	0.352	0.203	6.34828e-67	0	Snai1
Itm2c	4.05968e-71	0.250434	0.799	0.721	7.78038e-67	0	Itm2c
Prdx6	4.12282e-71	0.302213	0.829	0.778	7.90138e-67	0	Prdx6
Wisp1	8.45061e-71	0.261787	0.474	0.303	1.61956e-66	0	Wisp1
Srm	4.504e-70	0.29098	0.7	0.621	8.63192e-66	0	Srm
Capn2	6.20007e-70	0.264221	0.614	0.484	1.18824e-65	0	Capn2
2310039H08Rik	1.2638e-69	0.27781	0.548	0.431	2.42207e-65	0	2310039H08Rik
Mapre2	2.59929e-69	0.27363	0.469	0.324	4.98155e-65	0	Mapre2
Atp6v0e	1.63723e-64	0.250985	0.864	0.79	3.13774e-60	0	Atp6v0e
Cyr61	2.8215e-64	0.322846	0.673	0.549	5.40741e-60	0	Cyr61
Hdlbp	3.30314e-60	0.255392	0.719	0.648	6.33048e-56	0	Hdlbp
Slco3a1	2.80659e-58	0.258691	0.318	0.196	5.37883e-54	0	Slco3a1
Rps6ka3	6.30286e-57	0.256667	0.364	0.245	1.20794e-52	0	Rps6ka3
Kdelr2	2.46275e-56	0.251463	0.856	0.778	4.71987e-52	0	Kdelr2
Tns3	6.38844e-53	0.267154	0.41	0.293	1.22434e-48	0	Tns3
Gadd45g	6.72057e-49	0.251388	0.509	0.388	1.288e-44	0	Gadd45g
Tmem109	4.11616e-48	0.322937	0.535	0.451	7.88862e-44	0	Tmem109
Por	1.11477e-41	0.300427	0.433	0.341	2.13647e-37	0	Por
4930523C07Rik	5.99784e-40	0.284398	0.288	0.193	1.14949e-35	0	4930523C07Rik
Efnb2	2.28391e-37	0.263437	0.292	0.203	4.37711e-33	0	Efnb2
Tmem9	7.84359e-32	0.255818	0.585	0.531	1.50322e-27	0	Tmem9
Csrp1	3.30134e-23	0.253726	0.642	0.599	6.32702e-19	0	Csrp1
Dusp1	8.39577e-23	0.301381	0.427	0.362	1.60905e-18	0	Dusp1
Gja1	9.80962e-18	0.352916	0.683	0.641	1.88001e-13	0	Gja1
Zbtb20	1.68981e-17	0.25971	0.345	0.288	3.23853e-13	0	Zbtb20
Cpe	5.62944e-07	0.350393	0.332	0.316	0.0107888	0	Cpe
Hbb-y1	0	2.09116	0.881	0.315	0	1	Hbb-y
Hba-a11	0	1.62473	0.951	0.744	0	1	Hba-a1
Hba-x	0	1.56831	0.519	0.147	0	1	Hba-x
Hba-a21	0	1.56105	0.883	0.642	0	1	Hba-a2
Actb1	0	1.0289	1	1	0	1	Actb
Ptn1	0	0.862599	0.924	0.609	0	1	Ptn
Nfia	0	0.831265	0.887	0.599	0	1	Nfia
Mdk1	0	0.82635	0.966	0.676	0	1	Mdk
Notch2	0	0.764608	0.733	0.358	0	1	Notch2
Tpm11	0	0.733122	0.918	0.685	0	1	Tpm1
Spry2	0	0.687809	0.7	0.36	0	1	Spry2
Cdkn1c1	0	0.671767	0.99	0.833	0	1	Cdkn1c
Tubb2b1	0	0.659762	0.822	0.438	0	1	Tubb2b
Igf21	0	0.638702	0.939	0.612	0	1	Igf2
Nnat1	0	0.636878	0.762	0.301	0	1	Nnat
Mest1	0	0.58877	0.957	0.644	0	1	Mest
Akap121	0	0.575865	0.576	0.223	0	1	Akap12
Marcks1	0	0.538129	0.975	0.872	0	1	Marcks
Fibin1	0	0.521155	0.573	0.2	0	1	Fibin
Tubb51	0	0.451155	0.998	0.993	0	1	Tubb5
Hbb-bt1	2.38723e-305	1.45111	0.811	0.567	4.57513e-301	1	Hbb-bt
Cbx31	8.53818e-286	0.541848	0.955	0.83	1.63634e-281	1	Cbx3
Agtr21	4.55964e-284	0.562143	0.659	0.302	8.73855e-280	1	Agtr2
Hmga2	9.73873e-279	0.577717	0.634	0.298	1.86643e-274	1	Hmga2
Basp1	2.48657e-272	0.481445	0.907	0.659	4.76551e-268	1	Basp1
Tuba1a	6.57224e-272	0.383706	0.991	0.929	1.25957e-267	1	Tuba1a
Hspa5	2.51962e-268	0.486358	0.954	0.783	4.82885e-264	1	Hspa5
Igfbp21	3.2877e-265	0.568007	0.718	0.38	6.30089e-261	1	Igfbp2
Sfrp11	4.0742e-264	0.461014	0.498	0.183	7.80821e-260	1	Sfrp1
2810417H13Rik1	1.85644e-258	0.488374	0.888	0.553	3.55787e-254	1	2810417H13Rik
Calr	1.79168e-256	0.439234	0.979	0.888	3.43376e-252	1	Calr
Zfhx41	2.27003e-256	0.474229	0.524	0.21	4.35051e-252	1	Zfhx4
Srrm2	4.86948e-253	0.459469	0.957	0.884	9.33235e-249	1	Srrm2
Ube2c1	3.44825e-250	0.532457	0.746	0.43	6.60858e-246	1	Ube2c
Tmsb10	3.18007e-248	0.354411	0.999	0.996	6.0946e-244	1	Tmsb10
Igfbp41	4.90418e-244	0.472385	0.806	0.479	9.39886e-240	1	Igfbp4
Meis2	2.9935e-239	0.525893	0.681	0.392	5.73703e-235	1	Meis2
Supt161	3.9996e-238	0.560571	0.73	0.486	7.66522e-234	1	Supt16
Cenpf1	8.55006e-238	0.560369	0.638	0.321	1.63862e-233	1	Cenpf
Dlk1	7.07454e-236	0.367998	0.979	0.792	1.35584e-231	1	Dlk1
Zfhx31	9.11934e-234	0.469848	0.464	0.174	1.74772e-229	1	Zfhx3
Sox111	2.72122e-233	0.377747	0.657	0.34	5.21521e-229	1	Sox11
Tuba1b1	1.01585e-232	0.34717	0.996	0.961	1.94687e-228	1	Tuba1b
Peg3	4.22349e-229	0.452856	0.95	0.781	8.09433e-225	1	Peg3
Actc1	8.29605e-229	0.430931	0.309	0.083	1.58994e-224	1	Actc1
Insig1	5.41872e-228	0.53377	0.508	0.229	1.0385e-223	1	Insig1
Meg3	2.96486e-225	0.445834	0.983	0.863	5.68216e-221	1	Meg3
Crabp2	8.12771e-225	0.463158	0.534	0.232	1.55768e-220	1	Crabp2
Kdelr21	5.53806e-219	0.458203	0.911	0.768	1.06137e-214	1	Kdelr2
Slc39a1	1.14481e-214	0.513291	0.682	0.409	2.19404e-210	1	Slc39a1
Pdia6	7.24556e-203	0.380607	0.975	0.896	1.38861e-198	1	Pdia6
Vcam1	8.49922e-200	0.437511	0.677	0.374	1.62888e-195	1	Vcam1
Map1b	1.17685e-198	0.451227	0.781	0.538	2.25544e-194	1	Map1b
Tma7	8.83981e-198	0.355784	0.978	0.935	1.69415e-193	1	Tma7
H191	1.35633e-196	0.368595	0.963	0.819	2.5994e-192	1	H19
Wtap	2.51264e-196	0.487881	0.774	0.578	4.81547e-192	1	Wtap
Rbp11	3.93e-196	0.44963	0.549	0.264	7.53184e-192	1	Rbp1
Rpgrip1	2.11891e-195	0.526329	0.574	0.318	4.0609e-191	1	Rpgrip1
Birc51	1.45493e-192	0.418018	0.789	0.495	2.78838e-188	1	Birc5
Marcksl11	2.7124e-192	0.368179	0.962	0.896	5.19832e-188	1	Marcksl1
Arl6ip11	4.51802e-192	0.471852	0.826	0.638	8.65879e-188	1	Arl6ip1
Igfbp5	1.63128e-188	0.453946	0.749	0.459	3.12635e-184	1	Igfbp5
Top2a1	8.63844e-186	0.432758	0.704	0.398	1.65556e-181	1	Top2a
Hmgb21	5.05142e-185	0.328122	0.968	0.84	9.68104e-181	1	Hmgb2
Dkk2	4.89746e-183	0.382957	0.393	0.146	9.38598e-179	1	Dkk2
Hic1	1.43706e-181	0.413941	0.521	0.256	2.75412e-177	1	Hic1
Hsp90aa1	3.38775e-181	0.362928	0.967	0.899	6.49261e-177	1	Hsp90aa1
Ptx3	1.28557e-178	0.402029	0.42	0.174	2.46379e-174	1	Ptx3
Ncam1	2.0154e-178	0.439302	0.787	0.578	3.86251e-174	1	Ncam1
Cks21	7.11326e-178	0.433738	0.781	0.545	1.36326e-173	1	Cks2
Gpc3	2.35664e-177	0.360914	0.929	0.785	4.51651e-173	1	Gpc3
Ogn	4.1772e-177	0.335514	0.567	0.269	8.0056e-173	1	Ogn
Hbb-bs	7.66053e-176	1.11011	0.961	0.9	1.46814e-171	1	Hbb-bs
Angptl1	1.07119e-175	0.306184	0.32	0.103	2.05294e-171	1	Angptl1
Tshz21	3.19392e-175	0.388341	0.547	0.275	6.12115e-171	1	Tshz2
Ccnb11	1.0576e-174	0.42326	0.585	0.312	2.02689e-170	1	Ccnb1
Lmnb11	1.29025e-172	0.412644	0.773	0.573	2.47276e-168	1	Lmnb1
6330403K07Rik1	1.69734e-171	0.363522	0.538	0.267	3.25296e-167	1	6330403K07Rik
Hsp90b1	3.77474e-171	0.369502	0.934	0.814	7.23429e-167	1	Hsp90b1
Prrc2c	1.50425e-164	0.388356	0.845	0.711	2.88289e-160	1	Prrc2c
Bex2	1.29466e-161	0.352845	0.437	0.196	2.48121e-157	1	Bex2
Psip11	8.55632e-160	0.399406	0.787	0.637	1.63982e-155	1	Psip1
Hsf2	3.78571e-159	0.367654	0.34	0.135	7.25531e-155	1	Hsf2
Ranbp1	1.07813e-156	0.322406	0.976	0.923	2.06623e-152	1	Ranbp1
Nrk	2.37519e-155	0.311383	0.351	0.134	4.55205e-151	1	Nrk
Itm2a1	6.13523e-155	0.307612	0.874	0.716	1.17582e-150	1	Itm2a
Stmn11	1.65389e-151	0.252215	0.994	0.933	3.16967e-147	1	Stmn1
Tpx21	8.97012e-149	0.397521	0.558	0.313	1.71912e-144	1	Tpx2
Osr1	1.71086e-147	0.403985	0.602	0.35	3.27886e-143	1	Osr1
Fkbp3	2.25341e-144	0.362005	0.864	0.769	4.31866e-140	1	Fkbp3
St13	5.35229e-144	0.367094	0.846	0.756	1.02577e-139	1	St13
Ndufa4	1.22814e-142	0.281949	0.981	0.935	2.35374e-138	1	Ndufa4
Ngfrap1	2.04543e-142	0.321344	0.937	0.878	3.92007e-138	1	Ngfrap1
Lsp1	2.44331e-142	0.34591	0.393	0.176	4.68261e-138	1	Lsp1
Myef21	7.57542e-141	0.41441	0.622	0.425	1.45183e-136	1	Myef2
H2afy2	8.18494e-141	0.407209	0.705	0.539	1.56864e-136	1	H2afy2
Dnaja11	1.86418e-140	0.339588	0.886	0.804	3.5727e-136	1	Dnaja1
Wbp5	5.67464e-140	0.296141	0.98	0.959	1.08755e-135	1	Wbp5
Rbm15	1.76305e-139	0.398763	0.451	0.242	3.37889e-135	1	Rbm15
Cnn2	2.14306e-139	0.418018	0.765	0.612	4.10717e-135	1	Cnn2
Hn11	7.03203e-139	0.33124	0.913	0.821	1.34769e-134	1	Hn1
Kdm6b	1.42801e-136	0.417341	0.645	0.448	2.73678e-132	1	Kdm6b
2700094K13Rik1	6.70344e-134	0.3169	0.892	0.782	1.28471e-129	1	2700094K13Rik
Igf11	1.93441e-133	0.310478	0.501	0.261	3.7073e-129	1	Igf1
Irx3	4.11431e-132	0.364823	0.494	0.271	7.88508e-128	1	Irx3
Cenpe1	3.71637e-131	0.378928	0.486	0.266	7.12242e-127	1	Cenpe
Atxn7l3b	9.4222e-131	0.297915	0.924	0.883	1.80576e-126	1	Atxn7l3b
Flrt2	1.04618e-130	0.351034	0.466	0.248	2.005e-126	1	Flrt2
Manf	1.76771e-130	0.342027	0.867	0.768	3.38781e-126	1	Manf
Cdc201	5.28044e-128	0.348275	0.57	0.335	1.012e-123	1	Cdc20
Pdpn	5.66264e-128	0.368513	0.406	0.2	1.08525e-123	1	Pdpn
Vcan	1.00157e-127	0.341	0.658	0.432	1.91951e-123	1	Vcan
Runx1t1	2.42856e-127	0.377102	0.632	0.409	4.65434e-123	1	Runx1t1
Ntm	1.08586e-126	0.293155	0.305	0.12	2.08106e-122	1	Ntm
Set1	2.23471e-124	0.288144	0.983	0.916	4.28283e-120	1	Set
Cenpa1	9.42773e-124	0.349567	0.669	0.433	1.80682e-119	1	Cenpa
Ran1	1.40762e-123	0.261638	0.984	0.926	2.69771e-119	1	Ran
Grb10	3.29206e-123	0.34656	0.719	0.551	6.30924e-119	1	Grb10
Anp32b1	5.52023e-121	0.297986	0.951	0.892	1.05795e-116	1	Anp32b
Lix1	8.17489e-121	0.332396	0.44	0.226	1.56672e-116	1	Lix1
Nusap11	2.81554e-120	0.328124	0.502	0.273	5.39599e-116	1	Nusap1
Dpysl2	1.58073e-119	0.342047	0.705	0.526	3.02947e-115	1	Dpysl2
Cdca81	3.29235e-119	0.333141	0.593	0.366	6.30979e-115	1	Cdca8
Snrpd1	1.14465e-117	0.310518	0.896	0.827	2.19372e-113	1	Snrpd1
Cbx1	1.59996e-117	0.315262	0.871	0.789	3.06633e-113	1	Cbx1
Wnt5a	2.59165e-116	0.327532	0.496	0.285	4.9669e-112	1	Wnt5a
Gng51	3.231e-116	0.263918	0.962	0.919	6.1922e-112	1	Gng5
Maged1	8.77031e-116	0.295636	0.897	0.807	1.68083e-111	1	Maged1
Maged2	1.21465e-115	0.302678	0.837	0.695	2.32788e-111	1	Maged2
Ptp4a1	2.97006e-115	0.35832	0.77	0.66	5.69212e-111	1	Ptp4a1
Gap43	1.31928e-114	0.328823	0.596	0.376	2.5284e-110	1	Gap43
Rrm21	1.73522e-114	0.346497	0.573	0.36	3.32555e-110	1	Rrm2
Lsm6	6.45102e-114	0.319303	0.805	0.716	1.23634e-109	1	Lsm6
Acat2	1.50962e-113	0.357201	0.598	0.414	2.89318e-109	1	Acat2
Ttc3	1.80461e-113	0.306933	0.862	0.756	3.45853e-109	1	Ttc3
Msmo1	1.20497e-112	0.345565	0.511	0.304	2.30933e-108	1	Msmo1
Eif5b	2.17735e-112	0.333001	0.85	0.777	4.1729e-108	1	Eif5b
Nasp	1.43341e-111	0.355449	0.716	0.565	2.74713e-107	1	Nasp
Limd2	8.83796e-110	0.300008	0.808	0.676	1.69379e-105	1	Limd2
Smc21	1.01732e-109	0.333439	0.625	0.435	1.94969e-105	1	Smc2
Ptprd	1.05145e-109	0.30759	0.431	0.235	2.01511e-105	1	Ptprd
Arglu1	2.20534e-109	0.325218	0.851	0.774	4.22653e-105	1	Arglu1
Sub1	1.0375e-107	0.251875	0.969	0.964	1.98837e-103	1	Sub1
Plpp3	8.54287e-107	0.3384	0.666	0.477	1.63724e-102	1	Plpp3
Cbx5	1.5544e-106	0.318444	0.722	0.581	2.97901e-102	1	Cbx5
Ndufa5	1.05627e-105	0.299958	0.843	0.784	2.02434e-101	1	Ndufa5
Ptges3	7.09576e-105	0.301977	0.866	0.792	1.3599e-100	1	Ptges3
Nrp1	2.09996e-104	0.304125	0.714	0.503	4.02458e-100	1	Nrp1
Cks1b1	6.11823e-104	0.286565	0.849	0.721	1.17256e-99	1	Cks1b
2019-09-07	5.86068e-103	0.266391	0.908	0.859	1.1232e-98	1	2019-09-07
Ccna21	6.25513e-102	0.295464	0.568	0.361	1.1988e-97	1	Ccna2
Mki671	4.61085e-101	0.321333	0.506	0.31	8.83668e-97	1	Mki67
Zwint	5.15418e-101	0.321818	0.69	0.563	9.87799e-97	1	Zwint
Cdo1	7.21582e-101	0.349003	0.708	0.513	1.38291e-96	1	Cdo1
Spc251	2.27722e-100	0.302826	0.503	0.301	4.3643e-96	1	Spc25
Kpna21	3.39297e-100	0.339615	0.475	0.287	6.50262e-96	1	Kpna2
Ly6h	6.75387e-100	0.294134	0.375	0.191	1.29438e-95	1	Ly6h
Smc41	1.57051e-99	0.303984	0.689	0.522	3.00988e-95	1	Smc4
Zic1	3.75823e-98	0.323861	0.524	0.33	7.20265e-94	1	Zic1
Tubb4b1	4.01622e-97	0.256269	0.798	0.663	7.69709e-93	1	Tubb4b
H2afx1	4.14348e-96	0.2595	0.777	0.631	7.94099e-92	1	H2afx
Hmmr1	1.90979e-94	0.29763	0.406	0.223	3.66011e-90	1	Hmmr
Nme1	4.92361e-94	0.26199	0.927	0.848	9.4361e-90	1	Nme1
Abhd2	2.07217e-93	0.294683	0.384	0.213	3.97132e-89	1	Abhd2
Prc11	2.22349e-92	0.3137	0.467	0.279	4.26131e-88	1	Prc1
Pdia4	6.22334e-92	0.316256	0.735	0.616	1.1927e-87	1	Pdia4
Gsk3b	6.35667e-92	0.295341	0.807	0.734	1.21826e-87	1	Gsk3b
Bex4	1.6281e-91	0.280987	0.37	0.199	3.12026e-87	1	Bex4
Meis1	2.64809e-90	0.288011	0.473	0.292	5.07506e-86	1	Meis1
Dbn1	4.06129e-90	0.306615	0.589	0.422	7.78347e-86	1	Dbn1
Dnm3	8.23844e-87	0.279864	0.32	0.162	1.5789e-82	1	Dnm3
Hmgcs1	1.89729e-86	0.308835	0.604	0.446	3.63615e-82	1	Hmgcs1
Anp32a	2.73966e-86	0.284397	0.886	0.837	5.25056e-82	1	Anp32a
Slc1a31	3.90467e-86	0.314202	0.408	0.234	7.4833e-82	1	Slc1a3
Plk11	4.90452e-85	0.268171	0.392	0.221	9.39951e-81	1	Plk1
H1fx1	5.04996e-85	0.282037	0.675	0.531	9.67825e-81	1	H1fx
Pdap1	5.41259e-84	0.267356	0.888	0.835	1.03732e-79	1	Pdap1
Myh10	3.28355e-83	0.28499	0.63	0.464	6.29293e-79	1	Myh10
Incenp1	6.35853e-83	0.292568	0.431	0.263	1.21861e-78	1	Incenp
Gxylt2	7.22213e-83	0.278692	0.536	0.358	1.38412e-78	1	Gxylt2
Prrx1	3.23422e-82	0.257631	0.773	0.589	6.19838e-78	1	Prrx1
S1pr3	4.34437e-82	0.293354	0.437	0.27	8.32598e-78	1	S1pr3
Ssb	4.70954e-82	0.276111	0.835	0.784	9.02584e-78	1	Ssb
Tgfb2	1.01235e-81	0.257655	0.355	0.191	1.94017e-77	1	Tgfb2
Hmgb3	3.53125e-81	0.261881	0.83	0.745	6.76765e-77	1	Hmgb3
Hist1h2ae1	3.76428e-81	0.262122	0.454	0.273	7.21424e-77	1	Hist1h2ae
Hoxc5	4.25086e-81	0.252448	0.305	0.153	8.14677e-77	1	Hoxc5
Gm26523	7.3122e-81	0.281502	0.459	0.283	1.40138e-76	1	Gm26523
Cdk11	8.33599e-81	0.257159	0.602	0.42	1.59759e-76	1	Cdk1
Tacc31	9.4963e-81	0.266491	0.482	0.31	1.81997e-76	1	Tacc3
Col12a11	3.13294e-80	0.263817	0.557	0.383	6.00429e-76	1	Col12a1
Kif20a1	8.61324e-80	0.264838	0.37	0.209	1.65073e-75	1	Kif20a
Cycs	6.40126e-79	0.262234	0.854	0.79	1.2268e-74	1	Cycs
Cthrc1	9.61055e-79	0.277637	0.537	0.357	1.84186e-74	1	Cthrc1
Hnrnpr	1.90274e-77	0.269726	0.816	0.749	3.6466e-73	1	Hnrnpr
Tril	5.52676e-77	0.257153	0.522	0.351	1.0592e-72	1	Tril
Lockd1	9.42638e-75	0.299791	0.519	0.352	1.80657e-70	1	Lockd
Lpar1	1.46863e-74	0.262001	0.627	0.461	2.81463e-70	1	Lpar1
Tmpo1	1.94515e-74	0.253162	0.789	0.69	3.72788e-70	1	Tmpo
Bex1	4.46534e-74	0.250789	0.449	0.283	8.55782e-70	1	Bex1
Pfn2	1.0794e-73	0.258799	0.624	0.49	2.06867e-69	1	Pfn2
Nudt4	3.03933e-73	0.357364	0.602	0.493	5.82488e-69	1	Nudt4
Pdcd5	4.09129e-73	0.261095	0.832	0.815	7.84096e-69	1	Pdcd5
Smoc21	9.75924e-73	0.266921	0.587	0.419	1.87036e-68	1	Smoc2
Canx	1.17283e-72	0.250747	0.822	0.773	2.24773e-68	1	Canx
Chd3	1.74017e-72	0.274405	0.808	0.731	3.33503e-68	1	Chd3
Ncl	2.71647e-72	0.255536	0.97	0.946	5.20612e-68	1	Ncl
Kcnq1ot1	2.79229e-72	0.261238	0.715	0.604	5.35143e-68	1	Kcnq1ot1
Sqle	2.98865e-72	0.288263	0.494	0.339	5.72775e-68	1	Sqle
Cyp51	1.64236e-71	0.2629	0.436	0.276	3.14759e-67	1	Cyp51
Hspd1	2.05446e-71	0.260084	0.841	0.76	3.93738e-67	1	Hspd1
Fdps	7.54695e-71	0.267462	0.644	0.513	1.44637e-66	1	Fdps
Pdcd4	9.64876e-71	0.31237	0.693	0.584	1.84918e-66	1	Pdcd4
Spats2l	4.78299e-70	0.285721	0.629	0.508	9.16661e-66	1	Spats2l
Hdgfrp3	8.22242e-70	0.260698	0.432	0.286	1.57583e-65	1	Hdgfrp3
Slc24a5	1.72506e-69	0.28836	0.448	0.303	3.30608e-65	1	Slc24a5
H2afy1	3.67511e-69	0.254718	0.835	0.766	7.04334e-65	1	H2afy
Knstrn1	1.27155e-65	0.274192	0.415	0.268	2.43693e-61	1	Knstrn
Yme1l1	7.75012e-64	0.289331	0.559	0.447	1.48531e-59	1	Yme1l1
Emilin1	1.97646e-63	0.265619	0.543	0.401	3.78789e-59	1	Emilin1
Plagl11	2.3404e-61	0.271198	0.527	0.382	4.48538e-57	1	Plagl1
Smarcc1	1.65536e-60	0.257544	0.701	0.621	3.1725e-56	1	Smarcc1
Paip1	7.02294e-60	0.291094	0.447	0.324	1.34595e-55	1	Paip1
Jam3	1.83033e-58	0.253911	0.439	0.304	3.50783e-54	1	Jam3
Mis18bp11	2.22751e-58	0.252184	0.351	0.217	4.26902e-54	1	Mis18bp1
Lrrc17	6.0282e-58	0.253707	0.54	0.401	1.1553e-53	1	Lrrc17
Rap2b	3.32628e-57	0.264535	0.506	0.388	6.37482e-53	1	Rap2b
Rangap11	1.80638e-56	0.257649	0.511	0.382	3.46192e-52	1	Rangap1
Cacybp	2.04853e-55	0.255915	0.724	0.642	3.92601e-51	1	Cacybp
Hmgcr	2.41029e-55	0.252372	0.362	0.236	4.61931e-51	1	Hmgcr
2019-09-10	5.1775e-48	0.261477	0.38	0.266	9.92269e-44	1	2019-09-10
Alkbh5	1.62897e-44	0.2539	0.567	0.481	3.12193e-40	1	Alkbh5
Pim1	8.62473e-44	0.250041	0.405	0.299	1.65293e-39	1	Pim1
Birc6	3.58833e-43	0.257433	0.56	0.49	6.87704e-39	1	Birc6
Mfap41	0	1.64283	0.912	0.53	0	2	Mfap4
Aspn1	0	1.4263	0.731	0.24	0	2	Aspn
Dlk11	0	1.3567	0.977	0.793	0	2	Dlk1
Sfrp2	0	1.28783	0.838	0.366	0	2	Sfrp2
Itm2a2	0	1.2059	0.965	0.7	0	2	Itm2a
Col1a21	0	1.18721	1	0.951	0	2	Col1a2
Serpinf1	0	1.14776	0.881	0.399	0	2	Serpinf1
Col1a12	0	1.14048	1	0.95	0	2	Col1a1
Pcolce	0	1.08774	0.9	0.608	0	2	Pcolce
Agtr22	0	1.07858	0.67	0.301	0	2	Agtr2
Igf22	0	1.03444	0.827	0.633	0	2	Igf2
C1qtnf3	0	1.02896	0.383	0.099	0	2	C1qtnf3
Cdkn1c2	0	1.00575	0.992	0.833	0	2	Cdkn1c
Col3a12	0	1.00495	1	0.97	0	2	Col3a1
Lox	0	0.98201	0.832	0.35	0	2	Lox
Ccdc80	0	0.97228	0.782	0.299	0	2	Ccdc80
Dcn2	0	0.970969	0.921	0.861	0	2	Dcn
Col12a12	0	0.951613	0.813	0.336	0	2	Col12a1
Meg31	0	0.945072	0.998	0.861	0	2	Meg3
Dpt2	0	0.941358	0.635	0.317	0	2	Dpt
Sparc2	0	0.940047	1	0.978	0	2	Sparc
Fn1	0	0.935789	0.909	0.567	0	2	Fn1
Ogn1	0	0.921902	0.75	0.236	0	2	Ogn
Fibin2	0	0.887389	0.556	0.204	0	2	Fibin
Dpep1	0	0.880132	0.358	0.057	0	2	Dpep1
Loxl1	0	0.851056	0.707	0.207	0	2	Loxl1
H192	0	0.8389	0.971	0.818	0	2	H19
Thbs2	0	0.838614	0.602	0.156	0	2	Thbs2
Gpc31	0	0.831623	0.994	0.773	0	2	Gpc3
Col5a21	0	0.803319	0.948	0.648	0	2	Col5a2
Col5a11	0	0.796814	0.879	0.56	0	2	Col5a1
Fstl11	0	0.789388	0.989	0.782	0	2	Fstl1
Rcn31	0	0.778444	0.983	0.757	0	2	Rcn3
Clec3b	0	0.777739	0.266	0.029	0	2	Clec3b
Rarres2	0	0.764654	0.516	0.182	0	2	Rarres2
Plpp31	0	0.720301	0.815	0.45	0	2	Plpp3
Fbn1	0	0.661956	0.716	0.349	0	2	Fbn1
Htra3	0	0.65355	0.499	0.152	0	2	Htra3
Mfap21	0	0.611976	0.998	0.913	0	2	Mfap2
Adam331	0	0.6089	0.673	0.285	0	2	Adam33
Gpx71	0	0.589924	0.874	0.577	0	2	Gpx7
Islr	0	0.570527	0.657	0.271	0	2	Islr
Rcn11	0	0.564065	0.935	0.692	0	2	Rcn1
Angptl11	0	0.539481	0.38	0.093	0	2	Angptl1
Serpinh11	0	0.523268	1	0.967	0	2	Serpinh1
Tmed3	6.20065e-306	0.58213	0.873	0.627	1.18835e-301	2	Tmed3
Vkorc11	6.11866e-297	0.62418	0.83	0.571	1.17264e-292	2	Vkorc1
Aebp11	3.3943e-295	0.589823	0.705	0.36	6.50517e-291	2	Aebp1
Selm1	1.67651e-288	0.546185	0.914	0.667	3.21304e-284	2	Selm
Cxcl12	4.7431e-282	0.751276	0.679	0.339	9.09015e-278	2	Cxcl12
Rrbp1	3.57714e-281	0.518488	0.959	0.803	6.85558e-277	2	Rrbp1
Timp21	9.0606e-279	0.496191	0.89	0.597	1.73646e-274	2	Timp2
Lrrc171	5.88824e-276	0.534165	0.714	0.37	1.12848e-271	2	Lrrc17
Serping1	6.09025e-274	0.533577	0.449	0.149	1.1672e-269	2	Serping1
Il11ra1	3.28426e-267	0.497338	0.924	0.692	6.29428e-263	2	Il11ra1
Zfhx42	1.26807e-265	0.57011	0.53	0.21	2.43025e-261	2	Zfhx4
Mgst1	5.90802e-263	0.728479	0.628	0.321	1.13227e-258	2	Mgst1
Bgn2	4.59732e-259	0.867826	0.933	0.756	8.81076e-255	2	Bgn
Snhg181	2.25887e-258	0.498676	0.837	0.525	4.32912e-254	2	Snhg18
Olfml3	1.28401e-251	0.51529	0.789	0.466	2.46081e-247	2	Olfml3
Peg31	1.53998e-250	0.493946	0.961	0.779	2.95138e-246	2	Peg3
Apod	3.02652e-247	0.424095	0.413	0.132	5.80033e-243	2	Apod
Adamts21	3.92548e-243	0.47216	0.594	0.267	7.52318e-239	2	Adamts2
Pdgfrl	7.04768e-241	0.479998	0.39	0.124	1.35069e-236	2	Pdgfrl
Zim1	5.8718e-240	0.341426	0.397	0.127	1.12533e-235	2	Zim1
P3h31	9.73644e-240	0.437191	0.765	0.435	1.86599e-235	2	P3h3
Ebf11	4.94188e-237	0.293853	0.814	0.467	9.47111e-233	2	Ebf1
Plagl12	6.3062e-236	0.676783	0.659	0.358	1.20858e-231	2	Plagl1
Copz21	3.50145e-227	0.457045	0.82	0.546	6.71054e-223	2	Copz2
Lhfpl2	2.83781e-226	0.381796	0.522	0.221	5.43865e-222	2	Lhfpl2
Gabarap1	1.00528e-224	0.326259	0.993	0.959	1.92662e-220	2	Gabarap
Bicc1	2.38979e-222	0.375113	0.493	0.203	4.58002e-218	2	Bicc1
Akap122	1.16464e-217	0.632718	0.525	0.233	2.23203e-213	2	Akap12
Nenf	2.92919e-216	0.407196	0.94	0.801	5.6138e-212	2	Nenf
Fbn21	2.96607e-216	0.49053	0.835	0.551	5.68448e-212	2	Fbn2
Vcan1	7.41952e-215	0.515914	0.727	0.42	1.42195e-210	2	Vcan
Ifitm21	1.38761e-213	0.341185	0.997	0.974	2.65936e-209	2	Ifitm2
Postn1	1.86118e-211	1.0482	0.671	0.424	3.56695e-207	2	Postn
Nfib1	1.02133e-210	0.461565	0.89	0.67	1.95739e-206	2	Nfib
Cpz2	2.14687e-207	0.684209	0.496	0.222	4.11447e-203	2	Cpz
Srpx1	5.40167e-207	0.431446	0.676	0.356	1.03523e-202	2	Srpx
C1qtnf61	2.47766e-205	0.479113	0.688	0.394	4.74843e-201	2	C1qtnf6
Zcchc5	1.97763e-204	0.280195	0.252	0.059	3.79012e-200	2	Zcchc5
Ctsk1	1.51615e-203	0.468475	0.711	0.41	2.90571e-199	2	Ctsk
Efemp1	3.97853e-202	0.482056	0.416	0.16	7.62486e-198	2	Efemp1
Smoc22	6.72134e-202	0.554265	0.685	0.402	1.28814e-197	2	Smoc2
Tmem119	8.02732e-202	0.420197	0.694	0.378	1.53844e-197	2	Tmem119
Nupr1	2.44083e-200	0.394094	0.339	0.108	4.67785e-196	2	Nupr1
Nrk1	2.94458e-198	0.480257	0.374	0.13	5.64328e-194	2	Nrk
Hic11	2.04323e-196	0.396539	0.548	0.252	3.91584e-192	2	Hic1
Tmeff2	1.57898e-193	0.363771	0.288	0.081	3.02611e-189	2	Tmeff2
Cd341	8.70875e-193	0.373418	0.635	0.319	1.66903e-188	2	Cd34
Ppib1	1.41581e-191	0.325777	0.993	0.964	2.71339e-187	2	Ppib
Rnase4	2.19258e-191	0.562499	0.63	0.362	4.20209e-187	2	Rnase4
Mmp231	3.63428e-191	0.517034	0.463	0.204	6.9651e-187	2	Mmp23
Cd631	9.03147e-187	0.405303	0.997	0.956	1.73088e-182	2	Cd63
Oaf	7.34157e-186	0.406468	0.776	0.522	1.40701e-181	2	Oaf
Fkbp101	1.54367e-184	0.385354	0.708	0.422	2.95843e-180	2	Fkbp10
Figf	1.99847e-183	0.451866	0.435	0.185	3.83007e-179	2	Figf
Ptgfr	1.1054e-181	0.393926	0.357	0.129	2.11851e-177	2	Ptgfr
Arf4	2.10994e-179	0.33975	0.965	0.885	4.04369e-175	2	Arf4
Fkbp111	4.85337e-179	0.450621	0.597	0.329	9.30149e-175	2	Fkbp11
Cd248	3.72689e-178	0.399055	0.655	0.369	7.14258e-174	2	Cd248
Fkbp91	4.85769e-178	0.426595	0.834	0.627	9.30977e-174	2	Fkbp9
Cd302	6.92271e-178	0.413647	0.638	0.358	1.32674e-173	2	Cd302
Fkbp71	1.41324e-177	0.379445	0.684	0.403	2.70848e-173	2	Fkbp7
Ckap4	3.76399e-177	0.411666	0.885	0.705	7.21369e-173	2	Ckap4
Svep1	3.56574e-172	0.254491	0.33	0.113	6.83374e-168	2	Svep1
AW551984	7.7043e-170	0.315124	0.423	0.173	1.47653e-165	2	AW551984
Thbs1	1.67659e-169	0.433374	0.438	0.196	3.21318e-165	2	Thbs1
Eln2	1.9896e-169	0.752837	0.693	0.419	3.81307e-165	2	Eln
Pdpn1	7.47566e-169	0.35423	0.448	0.193	1.43271e-164	2	Pdpn
Mest2	1.62618e-168	0.522578	0.871	0.66	3.11657e-164	2	Mest
Lpar11	1.75614e-168	0.360428	0.74	0.441	3.36565e-164	2	Lpar1
Serf21	1.12923e-167	0.274434	1	0.996	2.16416e-163	2	Serf2
Pmp221	1.97356e-167	0.450591	0.863	0.609	3.78233e-163	2	Pmp22
Nnmt1	2.47194e-166	0.30593	0.472	0.209	4.73748e-162	2	Nnmt
Efemp2	4.32982e-165	0.373167	0.774	0.528	8.2981e-161	2	Efemp2
Gxylt21	4.34451e-163	0.380925	0.616	0.343	8.32626e-159	2	Gxylt2
Txndc51	1.67318e-161	0.354885	0.867	0.682	3.20665e-157	2	Txndc5
Laptm4a	5.74237e-160	0.276902	0.991	0.964	1.10053e-155	2	Laptm4a
Crtap	6.8033e-160	0.36394	0.666	0.427	1.30385e-155	2	Crtap
Col14a1	1.67204e-159	0.57899	0.45	0.216	3.20447e-155	2	Col14a1
Krtcap2	1.49588e-158	0.323521	0.95	0.86	2.86686e-154	2	Krtcap2
Grb101	1.97634e-158	0.433561	0.763	0.543	3.78765e-154	2	Grb10
Cdo11	2.77876e-158	0.419347	0.776	0.501	5.32549e-154	2	Cdo1
Kdelr31	2.52244e-157	0.367104	0.742	0.467	4.83425e-153	2	Kdelr3
Lrp1	3.03472e-157	0.347859	0.659	0.403	5.81604e-153	2	Lrp1
Mmp21	3.96937e-157	0.454927	0.729	0.479	7.6073e-153	2	Mmp2
Col16a11	1.59161e-156	0.372833	0.601	0.336	3.05032e-152	2	Col16a1
Epha3	8.5129e-156	0.282096	0.292	0.095	1.6315e-151	2	Epha3
Fndc3b	2.25954e-154	0.30351	0.499	0.251	4.33041e-150	2	Fndc3b
Fbln5	2.92207e-154	0.387111	0.566	0.303	5.60015e-150	2	Fbln5
Maged21	5.37407e-153	0.449845	0.836	0.695	1.02994e-148	2	Maged2
Osr22	5.80501e-153	0.318496	0.588	0.307	1.11253e-148	2	Osr2
Maged11	1.16304e-151	0.351012	0.913	0.804	2.22898e-147	2	Maged1
P3h11	4.79229e-151	0.361188	0.629	0.374	9.18442e-147	2	P3h1
Kcne4	6.79752e-151	0.285562	0.287	0.095	1.30274e-146	2	Kcne4
Rhoc	7.77212e-151	0.338258	0.869	0.661	1.48953e-146	2	Rhoc
Fam114a1	1.14741e-146	0.296807	0.489	0.244	2.19901e-142	2	Fam114a1
Slc1a32	2.56787e-146	0.369247	0.466	0.224	4.92131e-142	2	Slc1a3
Abi3bp	8.80141e-145	0.314441	0.326	0.126	1.68679e-140	2	Abi3bp
Col6a12	2.166e-143	0.373036	0.941	0.742	4.15114e-139	2	Col6a1
Arhgap20	7.17812e-141	0.333857	0.299	0.109	1.37569e-136	2	Arhgap20
Kcnq1ot11	1.00902e-140	0.451831	0.758	0.597	1.93378e-136	2	Kcnq1ot1
Ssr21	2.17704e-139	0.328657	0.971	0.919	4.17229e-135	2	Ssr2
Creb3l11	9.47674e-138	0.3422	0.635	0.378	1.81622e-133	2	Creb3l1
Col6a22	3.98802e-137	0.374803	0.924	0.733	7.64304e-133	2	Col6a2
P3h4	4.29567e-137	0.343813	0.603	0.37	8.23265e-133	2	P3h4
Dap	2.81414e-134	0.332706	0.719	0.508	5.3933e-130	2	Dap
Mdk2	5.97343e-134	0.626286	0.807	0.706	1.14481e-129	2	Mdk
Mxra8	1.93723e-132	0.2945	0.367	0.159	3.7127e-128	2	Mxra8
Emilin11	1.68996e-130	0.35509	0.624	0.387	3.23881e-126	2	Emilin1
Reck	1.22405e-129	0.264636	0.422	0.2	2.34589e-125	2	Reck
Cdc42ep2	9.88101e-128	0.302818	0.45	0.227	1.89369e-123	2	Cdc42ep2
Loxl2	1.4693e-127	0.302701	0.599	0.349	2.81591e-123	2	Loxl2
Angptl4	7.78902e-126	0.384322	0.591	0.355	1.49277e-121	2	Angptl4
Id2	1.16241e-125	0.505254	0.736	0.522	2.22776e-121	2	Id2
Emilin2	1.68519e-125	0.262735	0.345	0.145	3.22966e-121	2	Emilin2
Ndn	4.13839e-125	0.336513	0.773	0.55	7.93123e-121	2	Ndn
Nfix	4.92214e-125	0.311967	0.646	0.422	9.43329e-121	2	Nfix
Sulf2	9.97263e-125	0.410141	0.655	0.449	1.91126e-120	2	Sulf2
Sfrp12	1.03708e-124	0.544409	0.403	0.201	1.98756e-120	2	Sfrp1
Prrx11	5.60705e-123	0.391445	0.834	0.578	1.07459e-118	2	Prrx1
Jund2	4.05026e-122	0.464685	0.97	0.913	7.76233e-118	2	Jund
Clmp	8.06014e-122	0.291444	0.75	0.479	1.54473e-117	2	Clmp
P4hb1	7.37644e-121	0.309895	0.903	0.794	1.41369e-116	2	P4hb
Gstm5	8.02654e-121	0.315561	0.753	0.55	1.53829e-116	2	Gstm5
Nid1	1.20768e-120	0.304057	0.582	0.348	2.31452e-116	2	Nid1
Eva1b1	2.86634e-120	0.317021	0.938	0.763	5.49335e-116	2	Eva1b
Igf12	9.07173e-120	0.632723	0.478	0.266	1.7386e-115	2	Igf1
Colec12	9.51857e-119	0.281138	0.558	0.316	1.82423e-114	2	Colec12
Cyr612	1.11317e-117	0.787981	0.714	0.542	2.13339e-113	2	Cyr61
Trio	8.26484e-117	0.289772	0.475	0.268	1.58396e-112	2	Trio
Wbscr17	4.47556e-116	0.255399	0.357	0.159	8.57742e-112	2	Wbscr17
Dkk21	1.42438e-115	0.390408	0.35	0.155	2.72982e-111	2	Dkk2
Ptx31	3.32234e-115	0.378354	0.384	0.181	6.36726e-111	2	Ptx3
Gpx81	8.66025e-111	0.271836	0.846	0.673	1.65974e-106	2	Gpx8
Fcgrt1	1.97179e-110	0.305933	0.611	0.39	3.77893e-106	2	Fcgrt
Fzd2	1.1698e-108	0.265817	0.671	0.447	2.24192e-104	2	Fzd2
Cald1	1.31775e-108	0.255482	0.94	0.803	2.52547e-104	2	Cald1
Itgb5	2.65817e-107	0.290701	0.582	0.379	5.09438e-103	2	Itgb5
Ssr41	1.27721e-103	0.304453	0.912	0.839	2.44776e-99	2	Ssr4
Ptprd1	1.88584e-103	0.303676	0.433	0.235	3.61421e-99	2	Ptprd
Lpl	8.0356e-103	0.696745	0.352	0.178	1.54002e-98	2	Lpl
Pofut21	8.93142e-103	0.279934	0.767	0.595	1.71171e-98	2	Pofut2
Gaa	1.39667e-102	0.262375	0.493	0.29	2.67672e-98	2	Gaa
Calu1	2.03646e-101	0.253779	0.854	0.692	3.90287e-97	2	Calu
Cpxm1	4.07377e-100	0.261076	0.477	0.27	7.80737e-96	2	Cpxm1
Tgfbr3	9.39094e-100	0.288121	0.407	0.222	1.79977e-95	2	Tgfbr3
Tbrg1	1.75336e-98	0.26328	0.862	0.728	3.36031e-94	2	Tbrg1
Lamb1	1.1802e-95	0.273141	0.561	0.358	2.26186e-91	2	Lamb1
Meis21	2.42758e-95	0.45378	0.596	0.408	4.65245e-91	2	Meis2
Zfhx32	4.9843e-93	0.675409	0.356	0.195	9.55241e-89	2	Zfhx3
Celf2	5.25799e-93	0.292991	0.742	0.549	1.00769e-88	2	Celf2
Mdfi	2.63357e-92	0.273808	0.512	0.324	5.04723e-88	2	Mdfi
Cthrc11	2.29451e-86	0.526725	0.53	0.358	4.39744e-82	2	Cthrc1
Rbms3	1.30039e-83	0.265933	0.631	0.449	2.49219e-79	2	Rbms3
Gsn	1.48303e-83	0.391811	0.788	0.614	2.84222e-79	2	Gsn
Nfia1	1.70325e-83	0.259692	0.799	0.615	3.26429e-79	2	Nfia
Smarca2	1.03406e-80	0.300599	0.619	0.463	1.98177e-76	2	Smarca2
Tsc22d1	9.57362e-80	0.312903	0.917	0.821	1.83478e-75	2	Tsc22d1
6330403K07Rik2	1.15624e-79	0.386304	0.451	0.284	2.21593e-75	2	6330403K07Rik
Klf91	1.99025e-79	0.348405	0.379	0.218	3.81432e-75	2	Klf9
Osr11	1.36188e-78	0.354025	0.551	0.36	2.61003e-74	2	Osr1
Col6a32	3.02003e-78	0.389385	0.757	0.61	5.78788e-74	2	Col6a3
Penk2	7.86473e-77	0.57316	0.619	0.494	1.50727e-72	2	Penk
Sema3a	1.09123e-76	0.274485	0.326	0.17	2.09135e-72	2	Sema3a
Arap1	1.41306e-76	0.259627	0.52	0.336	2.70813e-72	2	Arap1
Cpe1	1.51893e-76	0.396142	0.477	0.29	2.91102e-72	2	Cpe
C1qtnf22	1.38868e-75	0.29515	0.633	0.452	2.6614e-71	2	C1qtnf2
Rhoj	2.65036e-74	0.315191	0.554	0.378	5.07941e-70	2	Rhoj
Rabac12	6.45344e-74	0.25746	0.86	0.751	1.2368e-69	2	Rabac1
Csrp2	5.10744e-73	0.330123	0.682	0.523	9.78841e-69	2	Csrp2
Klf42	6.03112e-72	0.319023	0.556	0.378	1.15586e-67	2	Klf4
Ptn2	2.00426e-70	0.967607	0.685	0.653	3.84117e-66	2	Ptn
Svil	1.4115e-68	0.285895	0.549	0.396	2.70515e-64	2	Svil
Pbx1	1.01495e-67	0.27534	0.654	0.494	1.94514e-63	2	Pbx1
Fam46a1	5.8304e-67	0.309814	0.515	0.345	1.1174e-62	2	Fam46a
Tgfb21	2.06922e-66	0.372826	0.344	0.194	3.96566e-62	2	Tgfb2
Ypel31	4.06932e-66	0.333896	0.627	0.47	7.79885e-62	2	Ypel3
Lysmd2	4.9708e-66	0.253601	0.389	0.24	9.52654e-62	2	Lysmd2
Tcf7l2	3.68461e-65	0.260978	0.53	0.374	7.06155e-61	2	Tcf7l2
Sema3c	2.06156e-64	0.334018	0.289	0.156	3.95098e-60	2	Sema3c
Igfbp42	5.59312e-62	0.560898	0.593	0.519	1.07192e-57	2	Igfbp4
Tgfbi	1.0749e-61	0.295387	0.4	0.242	2.06005e-57	2	Tgfbi
Tshz22	1.20515e-59	0.297147	0.451	0.293	2.30967e-55	2	Tshz2
Basp11	1.29649e-58	0.345462	0.76	0.686	2.48472e-54	2	Basp1
2019-06-01	2.50733e-57	0.348898	0.868	0.776	4.8053e-53	2	Jun
Ifitm11	6.2213e-56	0.342629	0.448	0.299	1.19231e-51	2	Ifitm1
Gstm1	2.59456e-47	0.2716	0.416	0.296	4.97247e-43	2	Gstm1
Egr11	3.85106e-44	0.371316	0.563	0.469	7.38055e-40	2	Egr1
Marcks2	9.57627e-43	0.294675	0.88	0.89	1.83529e-38	2	Marcks
Serpine21	1.56644e-42	0.49747	0.498	0.383	3.00207e-38	2	Serpine2
Ctsh1	1.6175e-41	0.351155	0.448	0.352	3.09995e-37	2	Ctsh
Tpm12	3.48566e-40	0.390315	0.767	0.714	6.68027e-36	2	Tpm1
Kitl	9.77676e-39	0.259204	0.379	0.272	1.87372e-34	2	Kitl
Igfbp51	1.02051e-25	0.379336	0.576	0.492	1.9558e-21	2	Igfbp5
Fos1	1.1563e-17	0.287966	0.721	0.672	2.21604e-13	2	Fos
Btg21	4.77268e-17	0.489254	0.485	0.431	9.14683e-13	2	Btg2
Zfp361	2.11501e-10	0.258506	0.271	0.222	4.05341e-06	2	Zfp36
Dusp12	0.0014127	0.271668	0.383	0.37	1	2	Dusp1
Ier21	0.00233699	0.345945	0.592	0.617	1	2	Ier2
Lgals72	0	2.61171	0.988	0.503	0	3	Lgals7
Krt153	0	2.53364	0.96	0.374	0	3	Krt15
Krt143	0	2.50547	0.987	0.506	0	3	Krt14
Krt53	0	2.25009	0.971	0.388	0	3	Krt5
Ly6d	0	2.20775	0.522	0.137	0	3	Ly6d
Krtdap3	0	2.1822	0.749	0.255	0	3	Krtdap
Perp3	0	2.11519	0.995	0.284	0	3	Perp
Krt173	0	2.08758	0.87	0.26	0	3	Krt17
Sfn3	0	2.0608	0.981	0.284	0	3	Sfn
Dmkn3	0	1.97552	0.903	0.228	0	3	Dmkn
Fxyd33	0	1.70953	0.975	0.164	0	3	Fxyd3
BC100530	0	1.52775	0.488	0.08	0	3	BC100530
S100a143	0	1.50023	0.919	0.148	0	3	S100a14
Calm4	0	1.4638	0.452	0.098	0	3	Calm4
Lmo13	0	1.4349	0.887	0.217	0	3	Lmo1
Fgfbp1	0	1.3109	0.753	0.115	0	3	Fgfbp1
Serpinb5	0	1.25334	0.836	0.102	0	3	Serpinb5
Sostdc13	0	1.23582	0.692	0.25	0	3	Sostdc1
Dsp	0	1.22441	0.832	0.143	0	3	Dsp
Stfa3	0	1.21794	0.452	0.061	0	3	Stfa3
Bcam3	0	1.21615	0.917	0.225	0	3	Bcam
Trim29	0	1.19959	0.864	0.118	0	3	Trim29
Spint23	0	1.16273	0.948	0.209	0	3	Spint2
Cd92	0	1.14308	0.995	0.6	0	3	Cd9
Pdgfa3	0	1.14082	0.85	0.234	0	3	Pdgfa
Trp63	0	1.03202	0.839	0.11	0	3	Trp63
Cxcl142	0	0.99915	0.939	0.669	0	3	Cxcl14
Tacstd2	0	0.970985	0.615	0.091	0	3	Tacstd2
Pkp3	0	0.970223	0.789	0.103	0	3	Pkp3
Asprv1	0	0.958249	0.511	0.081	0	3	Asprv1
Mt23	0	0.950232	0.692	0.245	0	3	Mt2
S100a163	0	0.930488	0.876	0.301	0	3	S100a16
Aqp3	0	0.912925	0.53	0.058	0	3	Aqp3
Epcam	0	0.911903	0.709	0.123	0	3	Epcam
Gata3	0	0.90852	0.74	0.092	0	3	Gata3
Stfa1	0	0.898768	0.353	0.04	0	3	Stfa1
Anxa8	0	0.898585	0.571	0.061	0	3	Anxa8
Sdc42	0	0.887154	0.803	0.311	0	3	Sdc4
Jup3	0	0.879292	0.734	0.228	0	3	Jup
Atox13	0	0.865985	0.993	0.882	0	3	Atox1
Urah	0	0.858597	0.609	0.064	0	3	Urah
Capns2	0	0.856566	0.48	0.056	0	3	Capns2
Mt12	0	0.855079	0.88	0.409	0	3	Mt1
Apoc1	0	0.84821	0.637	0.103	0	3	Apoc1
Lhx2	0	0.831912	0.374	0.061	0	3	Lhx2
Dst2	0	0.820002	0.767	0.284	0	3	Dst
Col17a1	0	0.819095	0.621	0.08	0	3	Col17a1
Ass12	0	0.817642	0.763	0.273	0	3	Ass1
Gltscr21	0	0.800391	0.985	0.842	0	3	Gltscr2
Barx2	0	0.782189	0.449	0.075	0	3	Barx2
Hras3	0	0.780215	0.94	0.585	0	3	Hras
Wnt62	0	0.759495	0.721	0.227	0	3	Wnt6
Neat11	0	0.758606	0.691	0.265	0	3	Neat1
Net11	0	0.738159	0.798	0.294	0	3	Net1
Irx22	0	0.735661	0.876	0.439	0	3	Irx2
Klf5	0	0.722109	0.6	0.159	0	3	Klf5
Pkp1	0	0.71133	0.581	0.076	0	3	Pkp1
4631405K08Rik	0	0.70194	0.574	0.074	0	3	4631405K08Rik
Gja13	0	0.699358	0.953	0.611	0	3	Gja1
Kremen2	0	0.69245	0.571	0.084	0	3	Kremen2
Pou3f1	0	0.685309	0.398	0.067	0	3	Pou3f1
Dsc3	0	0.684805	0.561	0.069	0	3	Dsc3
Rab25	0	0.6752	0.432	0.054	0	3	Rab25
Fam213a1	0	0.673423	0.687	0.232	0	3	Fam213a
Lamb3	0	0.667856	0.554	0.064	0	3	Lamb3
Ptprf1	0	0.648823	0.708	0.243	0	3	Ptprf
Ajuba	0	0.638977	0.713	0.21	0	3	Ajuba
Ahnak2	0	0.631432	0.343	0.058	0	3	Ahnak2
Ckmt1	0	0.614404	0.512	0.056	0	3	Ckmt1
Tfap2b	0	0.611832	0.657	0.137	0	3	Tfap2b
Ppp1r14c	0	0.60685	0.53	0.086	0	3	Ppp1r14c
Ezr	0	0.590262	0.607	0.149	0	3	Ezr
F11r	0	0.57955	0.614	0.13	0	3	F11r
Tfap2a	0	0.570085	0.598	0.098	0	3	Tfap2a
Bmp72	0	0.553581	0.675	0.198	0	3	Bmp7
Fermt1	0	0.552523	0.55	0.069	0	3	Fermt1
Limk2	0	0.547906	0.596	0.144	0	3	Limk2
Satb1	0	0.543321	0.522	0.134	0	3	Satb1
Cdh1	0	0.541107	0.528	0.073	0	3	Cdh1
Acot1	0	0.538285	0.528	0.149	0	3	Acot1
Wnt7b	0	0.538251	0.492	0.056	0	3	Wnt7b
Fras1	0	0.520136	0.51	0.119	0	3	Fras1
Klc3	0	0.516882	0.474	0.059	0	3	Klc3
Igsf9	0	0.508161	0.551	0.118	0	3	Igsf9
Lamc2	0	0.50023	0.463	0.056	0	3	Lamc2
Ripk4	0	0.497848	0.505	0.051	0	3	Ripk4
Lad1	0	0.494023	0.483	0.058	0	3	Lad1
Rpl31	0	0.485669	1	1	0	3	Rpl3
Gm16136	0	0.484544	0.493	0.079	0	3	Gm16136
Rpl41	0	0.48318	1	0.999	0	3	Rpl4
Ppl	0	0.482433	0.424	0.057	0	3	Ppl
Serpinb10	0	0.480413	0.347	0.039	0	3	Serpinb10
Efna1	0	0.478672	0.567	0.154	0	3	Efna1
Mapk13	0	0.476066	0.573	0.15	0	3	Mapk13
Car12	0	0.473088	0.464	0.071	0	3	Car12
Irx4	0	0.472835	0.455	0.056	0	3	Irx4
Endou	0	0.472621	0.309	0.039	0	3	Endou
Dlk2	0	0.468605	0.362	0.043	0	3	Dlk2
mt-Co11	0	0.467218	0.999	0.999	0	3	mt-Co1
Rps3a11	0	0.461859	1	1	0	3	Rps3a1
Rpl321	0	0.456015	1	1	0	3	Rpl32
Cdh3	0	0.453916	0.508	0.117	0	3	Cdh3
Wnt10a	0	0.451979	0.43	0.073	0	3	Wnt10a
Pltp	0	0.448351	0.487	0.105	0	3	Pltp
Plet1	0	0.448248	0.371	0.036	0	3	Plet1
Rps181	0	0.444252	1	1	0	3	Rps18
Irf6	0	0.442296	0.484	0.079	0	3	Irf6
Rab38	0	0.440644	0.467	0.086	0	3	Rab38
Rps61	0	0.435163	1	1	0	3	Rps6
Rpl10a1	0	0.430254	1	0.999	0	3	Rpl10a
Sytl1	0	0.429982	0.405	0.042	0	3	Sytl1
Rps31	0	0.423476	1	1	0	3	Rps3
Plek2	0	0.422714	0.413	0.048	0	3	Plek2
Lsr	0	0.41983	0.485	0.087	0	3	Lsr
Rps71	0	0.418092	1	1	0	3	Rps7
Tfap2c	0	0.415011	0.468	0.078	0	3	Tfap2c
Stard10	0	0.410782	0.484	0.1	0	3	Stard10
Fau1	0	0.409193	1	1	0	3	Fau
Rpl131	0	0.407022	1	1	0	3	Rpl13
Rpl151	0	0.405357	1	0.999	0	3	Rpl15
Rpl12	0	0.404841	0.999	0.992	0	3	Rpl12
Rplp01	0	0.402906	1	1	0	3	Rplp0
Rpl18a1	0	0.402071	1	1	0	3	Rpl18a
Gjb3	0	0.400337	0.348	0.035	0	3	Gjb3
Rps24	0	0.399834	0.999	0.999	0	3	Rps24
Esrp1	0	0.388792	0.446	0.069	0	3	Esrp1
Rpl13a1	0	0.388758	1	1	0	3	Rpl13a
Tuba4a	0	0.385968	0.416	0.079	0	3	Tuba4a
Cbs	0	0.380999	0.363	0.039	0	3	Cbs
Rps141	0	0.380951	1	1	0	3	Rps14
Rps51	0	0.379893	1	1	0	3	Rps5
Rpl61	0	0.375064	1	1	0	3	Rpl6
Wnt16	0	0.368032	0.358	0.056	0	3	Wnt16
Rpl9	0	0.366754	1	1	0	3	Rpl9
Rpl8	0	0.365982	1	1	0	3	Rpl8
Rps4x1	0	0.364744	1	1	0	3	Rps4x
Cldn1	0	0.360641	0.349	0.051	0	3	Cldn1
Rpl17	0	0.360215	0.999	1	0	3	Rpl17
Rpl36	0	0.358391	1	1	0	3	Rpl36
Itgb4	0	0.358239	0.398	0.071	0	3	Itgb4
Cxadr	0	0.357949	0.424	0.081	0	3	Cxadr
Rps27	0	0.357633	1	1	0	3	Rps27
Cbr2	0	0.357539	0.35	0.049	0	3	Cbr2
Rpl27a	0	0.354746	1	1	0	3	Rpl27a
Lypd6b	0	0.353447	0.348	0.039	0	3	Lypd6b
Rps25	0	0.351183	1	0.999	0	3	Rps25
Rpl26	0	0.345936	1	1	0	3	Rpl26
Mpzl2	0	0.345004	0.383	0.054	0	3	Mpzl2
Rpl27	0	0.342708	0.999	0.998	0	3	Rpl27
Rps8	0	0.34167	1	1	0	3	Rps8
Rpl37	0	0.336588	1	1	0	3	Rpl37
Eef1a11	0	0.336389	1	1	0	3	Eef1a1
Rps9	0	0.334561	1	1	0	3	Rps9
Rpl14	0	0.332766	1	1	0	3	Rpl14
Rps161	0	0.326181	1	1	0	3	Rps16
Rps191	0	0.324023	1	1	0	3	Rps19
Rpl23	0	0.323559	1	1	0	3	Rpl23
Rps23	0	0.323209	1	1	0	3	Rps23
Rpl71	0	0.321543	1	1	0	3	Rpl7
Tnk1	0	0.321229	0.321	0.032	0	3	Tnk1
Pou2f3	0	0.321127	0.345	0.037	0	3	Pou2f3
Krtcap3	0	0.319099	0.327	0.044	0	3	Krtcap3
Rpl18	0	0.317357	1	1	0	3	Rpl18
Rps27a	0	0.315475	1	1	0	3	Rps27a
Rplp2	0	0.31333	1	1	0	3	Rplp2
Rps13	0	0.312235	1	1	0	3	Rps13
Rps151	0	0.310899	1	1	0	3	Rps15
Rps11	0	0.310835	1	1	0	3	Rps11
Rpl11	0	0.303977	1	1	0	3	Rpl11
Wnt3	0	0.303289	0.313	0.039	0	3	Wnt3
Rapgefl1	0	0.300153	0.324	0.046	0	3	Rapgefl1
Rpl19	0	0.299843	1	1	0	3	Rpl19
Tnfrsf18	0	0.297015	0.296	0.037	0	3	Tnfrsf18
Pof1b	0	0.283336	0.282	0.03	0	3	Pof1b
Fam83h	0	0.27775	0.315	0.04	0	3	Fam83h
Il17re	0	0.277258	0.312	0.037	0	3	Il17re
Rassf10	0	0.27354	0.254	0.03	0	3	Rassf10
Map7	0	0.266981	0.318	0.046	0	3	Map7
Spint1	0	0.265503	0.276	0.033	0	3	Spint1
Ap1m2	0	0.256774	0.307	0.044	0	3	Ap1m2
Shmt1	4.58703e-305	0.458297	0.528	0.156	8.79105e-301	3	Shmt1
Dnase2a	9.28537e-303	0.446754	0.53	0.155	1.77954e-298	3	Dnase2a
Capg1	3.58872e-302	0.539559	0.789	0.355	6.87778e-298	3	Capg
Tenm2	1.66989e-298	0.34137	0.371	0.076	3.20034e-294	3	Tenm2
Lypd3	8.76533e-298	0.640062	0.267	0.038	1.67988e-293	3	Lypd3
Lama5	1.64556e-295	0.277499	0.331	0.06	3.15372e-291	3	Lama5
mt-Atp61	1.39967e-293	0.344158	0.999	1	2.68247e-289	3	mt-Atp6
Hotairm1	2.08888e-293	0.320201	0.366	0.075	4.00333e-289	3	Hotairm1
Rassf9	2.42476e-293	0.256783	0.281	0.043	4.64705e-289	3	Rassf9
Anxa12	1.50882e-292	0.90474	0.785	0.365	2.89165e-288	3	Anxa1
mt-Cytb1	5.96884e-292	0.361556	1	1	1.14393e-287	3	mt-Cytb
Fst2	7.88588e-290	0.816912	0.597	0.21	1.51133e-285	3	Fst
Rpl22	3.4576e-288	0.360734	1	0.993	6.62649e-284	3	Rpl22
Ptch2	1.36248e-285	0.538665	0.444	0.115	2.61119e-281	3	Ptch2
Epha1	4.07289e-285	0.257138	0.288	0.046	7.80569e-281	3	Epha1
Eif3f1	3.65065e-283	0.441967	0.998	0.986	6.99647e-279	3	Eif3f
Frem2	1.19154e-278	0.250255	0.284	0.046	2.28358e-274	3	Frem2
Phgdh1	6.1893e-278	0.613827	0.856	0.487	1.18618e-273	3	Phgdh
Naca	4.00012e-277	0.322687	0.999	0.998	7.66623e-273	3	Naca
Rps21	7.19867e-275	0.28853	1	1	1.37962e-270	3	Rps2
Eef1g	1.59036e-274	0.354449	1	0.997	3.04793e-270	3	Eef1g
Pdlim12	6.93823e-274	0.543464	0.68	0.284	1.32971e-269	3	Pdlim1
Mapkapk3	8.88171e-273	0.2729	0.302	0.054	1.70218e-268	3	Mapkapk3
Sox9	2.07924e-270	0.669898	0.43	0.115	3.98486e-266	3	Sox9
Itm2b2	1.73346e-267	0.592734	0.999	0.956	3.32217e-263	3	Itm2b
Ddr1	3.45294e-266	0.378522	0.509	0.157	6.61755e-262	3	Ddr1
Kif21a	1.3254e-263	0.366158	0.439	0.116	2.54013e-259	3	Kif21a
Adgrg1	7.71185e-263	0.337684	0.358	0.079	1.47798e-258	3	Adgrg1
Rps10	2.4519e-262	0.282034	1	0.999	4.69906e-258	3	Rps10
Tst	1.73151e-261	0.332682	0.44	0.12	3.31843e-257	3	Tst
Ovol2	1.72105e-259	0.290706	0.256	0.039	3.29839e-255	3	Ovol2
Rpl35a	1.32744e-258	0.270758	1	0.999	2.54405e-254	3	Rpl35a
Ptpre	2.24455e-258	0.32864	0.34	0.073	4.30168e-254	3	Ptpre
Mafb1	6.47235e-258	0.613931	0.565	0.199	1.24043e-253	3	Mafb
Rpl291	3.04118e-257	0.273516	0.999	1	5.82842e-253	3	Rpl29
Cox7a2l1	1.85774e-256	0.468829	0.984	0.92	3.56037e-252	3	Cox7a2l
Celsr1	3.4803e-254	0.259208	0.322	0.066	6.67e-250	3	Celsr1
Lgr6	6.12859e-249	0.266439	0.259	0.042	1.17454e-244	3	Lgr6
Rps12	8.14803e-248	0.31569	1	0.997	1.56157e-243	3	Rps12
Rpl5	1.59205e-247	0.318686	1	0.993	3.05117e-243	3	Rpl5
Fzd10	2.93601e-247	0.379914	0.452	0.131	5.62686e-243	3	Fzd10
Sult5a1	3.03318e-244	0.291912	0.34	0.076	5.81309e-240	3	Sult5a1
Dcxr	1.60583e-241	0.317542	0.411	0.11	3.07756e-237	3	Dcxr
Pdgfc	2.44516e-237	0.319603	0.378	0.096	4.68615e-233	3	Pdgfc
Rpsa	2.52358e-237	0.267172	1	1	4.83644e-233	3	Rpsa
Rpl35	5.96694e-237	0.27886	1	1	1.14356e-232	3	Rpl35
Rpl23a1	9.14942e-237	0.251223	1	1	1.75349e-232	3	Rpl23a
Rpl24	8.14541e-236	0.252982	1	1	1.56107e-231	3	Rpl24
Sgk3	5.15584e-235	0.31889	0.414	0.116	9.88117e-231	3	Sgk3
Agap3	9.65037e-235	0.380711	0.534	0.193	1.84949e-230	3	Agap3
Gatsl3	1.99746e-233	0.294472	0.393	0.106	3.82813e-229	3	Gatsl3
Rpl7a1	3.61244e-233	0.308409	0.999	0.997	6.92323e-229	3	Rpl7a
Rps15a	4.55912e-233	0.259572	1	1	8.73754e-229	3	Rps15a
Gnb2l11	5.71818e-233	0.313081	0.999	0.992	1.09589e-228	3	Gnb2l1
Znrf3	1.15899e-231	0.376273	0.46	0.144	2.22121e-227	3	Znrf3
Slc2a1	2.15024e-230	0.496596	0.512	0.185	4.12094e-226	3	Slc2a1
Rps26	8.78262e-229	0.297905	1	1	1.68319e-224	3	Rps26
Rpl281	8.90009e-229	0.260676	1	0.999	1.7057e-224	3	Rpl28
Cebpa	1.56516e-228	0.503028	0.537	0.198	2.99962e-224	3	Cebpa
Slc25a52	9.85831e-228	0.485473	0.995	0.941	1.88934e-223	3	Slc25a5
Hmgcs2	1.66553e-225	0.738832	0.339	0.084	3.192e-221	3	Hmgcs2
Fgfr21	3.64246e-224	0.440894	0.615	0.262	6.98078e-220	3	Fgfr2
Dusp14	8.23093e-224	0.272214	0.348	0.085	1.57746e-219	3	Dusp14
Hmga11	4.08067e-222	0.430908	0.66	0.301	7.8206e-218	3	Hmga1
Smarcd2	5.01056e-221	0.497217	0.84	0.525	9.60274e-217	3	Smarcd2
Reep42	8.20508e-221	0.485936	0.622	0.27	1.5725e-216	3	Reep4
Gm87301	1.6206e-220	0.460903	0.968	0.842	3.10588e-216	3	Gm8730
Hpgds	1.33347e-218	0.259338	0.349	0.085	2.55559e-214	3	Hpgds
Eef21	2.0845e-218	0.333361	1	0.998	3.99494e-214	3	Eef2
Wnt4	6.73841e-218	0.49193	0.531	0.201	1.29142e-213	3	Wnt4
Hspa1a	7.48166e-217	0.511668	0.483	0.154	1.43386e-212	3	Hspa1a
Eef1b2	1.60131e-216	0.339112	0.993	0.976	3.0689e-212	3	Eef1b2
Rpl36a	5.51559e-212	0.279816	1	0.998	1.05706e-207	3	Rpl36a
Hmga1-rs1	1.34378e-211	0.386008	0.562	0.227	2.57536e-207	3	Hmga1-rs1
Lgals3	1.18345e-210	1.07703	0.437	0.145	2.26808e-206	3	Lgals3
Tpd52	3.03265e-205	0.291458	0.52	0.184	5.81207e-201	3	Tpd52
Slc39a8	3.46464e-204	0.326195	0.275	0.06	6.63998e-200	3	Slc39a8
Zfp64	2.1367e-203	0.375634	0.536	0.209	4.09498e-199	3	Zfp64
2010111I01Rik2	3.70211e-203	0.471	0.668	0.309	7.0951e-199	3	2010111I01Rik
Hspb8	6.48751e-203	0.281629	0.345	0.091	1.24333e-198	3	Hspb8
Rps28	8.15478e-202	0.277746	1	0.999	1.56286e-197	3	Rps28
Ctnnal1	1.11441e-198	0.283726	0.324	0.083	2.13577e-194	3	Ctnnal1
Gsto1	3.53487e-197	0.568193	0.729	0.421	6.77457e-193	3	Gsto1
Rab7b	8.93385e-197	0.265945	0.288	0.066	1.71217e-192	3	Rab7b
Avpi1	8.27169e-196	0.403759	0.576	0.253	1.58527e-191	3	Avpi1
Lfng	2.49282e-195	0.355305	0.439	0.147	4.77749e-191	3	Lfng
Tspo2	3.01275e-195	0.445536	0.754	0.401	5.77394e-191	3	Tspo
Hmgn1	3.58332e-195	0.36213	0.998	0.985	6.86743e-191	3	Hmgn1
Itga62	4.53484e-193	0.410671	0.589	0.252	8.69102e-189	3	Itga6
Eif3k1	2.42925e-192	0.35221	0.993	0.957	4.65565e-188	3	Eif3k
Txndc17	2.2365e-191	0.508953	0.926	0.805	4.28624e-187	3	Txndc17
Mall	1.81047e-188	0.304487	0.288	0.069	3.46977e-184	3	Mall
Atf3	6.77414e-186	0.848077	0.299	0.077	1.29826e-181	3	Atf3
Tmem238	1.49766e-185	0.252881	0.314	0.083	2.87027e-181	3	Tmem238
Ptma2	8.55427e-183	0.368388	1	1	1.63943e-178	3	Ptma
Apoe2	9.92552e-183	0.807606	0.88	0.67	1.90223e-178	3	Apoe
Btf3	2.62435e-178	0.273341	0.999	0.995	5.02956e-174	3	Btf3
Emp23	2.9232e-178	0.490686	0.797	0.475	5.60231e-174	3	Emp2
Cadm11	3.8736e-178	0.406081	0.531	0.211	7.42376e-174	3	Cadm1
Gjb2	2.62882e-177	0.314138	0.257	0.058	5.03813e-173	3	Gjb2
Bmp2	9.31552e-175	0.446535	0.318	0.09	1.78532e-170	3	Bmp2
Ahcyl2	5.15981e-174	0.290546	0.417	0.145	9.88878e-170	3	Ahcyl2
Skap2	5.77458e-174	0.262503	0.421	0.142	1.1067e-169	3	Skap2
Fam162a	1.14173e-172	0.721741	0.824	0.639	2.18812e-168	3	Fam162a
Uqcrc11	1.1672e-172	0.401737	0.966	0.854	2.23693e-168	3	Uqcrc1
Baiap2	6.40192e-171	0.26878	0.394	0.131	1.22693e-166	3	Baiap2
Cd24a2	2.08648e-170	0.25201	0.931	0.68	3.99873e-166	3	Cd24a
Bcl11a1	2.94336e-170	0.384317	0.758	0.419	5.64095e-166	3	Bcl11a
Fam60a	4.13695e-169	0.346617	0.568	0.251	7.92847e-165	3	Fam60a
Nrarp	4.51364e-169	0.300873	0.436	0.152	8.65039e-165	3	Nrarp
Trappc6a	5.93093e-168	0.406176	0.697	0.392	1.13666e-163	3	Trappc6a
Ucp23	3.05522e-167	0.72312	0.617	0.321	5.85534e-163	3	Ucp2
Lrp4	5.09869e-167	0.294941	0.292	0.078	9.77163e-163	3	Lrp4
S100a11	5.43258e-167	0.493654	0.987	0.968	1.04115e-162	3	S100a11
Vav3	2.29555e-165	0.278001	0.385	0.129	4.39942e-161	3	Vav3
Hspb12	2.77476e-163	0.76365	0.615	0.303	5.31783e-159	3	Hspb1
Il17rc	9.67317e-160	0.269792	0.322	0.095	1.85386e-155	3	Il17rc
Ptpn14	1.74773e-156	0.263291	0.371	0.127	3.34952e-152	3	Ptpn14
Elf1	4.52664e-156	0.296474	0.499	0.209	8.6753e-152	3	Elf1
mt-Nd11	8.49927e-156	0.26498	1	1	1.62889e-151	3	mt-Nd1
Eif3h1	7.80264e-154	0.307184	0.993	0.967	1.49538e-149	3	Eif3h
Pycard	4.48871e-152	0.450532	0.564	0.272	8.60262e-148	3	Pycard
Slc25a17	9.30578e-152	0.371528	0.777	0.484	1.78345e-147	3	Slc25a17
Ryk	1.195e-151	0.376122	0.688	0.393	2.29021e-147	3	Ryk
Mycl	1.27375e-151	0.28668	0.34	0.108	2.44115e-147	3	Mycl
Edaradd	3.86242e-150	0.253058	0.368	0.126	7.40234e-146	3	Edaradd
Gm118081	1.52323e-149	0.34477	0.96	0.844	2.91926e-145	3	Gm11808
Hdgf2	1.06021e-148	0.370313	0.939	0.808	2.03189e-144	3	Hdgf
Rnh1	2.2338e-148	0.448934	0.774	0.527	4.28107e-144	3	Rnh1
Lurap1l	3.74404e-146	0.274777	0.349	0.118	7.17546e-142	3	Lurap1l
2510002D24Rik	5.48988e-146	0.28603	0.497	0.214	1.05214e-141	3	2510002D24Rik
Nfkbia1	4.86461e-145	0.586712	0.691	0.428	9.32303e-141	3	Nfkbia
Hsp90ab11	7.93742e-145	0.261236	0.999	0.998	1.52121e-140	3	Hsp90ab1
Ccl27a	4.78201e-144	0.632488	0.438	0.185	9.16472e-140	3	Ccl27a
Eif3e	3.65417e-142	0.315153	0.995	0.967	7.00322e-138	3	Eif3e
Fosl2	4.01183e-141	0.299391	0.442	0.184	7.68867e-137	3	Fosl2
Psat12	1.75163e-140	0.382328	0.633	0.35	3.357e-136	3	Psat1
Ccnd2	2.77793e-140	0.638316	0.897	0.816	5.3239e-136	3	Ccnd2
Junb1	1.69412e-139	0.473191	0.732	0.423	3.24678e-135	3	Junb
Btg12	2.48367e-136	0.406434	0.967	0.824	4.75996e-132	3	Btg1
Gas61	4.483e-136	0.30847	0.539	0.25	8.59167e-132	3	Gas6
Plp21	7.48547e-134	0.371685	0.867	0.626	1.43459e-129	3	Plp2
Ralbp1	2.33316e-133	0.394503	0.878	0.702	4.4715e-129	3	Ralbp1
Cirbp2	6.45873e-133	0.459622	0.867	0.668	1.23782e-128	3	Cirbp
Atp1a1	2.37905e-131	0.399706	0.754	0.488	4.55945e-127	3	Atp1a1
Pabpc1	1.37143e-129	0.281845	0.995	0.97	2.62834e-125	3	Pabpc1
Acaa2	2.88833e-129	0.391891	0.732	0.474	5.53549e-125	3	Acaa2
Atp5a1	5.12164e-129	0.29335	0.997	0.971	9.81563e-125	3	Atp5a1
Sbsn	7.48022e-129	0.537765	0.38	0.152	1.43358e-124	3	Sbsn
Txnip1	1.33709e-128	0.453183	0.715	0.434	2.56254e-124	3	Txnip
H2afj	2.25085e-128	0.397338	0.825	0.62	4.31376e-124	3	H2afj
Psph	3.162e-128	0.253331	0.408	0.165	6.05996e-124	3	Psph
Ctnnb12	1.00145e-127	0.445174	0.922	0.779	1.91928e-123	3	Ctnnb1
Alcam1	3.34829e-127	0.50969	0.552	0.285	6.417e-123	3	Alcam
Gcat	4.01872e-127	0.4526	0.575	0.318	7.70188e-123	3	Gcat
Tmem63b	9.55568e-127	0.26292	0.458	0.2	1.83135e-122	3	Tmem63b
Ablim1	9.61728e-125	0.273898	0.433	0.182	1.84315e-120	3	Ablim1
Serbp11	1.83515e-124	0.255392	0.996	0.967	3.51706e-120	3	Serbp1
Gpx1	4.29389e-124	0.312506	0.96	0.874	8.22925e-120	3	Gpx1
Rps27rt	4.43817e-124	0.298421	0.976	0.896	8.50574e-120	3	Rps27rt
Rpl13-ps31	2.90839e-123	0.339513	0.794	0.544	5.57393e-119	3	Rpl13-ps3
Slc7a1	1.02323e-122	0.253941	0.337	0.126	1.96102e-118	3	Slc7a1
Zfos1	5.16649e-122	0.359264	0.881	0.691	9.90157e-118	3	Zfos1
Smoc23	5.75097e-121	0.405781	0.709	0.413	1.10217e-116	3	Smoc2
Ndufa4l21	1.02235e-119	0.393264	0.62	0.334	1.95933e-115	3	Ndufa4l2
Gstm2	3.37177e-119	0.268538	0.495	0.233	6.462e-115	3	Gstm2
Tgif1	1.41808e-118	0.306305	0.519	0.255	2.71775e-114	3	Tgif1
Zfp385a	1.47724e-118	0.255255	0.48	0.22	2.83113e-114	3	Zfp385a
Casz1	1.83838e-117	0.30915	0.393	0.162	3.52325e-113	3	Casz1
Zfp36l2	4.82098e-117	0.391665	0.73	0.483	9.2394e-113	3	Zfp36l2
Hagh	1.56565e-116	0.262058	0.425	0.186	3.00057e-112	3	Hagh
Hoxa7	2.05715e-114	0.324134	0.545	0.284	3.94253e-110	3	Hoxa7
Klf43	2.05701e-113	0.42028	0.637	0.377	3.94226e-109	3	Klf4
Tomm20	1.1369e-112	0.276314	0.967	0.9	2.17886e-108	3	Tomm20
Mob2	5.81974e-110	0.277079	0.569	0.306	1.11535e-105	3	Mob2
Eif4b	1.33882e-108	0.31193	0.841	0.639	2.56586e-104	3	Eif4b
Hacd2	1.54568e-108	0.262373	0.534	0.279	2.9623e-104	3	Hacd2
Gnai1	5.66995e-108	0.324423	0.47	0.235	1.08665e-103	3	Gnai1
Dazap2	1.01064e-105	0.302424	0.747	0.49	1.93688e-101	3	Dazap2
Arf3	6.35249e-105	0.271922	0.552	0.298	1.21746e-100	3	Arf3
Sptssa	1.2726e-104	0.345067	0.888	0.762	2.43893e-100	3	Sptssa
Atp5b1	2.39894e-104	0.275865	0.999	0.986	4.59757e-100	3	Atp5b
Ung	8.37853e-104	0.317168	0.42	0.195	1.60575e-99	3	Ung
Polr1d	9.62166e-104	0.279364	0.943	0.839	1.84399e-99	3	Polr1d
Mpst	2.29445e-101	0.278646	0.575	0.32	4.39731e-97	3	Mpst
Sypl	3.84602e-101	0.323245	0.754	0.508	7.37089e-97	3	Sypl
Fos2	4.74551e-101	0.657863	0.867	0.657	9.09477e-97	3	Fos
Notch1	2.24651e-100	0.309985	0.427	0.204	4.30544e-96	3	Notch1
Igbp1	2.68116e-100	0.299841	0.68	0.426	5.13845e-96	3	Igbp1
Slc38a4	6.57019e-100	0.260367	0.481	0.241	1.25918e-95	3	Slc38a4
Krt13	8.64733e-100	2.35006	0.457	0.242	1.65726e-95	3	Krt1
Ldhb1	2.66237e-99	0.260211	0.602	0.332	5.10243e-95	3	Ldhb
Dnajb1	3.10003e-99	0.37232	0.615	0.38	5.94122e-95	3	Dnajb1
Lgr4	3.68891e-99	0.278441	0.393	0.177	7.06979e-95	3	Lgr4
Rpl23a-ps31	9.25004e-99	0.265629	0.956	0.846	1.77277e-94	3	Rpl23a-ps3
Litaf1	4.19718e-98	0.318794	0.714	0.462	8.0439e-94	3	Litaf
Rbbp8	2.27607e-97	0.26851	0.416	0.202	4.36209e-93	3	Rbbp8
Ets2	8.60401e-97	0.282728	0.596	0.34	1.64896e-92	3	Ets2
Wdr89	1.77171e-96	0.260393	0.989	0.956	3.39549e-92	3	Wdr89
Qars	1.11806e-95	0.294706	0.644	0.405	2.14277e-91	3	Qars
Aprt	2.74816e-91	0.340879	0.885	0.744	5.26686e-87	3	Aprt
Rnf149	4.08788e-91	0.293991	0.591	0.357	7.83441e-87	3	Rnf149
Grasp	6.65599e-91	0.285405	0.427	0.211	1.27562e-86	3	Grasp
Rnf114	1.20469e-90	0.264664	0.5	0.269	2.30879e-86	3	Rnf114
Hcfc1r1	1.33494e-88	0.282331	0.775	0.566	2.55841e-84	3	Hcfc1r1
Nav21	1.41199e-88	0.285993	0.495	0.266	2.70607e-84	3	Nav2
Anxa7	4.40458e-88	0.322201	0.601	0.378	8.44137e-84	3	Anxa7
Actn41	5.38625e-88	0.281484	0.821	0.605	1.03227e-83	3	Actn4
Ssbp2	1.00089e-87	0.298071	0.756	0.528	1.9182e-83	3	Ssbp2
Eif3m	2.38111e-86	0.268799	0.912	0.79	4.5634e-82	3	Eif3m
Ptch11	3.30334e-86	0.269584	0.522	0.284	6.33084e-82	3	Ptch1
Ddit4	8.09231e-86	0.257583	0.458	0.239	1.55089e-81	3	Ddit4
Siva1	2.43296e-85	0.304825	0.89	0.76	4.66278e-81	3	Siva1
Rps18-ps3	3.27682e-85	0.252921	0.595	0.363	6.28003e-81	3	Rps18-ps3
Slc38a2	7.53791e-84	0.272668	0.578	0.353	1.44464e-79	3	Slc38a2
Sox41	1.11031e-83	0.35956	0.893	0.762	2.12792e-79	3	Sox4
Tnfrsf19	1.61903e-83	0.275517	0.516	0.291	3.10288e-79	3	Tnfrsf19
Hprt1	4.6521e-83	0.270061	0.719	0.485	8.91576e-79	3	Hprt
Scp2	8.41611e-83	0.270536	0.812	0.613	1.61295e-78	3	Scp2
Eif3l	3.94152e-82	0.270376	0.878	0.711	7.55393e-78	3	Eif3l
Nras	7.97772e-80	0.289688	0.774	0.573	1.52893e-75	3	Nras
Zbtb7a	7.98082e-80	0.270525	0.61	0.39	1.52952e-75	3	Zbtb7a
Llph	1.67396e-79	0.260892	0.816	0.623	3.20815e-75	3	Llph
Paics	2.04443e-77	0.289779	0.811	0.611	3.91815e-73	3	Paics
Tnfaip8	2.59205e-77	0.255361	0.621	0.392	4.96767e-73	3	Tnfaip8
Mycn	5.55622e-77	0.319102	0.264	0.111	1.06485e-72	3	Mycn
Rarg	1.4239e-76	0.250434	0.598	0.365	2.72891e-72	3	Rarg
Krt102	1.57312e-74	2.19769	0.625	0.437	3.01489e-70	3	Krt10
Klf132	3.83428e-74	0.303538	0.763	0.56	7.34839e-70	3	Klf13
Nfib2	3.16776e-73	0.282613	0.873	0.683	6.07102e-69	3	Nfib
Apex1	5.22739e-73	0.267392	0.797	0.594	1.00183e-68	3	Apex1
Rpl9-ps6	2.98656e-72	0.250228	0.675	0.463	5.72373e-68	3	Rpl9-ps6
Cltb	3.08336e-72	0.339955	0.588	0.395	5.90926e-68	3	Cltb
Lef11	1.06717e-69	0.292116	0.533	0.322	2.04524e-65	3	Lef1
Mef2a	1.98818e-68	0.286929	0.559	0.374	3.81034e-64	3	Mef2a
Pkm2	1.32487e-65	0.258702	0.977	0.934	2.53912e-61	3	Pkm
Foxn3	3.44889e-65	0.253791	0.617	0.41	6.60979e-61	3	Foxn3
Hadhb	4.25332e-64	0.263529	0.67	0.462	8.15148e-60	3	Hadhb
Zfp362	3.56803e-62	0.28197	0.39	0.21	6.83813e-58	3	Zfp36
Anxa22	3.6332e-59	0.329177	0.99	0.964	6.96302e-55	3	Anxa2
Hist1h2bc	3.3227e-57	0.353753	0.447	0.273	6.36796e-53	3	Hist1h2bc
Cdkn1a2	1.40537e-55	0.353007	0.384	0.221	2.69339e-51	3	Cdkn1a
Arl4c1	2.09135e-54	0.307552	0.576	0.396	4.00807e-50	3	Arl4c
Hist1h1c1	3.82352e-54	0.2937	0.433	0.263	7.32777e-50	3	Hist1h1c
Map1lc3b	1.11589e-53	0.260172	0.887	0.78	2.1386e-49	3	Map1lc3b
Gltp1	3.28131e-50	0.488309	0.706	0.573	6.28863e-46	3	Gltp
Fam132a	1.47424e-42	0.267627	0.566	0.409	2.82538e-38	3	Fam132a
2019-06-02	1.19042e-28	0.331331	0.845	0.784	2.28143e-24	3	Jun
Fabp52	6.70817e-22	0.829866	0.771	0.82	1.28562e-17	3	Fabp5
Hist1h2ap3	0	1.84835	0.937	0.471	0	4	Hist1h2ap
Hist1h1b3	0	1.3085	0.73	0.22	0	4	Hist1h1b
Top2a4	0	1.16712	0.965	0.396	0	4	Top2a
Hist1h1e3	0	1.12867	0.756	0.335	0	4	Hist1h1e
Ube2c4	0	1.11114	0.898	0.439	0	4	Ube2c
Birc54	0	1.10359	0.972	0.499	0	4	Birc5
2810417H13Rik4	0	1.09868	0.989	0.568	0	4	2810417H13Rik
Hmgb24	0	1.06556	0.999	0.846	0	4	Hmgb2
Hist1h2ae4	0	0.995015	0.688	0.263	0	4	Hist1h2ae
H2afx4	0	0.993714	0.96	0.624	0	4	H2afx
Spc254	0	0.978317	0.874	0.279	0	4	Spc25
Cdk14	0	0.948295	0.933	0.402	0	4	Cdk1
Tk12	0	0.913631	0.844	0.335	0	4	Tk1
Mxd33	0	0.894578	0.79	0.189	0	4	Mxd3
Cdkn2c1	0	0.888762	0.74	0.2	0	4	Cdkn2c
Ube2s3	0	0.888142	0.993	0.908	0	4	Ube2s
Nusap14	0	0.885264	0.83	0.258	0	4	Nusap1
Cks24	0	0.883754	0.95	0.546	0	4	Cks2
Prc14	0	0.883734	0.825	0.258	0	4	Prc1
Ccna24	0	0.869011	0.92	0.342	0	4	Ccna2
Cdca33	0	0.84352	0.844	0.365	0	4	Cdca3
Tuba1b4	0	0.83819	1	0.963	0	4	Tuba1b
Smc44	0	0.819296	0.933	0.51	0	4	Smc4
Pbk3	0	0.811249	0.784	0.246	0	4	Pbk
Aurkb3	0	0.808781	0.805	0.23	0	4	Aurkb
Hjurp3	0	0.806509	0.923	0.477	0	4	Hjurp
Cdkn2d1	0	0.781825	0.778	0.293	0	4	Cdkn2d
H2afz3	0	0.755236	1	0.981	0	4	H2afz
Spc243	0	0.754567	0.895	0.365	0	4	Spc24
Mki674	0	0.749976	0.808	0.295	0	4	Mki67
Cdca84	0	0.737093	0.876	0.355	0	4	Cdca8
Smc24	0	0.728098	0.92	0.421	0	4	Smc2
Lockd4	0	0.704846	0.814	0.336	0	4	Lockd
Tyms3	0	0.70393	0.856	0.424	0	4	Tyms
Tpx24	0	0.697915	0.801	0.307	0	4	Tpx2
Asf1b1	0	0.686255	0.773	0.225	0	4	Asf1b
Stmn13	0	0.66599	1	0.937	0	4	Stmn1
Racgap13	0	0.66087	0.843	0.339	0	4	Racgap1
Cks1b4	0	0.654155	0.985	0.717	0	4	Cks1b
Cenpm2	0	0.632882	0.813	0.301	0	4	Cenpm
Kif223	0	0.619163	0.722	0.228	0	4	Kif22
Incenp4	0	0.616935	0.754	0.244	0	4	Incenp
Aurka2	0	0.591928	0.629	0.192	0	4	Aurka
Plk14	0	0.58293	0.651	0.209	0	4	Plk1
Fbxo51	0	0.566867	0.676	0.177	0	4	Fbxo5
Mis18bp13	0	0.553869	0.668	0.196	0	4	Mis18bp1
Kif11	0	0.541704	0.62	0.171	0	4	Kif11
Depdc1a	0	0.513245	0.562	0.137	0	4	Depdc1a
Rad51ap1	0	0.509105	0.626	0.181	0	4	Rad51ap1
Casc5	0	0.495394	0.587	0.164	0	4	Casc5
Anln	0	0.483713	0.594	0.167	0	4	Anln
Esco2	0	0.477052	0.568	0.13	0	4	Esco2
Ska1	0	0.472189	0.591	0.144	0	4	Ska1
Kifc1	0	0.470103	0.58	0.161	0	4	Kifc1
Neil3	0	0.432611	0.504	0.11	0	4	Neil3
Melk	0	0.431642	0.603	0.166	0	4	Melk
Hmmr4	4.35819e-306	0.597627	0.655	0.213	8.35248e-302	4	Hmmr
Kpna24	2.41618e-305	0.754356	0.728	0.276	4.6306e-301	4	Kpna2
Nuf2	4.21832e-305	0.444591	0.59	0.169	8.08441e-301	4	Nuf2
Twist23	5.37747e-300	0.700021	0.987	0.69	1.03059e-295	4	Twist2
Dek1	5.51276e-299	0.639695	0.984	0.805	1.05652e-294	4	Dek
Pth1r3	1.32289e-295	0.654615	0.975	0.596	2.53532e-291	4	Pth1r
Sgol1	3.0099e-295	0.433485	0.585	0.175	5.76848e-291	4	Sgol1
Sgol2a	1.31107e-291	0.41098	0.525	0.138	2.51267e-287	4	Sgol2a
Fam64a3	2.34343e-291	0.598957	0.664	0.226	4.49118e-287	4	Fam64a
Tubb62	1.25714e-287	0.729813	0.853	0.42	2.40931e-283	4	Tubb6
Cenpw1	1.85936e-286	0.582654	0.803	0.361	3.56347e-282	4	Cenpw
Crip13	6.30655e-281	0.693636	0.993	0.823	1.20865e-276	4	Crip1
Tacc34	4.35299e-279	0.606325	0.742	0.298	8.34251e-275	4	Tacc3
Tmpo3	2.26173e-278	0.609736	0.965	0.68	4.33461e-274	4	Tmpo
Ncapd22	5.47307e-275	0.466753	0.639	0.22	1.04891e-270	4	Ncapd2
Shcbp1	9.00481e-275	0.412301	0.583	0.178	1.72577e-270	4	Shcbp1
Cdca2	9.68819e-275	0.414095	0.561	0.164	1.85674e-270	4	Cdca2
Ndc80	9.95616e-275	0.388553	0.49	0.127	1.9081e-270	4	Ndc80
Dbf42	2.29612e-272	0.504356	0.661	0.24	4.40052e-268	4	Dbf4
Hist1h4d	2.22752e-271	0.479763	0.452	0.115	4.26905e-267	4	Hist1h4d
Tubb54	3.05368e-271	0.582908	1	0.993	5.85238e-267	4	Tubb5
Cenpl	3.23797e-270	0.380081	0.483	0.127	6.20558e-266	4	Cenpl
Ckap2l2	4.23929e-270	0.471633	0.609	0.198	8.12459e-266	4	Ckap2l
Kif231	1.53862e-262	0.441954	0.577	0.18	2.94877e-258	4	Kif23
Cit	8.77505e-261	0.380166	0.528	0.153	1.68174e-256	4	Cit
Plk4	9.86086e-260	0.456254	0.675	0.254	1.88983e-255	4	Plk4
Hmgn22	1.38496e-259	0.563957	0.998	0.934	2.65428e-255	4	Hmgn2
Hist1h2an	3.92008e-259	0.276703	0.315	0.055	7.51283e-255	4	Hist1h2an
Rrm23	2.61324e-258	0.699979	0.785	0.355	5.00828e-254	4	Rrm2
H1fx3	1.19872e-257	0.697386	0.874	0.522	2.29734e-253	4	H1fx
Mad2l12	1.18533e-255	0.473261	0.685	0.262	2.27168e-251	4	Mad2l1
Kif20b	1.91566e-245	0.405481	0.548	0.169	3.67137e-241	4	Kif20b
Bub1	8.31377e-241	0.366886	0.515	0.154	1.59333e-236	4	Bub1
Cenpe4	1.83406e-240	0.563114	0.678	0.264	3.51497e-236	4	Cenpe
Cenpq	8.06614e-239	0.41744	0.631	0.23	1.54587e-234	4	Cenpq
H2afv2	9.25042e-239	0.634632	0.997	0.901	1.77284e-234	4	H2afv
Hist2h2ac	6.01032e-238	0.394719	0.41	0.102	1.15188e-233	4	Hist2h2ac
Irx12	1.5622e-237	0.676654	0.868	0.526	2.99395e-233	4	Irx1
Ccnb14	1.92822e-236	0.715477	0.729	0.319	3.69544e-232	4	Ccnb1
Bub33	7.82694e-235	0.624925	0.906	0.61	1.50003e-230	4	Bub3
Ncapg	9.12984e-231	0.365496	0.499	0.15	1.74973e-226	4	Ncapg
Alyref1	7.28124e-228	0.506917	0.941	0.728	1.39545e-223	4	Alyref
Lgals12	4.25653e-226	0.573841	1	0.991	8.15764e-222	4	Lgals1
Cenpf4	1.36562e-222	0.766582	0.735	0.335	2.6172e-218	4	Cenpf
Cmc2	3.84613e-220	0.479543	0.775	0.384	7.37111e-216	4	Cmc2
Kif20a3	3.90039e-220	0.43219	0.576	0.201	7.4751e-216	4	Kif20a
Tcf43	4.30927e-220	0.534431	0.989	0.833	8.25871e-216	4	Tcf4
Bub1b	6.3297e-220	0.3709	0.542	0.178	1.21309e-215	4	Bub1b
Lmnb14	4.41493e-219	0.505338	0.92	0.573	8.46122e-215	4	Lmnb1
Hist1h2ab	6.40948e-219	0.254018	0.278	0.05	1.22838e-214	4	Hist1h2ab
Ran3	3.08315e-217	0.433851	0.999	0.929	5.90885e-213	4	Ran
Hist1h1a	1.68267e-215	0.252588	0.292	0.056	3.22484e-211	4	Hist1h1a
Kif4	1.63061e-212	0.322103	0.472	0.142	3.12506e-208	4	Kif4
Nucks12	9.00616e-211	0.497034	0.972	0.767	1.72603e-206	4	Nucks1
Clspn	9.47229e-211	0.383903	0.525	0.177	1.81536e-206	4	Clspn
Cdca5	2.50872e-210	0.315685	0.417	0.116	4.80796e-206	4	Cdca5
Tcf19	3.57042e-208	0.48157	0.573	0.219	6.84271e-204	4	Tcf19
Usp1	4.59787e-206	0.490113	0.841	0.471	8.81181e-202	4	Usp1
Ncaph	1.6717e-204	0.317563	0.476	0.15	3.2038e-200	4	Ncaph
Ttk	2.06348e-204	0.276043	0.387	0.101	3.95465e-200	4	Ttk
Foxm1	1.09972e-202	0.286639	0.4	0.108	2.10762e-198	4	Foxm1
Spag5	7.37164e-200	0.269132	0.363	0.092	1.41278e-195	4	Spag5
H1f01	4.22645e-197	0.656243	0.966	0.854	8.09999e-193	4	H1f0
Syce2	3.40315e-196	0.473353	0.719	0.349	6.52214e-192	4	Syce2
Nkd13	1.20319e-195	0.519357	0.859	0.47	2.30591e-191	4	Nkd1
Lsm22	4.57444e-194	0.463273	0.944	0.672	8.76692e-190	4	Lsm2
Trim59	5.24034e-194	0.388388	0.627	0.251	1.00431e-189	4	Trim59
Cdc204	1.21257e-192	0.717941	0.718	0.339	2.32388e-188	4	Cdc20
Lig11	5.29542e-189	0.559011	0.769	0.419	1.01487e-184	4	Lig1
Mis18a	2.0499e-188	0.37251	0.67	0.292	3.92863e-184	4	Mis18a
Ncapg2	2.13078e-188	0.304438	0.449	0.143	4.08363e-184	4	Ncapg2
E2f7	2.30614e-187	0.267341	0.359	0.096	4.41973e-183	4	E2f7
Atad2	2.47738e-187	0.45736	0.579	0.239	4.74789e-183	4	Atad2
Diaph3	1.80809e-186	0.287764	0.458	0.145	3.4652e-182	4	Diaph3
Gmnn1	7.64072e-186	0.434129	0.734	0.351	1.46434e-181	4	Gmnn
Tmem132c2	1.2945e-185	0.453355	0.85	0.456	2.48092e-181	4	Tmem132c
Rrm12	6.49746e-184	0.443574	0.739	0.365	1.24524e-179	4	Rrm1
Trip13	9.56559e-184	0.3042	0.504	0.176	1.83324e-179	4	Trip13
Pmf11	9.94119e-184	0.451426	0.795	0.431	1.90523e-179	4	Pmf1
4930579G24Rik	1.92419e-183	0.336916	0.449	0.145	3.68771e-179	4	4930579G24Rik
Rangap13	2.70372e-183	0.442659	0.732	0.37	5.18169e-179	4	Rangap1
Twist12	3.76709e-183	0.495828	0.88	0.51	7.21964e-179	4	Twist1
Haus4	5.67943e-182	0.364181	0.61	0.252	1.08846e-177	4	Haus4
Arhgap11a	4.06755e-178	0.295429	0.432	0.137	7.79545e-174	4	Arhgap11a
Cenpn	9.27151e-177	0.27767	0.456	0.151	1.77689e-172	4	Cenpn
Ccnb23	3.92294e-176	0.530369	0.705	0.333	7.51831e-172	4	Ccnb2
2700094K13Rik3	8.88683e-176	0.406662	0.972	0.782	1.70316e-171	4	2700094K13Rik
Rad212	3.60146e-175	0.45994	0.807	0.462	6.90221e-171	4	Rad21
Wif13	8.33492e-175	0.534633	0.776	0.383	1.59739e-170	4	Wif1
Ccnf	8.92607e-174	0.285636	0.403	0.122	1.71068e-169	4	Ccnf
Prdx41	1.34095e-173	0.455885	0.958	0.752	2.56993e-169	4	Prdx4
Crabp13	1.08665e-171	0.758204	0.857	0.627	2.08257e-167	4	Crabp1
Tnfaip62	9.78872e-169	0.416869	0.783	0.378	1.87601e-164	4	Tnfaip6
Ckap2	1.49809e-168	0.348381	0.494	0.18	2.87108e-164	4	Ckap2
Ect2	3.67835e-168	0.289388	0.419	0.135	7.04955e-164	4	Ect2
Emp32	1.37002e-166	0.474179	0.965	0.737	2.62564e-162	4	Emp3
Slbp1	4.57608e-165	0.601234	0.838	0.582	8.77005e-161	4	Slbp
Mlf1	6.28705e-165	0.253464	0.383	0.113	1.20491e-160	4	Mlf1
Cenpp	4.34791e-164	0.267576	0.382	0.116	8.33277e-160	4	Cenpp
Cenph	4.71001e-164	0.311309	0.508	0.191	9.02674e-160	4	Cenph
Hmgb12	5.59291e-164	0.342169	1	0.997	1.07188e-159	4	Hmgb1
Mybl2	1.41134e-162	0.258703	0.344	0.096	2.70483e-158	4	Mybl2
Ybx12	4.38085e-162	0.275453	1	0.996	8.39589e-158	4	Ybx1
Hirip3	1.12786e-161	0.323267	0.553	0.221	2.16154e-157	4	Hirip3
Fam111a1	2.24349e-160	0.338586	0.575	0.235	4.29966e-156	4	Fam111a
Pkmyt1	2.72337e-160	0.307552	0.461	0.167	5.21933e-156	4	Pkmyt1
Dtymk	4.81059e-160	0.444872	0.898	0.641	9.2195e-156	4	Dtymk
Nrm	9.77629e-160	0.431029	0.678	0.335	1.87363e-155	4	Nrm
Rad51	5.03738e-158	0.31002	0.497	0.187	9.65414e-154	4	Rad51
Ncapd3	1.20379e-156	0.294752	0.458	0.167	2.30706e-152	4	Ncapd3
Cdca4	2.47966e-155	0.3447	0.644	0.297	4.75227e-151	4	Cdca4
Ccdc342	2.51962e-154	0.433932	0.895	0.583	4.82885e-150	4	Ccdc34
Kif15	2.18608e-153	0.265775	0.414	0.14	4.18962e-149	4	Kif15
Dlgap5	6.85487e-153	0.297214	0.443	0.157	1.31374e-148	4	Dlgap5
Gas2l3	7.28728e-153	0.329521	0.365	0.113	1.39661e-148	4	Gas2l3
Aspm	1.37085e-150	0.320671	0.4	0.133	2.62723e-146	4	Aspm
Kif2c	2.75002e-150	0.310695	0.45	0.161	5.27041e-146	4	Kif2c
Prrx22	3.31633e-150	0.447318	0.786	0.444	6.35575e-146	4	Prrx2
Tubb4b4	7.51231e-150	0.623267	0.913	0.662	1.43973e-145	4	Tubb4b
Rnf261	3.70467e-146	0.421914	0.788	0.47	7.09999e-142	4	Rnf26
Zeb24	1.30205e-145	0.412879	0.916	0.598	2.49538e-141	4	Zeb2
Fen11	1.64646e-145	0.355584	0.604	0.283	3.15544e-141	4	Fen1
Fam83d	1.72245e-145	0.253756	0.355	0.11	3.30107e-141	4	Fam83d
Rbm32	2.10501e-145	0.341349	1	0.988	4.03426e-141	4	Rbm3
Ube2t	3.8145e-145	0.253109	0.377	0.123	7.31048e-141	4	Ube2t
Anp32e2	1.15032e-143	0.433403	0.866	0.577	2.2046e-139	4	Anp32e
Dnajc91	2.55304e-143	0.394785	0.85	0.539	4.8929e-139	4	Dnajc9
Hn14	2.57856e-143	0.520573	0.967	0.823	4.9418e-139	4	Hn1
Fxyd61	1.49996e-142	0.414947	0.753	0.391	2.87467e-138	4	Fxyd6
Ezh21	4.52162e-142	0.375112	0.798	0.471	8.66568e-138	4	Ezh2
Itih54	1.35464e-141	0.496431	0.682	0.349	2.59617e-137	4	Itih5
Arl6ip14	1.19357e-140	0.690386	0.881	0.646	2.28747e-136	4	Arl6ip1
Sapcd2	1.98302e-140	0.293106	0.318	0.095	3.80047e-136	4	Sapcd2
Hmgb33	3.58752e-140	0.414595	0.95	0.739	6.87547e-136	4	Hmgb3
Ranbp12	4.58209e-139	0.363428	0.99	0.925	8.78158e-135	4	Ranbp1
Anp32b3	9.16039e-138	0.337663	0.992	0.893	1.75559e-133	4	Anp32b
C1qtnf24	9.69646e-138	0.365353	0.821	0.447	1.85833e-133	4	C1qtnf2
Robo23	4.69888e-136	0.337897	0.775	0.414	9.00541e-132	4	Robo2
Col6a34	2.07235e-135	0.454767	0.903	0.606	3.97166e-131	4	Col6a3
Ywhah2	1.63602e-133	0.400456	0.978	0.852	3.13544e-129	4	Ywhah
Fgfr13	8.74739e-133	0.436357	0.897	0.616	1.67644e-128	4	Fgfr1
Skp2	1.59278e-131	0.329647	0.629	0.311	3.05256e-127	4	Skp2
Fbln12	1.65561e-130	0.38691	0.947	0.736	3.17297e-126	4	Fbln1
Whsc1	2.55766e-130	0.330984	0.628	0.315	4.90176e-126	4	Whsc1
Knstrn3	6.14728e-129	0.388087	0.568	0.264	1.17813e-124	4	Knstrn
Hint1	2.26159e-128	0.253386	0.999	0.983	4.33433e-124	4	Hint1
Hnrnpd	2.39609e-128	0.363224	0.94	0.763	4.59211e-124	4	Hnrnpd
Gjc11	6.54369e-127	0.295768	0.693	0.35	1.2541e-122	4	Gjc1
Raly1	1.18091e-125	0.352058	0.982	0.889	2.26321e-121	4	Raly
Lsm52	1.95244e-125	0.336371	0.952	0.766	3.74185e-121	4	Lsm5
Col6a24	3.06006e-124	0.390701	0.972	0.742	5.8646e-120	4	Col6a2
Penk4	6.94008e-124	0.436005	0.796	0.486	1.33007e-119	4	Penk
Rhno1	1.04009e-123	0.331216	0.708	0.399	1.99333e-119	4	Rhno1
Dut1	5.06092e-122	0.417341	0.825	0.555	9.69925e-118	4	Dut
Cenpa4	2.14585e-121	0.649082	0.731	0.444	4.11252e-117	4	Cenpa
Cbx52	4.81063e-121	0.346097	0.856	0.578	9.21958e-117	4	Cbx5
Lum2	5.4954e-120	0.339546	0.988	0.838	1.05319e-115	4	Lum
Tipin	4.65326e-118	0.38808	0.843	0.566	8.91797e-114	4	Tipin
Idh21	3.20847e-117	0.353465	0.949	0.819	6.14903e-113	4	Idh2
Psip13	4.51553e-117	0.349531	0.9	0.637	8.65401e-113	4	Psip1
Dkk1	1.04068e-116	0.337764	0.383	0.137	1.99446e-112	4	Dkk1
Cdkn3	1.08948e-116	0.320684	0.417	0.167	2.08798e-112	4	Cdkn3
Cdc25b	1.5833e-116	0.31007	0.347	0.126	3.03439e-112	4	Cdc25b
Col6a14	1.89722e-116	0.372033	0.977	0.753	3.63602e-112	4	Col6a1
Wbp52	2.47039e-116	0.3218	0.998	0.959	4.7345e-112	4	Wbp5
Smc6	3.68893e-115	0.36786	0.883	0.655	7.06983e-111	4	Smc6
Gins2	4.16326e-114	0.377442	0.662	0.373	7.97888e-110	4	Gins2
Sae11	1.21607e-113	0.340861	0.87	0.608	2.3306e-109	4	Sae1
Mrfap11	1.11505e-112	0.255422	0.999	0.975	2.13699e-108	4	Mrfap1
Snrpb1	3.62502e-112	0.267769	0.991	0.95	6.94736e-108	4	Snrpb
Gm16732	8.09617e-112	0.291409	0.925	0.67	1.55163e-107	4	Gm1673
Lsm3	3.39292e-111	0.327593	0.888	0.663	6.50252e-107	4	Lsm3
Efna52	4.03704e-110	0.376681	0.785	0.491	7.737e-106	4	Efna5
Tex15	4.17694e-110	0.302645	0.409	0.163	8.00511e-106	4	Tex15
Nrn12	1.52521e-109	0.324899	0.523	0.237	2.92307e-105	4	Nrn1
Rcc1	1.63169e-109	0.259431	0.498	0.227	3.12714e-105	4	Rcc1
Tpst12	2.11521e-109	0.318994	0.839	0.532	4.0538e-105	4	Tpst1
Snrpd12	8.8778e-109	0.302208	0.964	0.826	1.70143e-104	4	Snrpd1
Txn11	1.26721e-108	0.266907	0.993	0.949	2.4286e-104	4	Txn1
Anapc111	2.26196e-107	0.310787	0.948	0.77	4.33504e-103	4	Anapc11
Rnaseh2c	2.29396e-106	0.33347	0.854	0.61	4.39638e-102	4	Rnaseh2c
Shox21	1.6398e-105	0.272442	0.452	0.187	3.14267e-101	4	Shox2
Ptk72	4.02952e-104	0.315839	0.875	0.624	7.72257e-100	4	Ptk7
Lhfp3	1.22173e-103	0.298449	0.815	0.478	2.34144e-99	4	Lhfp
2700029M09Rik	1.34022e-103	0.317035	0.742	0.459	2.56854e-99	4	2700029M09Rik
Pitx21	2.07469e-103	0.275676	0.426	0.173	3.97614e-99	4	Pitx2
Nxt1	1.75931e-102	0.304405	0.644	0.355	3.37172e-98	4	Nxt1
Cox6c3	1.4386e-101	0.328182	0.999	0.995	2.75709e-97	4	Cox6c
Anapc5	1.59213e-101	0.283529	0.969	0.857	3.05132e-97	4	Anapc5
Nudc	2.50292e-101	0.320519	0.935	0.744	4.79685e-97	4	Nudc
Tuba1c2	1.13657e-100	0.396928	0.501	0.246	2.17824e-96	4	Tuba1c
Pmp223	1.22539e-100	0.290825	0.92	0.622	2.34845e-96	4	Pmp22
Egfl63	2.0132e-100	0.463495	0.801	0.554	3.85829e-96	4	Egfl6
Bcl11b2	7.21455e-100	0.379275	0.832	0.591	1.38267e-95	4	Bcl11b
Grem22	1.36748e-99	0.250421	0.485	0.213	2.62077e-95	4	Grem2
Lbr2	5.07539e-98	0.278698	0.679	0.382	9.72699e-94	4	Lbr
Igsf102	3.17545e-97	0.295018	0.689	0.379	6.08574e-93	4	Igsf10
Ssna1	9.82455e-97	0.305972	0.902	0.686	1.88288e-92	4	Ssna1
Stub11	5.60519e-96	0.294055	0.931	0.785	1.07424e-91	4	Stub1
Hnrnpa31	6.95186e-96	0.253993	0.998	0.941	1.33232e-91	4	Hnrnpa3
Nrgn	8.47878e-96	0.536356	0.439	0.199	1.62496e-91	4	Nrgn
Dnmt1	2.12973e-95	0.311681	0.635	0.362	4.08163e-91	4	Dnmt1
Cdh112	3.49912e-95	0.299516	0.825	0.518	6.70606e-91	4	Cdh11
Nde11	2.24446e-94	0.295633	0.574	0.301	4.30151e-90	4	Nde1
Zfp91	2.47285e-94	0.30545	0.766	0.503	4.73921e-90	4	Zfp91
Ckap5	5.09084e-93	0.268932	0.507	0.252	9.7566e-89	4	Ckap5
Gas12	1.9635e-92	0.327417	0.979	0.808	3.76305e-88	4	Gas1
Sept111	2.134e-92	0.318367	0.856	0.64	4.08981e-88	4	2019-09-11
Ccne2	1.2241e-91	0.30519	0.361	0.152	2.34598e-87	4	Ccne2
Col7a12	2.24163e-91	0.304663	0.636	0.353	4.29609e-87	4	Col7a1
Psrc1	4.38324e-91	0.253059	0.374	0.157	8.40049e-87	4	Psrc1
Chaf1a	7.51182e-91	0.260793	0.493	0.247	1.43964e-86	4	Chaf1a
Dctpp11	9.55739e-91	0.328977	0.811	0.577	1.83167e-86	4	Dctpp1
Exosc8	2.22504e-89	0.27591	0.705	0.433	4.26429e-85	4	Exosc8
Fzr1	4.33834e-89	0.356738	0.573	0.327	8.31442e-85	4	Fzr1
Pcna1	8.13089e-89	0.406939	0.682	0.438	1.55829e-84	4	Pcna
P4ha23	1.33263e-88	0.320003	0.642	0.37	2.55398e-84	4	P4ha2
Lmf2	2.10169e-88	0.25909	0.488	0.242	4.02788e-84	4	Lmf2
Mfap23	8.27093e-87	0.277235	0.999	0.919	1.58512e-82	4	Mfap2
Pold2	2.88734e-86	0.254886	0.592	0.329	5.53358e-82	4	Pold2
Srsf31	1.75864e-85	0.263968	0.99	0.93	3.37043e-81	4	Srsf3
Ccdc88a1	2.92192e-84	0.261493	0.688	0.405	5.59986e-80	4	Ccdc88a
Clmp2	4.72493e-84	0.251514	0.812	0.492	9.05532e-80	4	Clmp
Pgp1	7.55471e-84	0.264339	0.632	0.364	1.44786e-79	4	Pgp
Smchd1	9.64184e-84	0.252115	0.633	0.363	1.84786e-79	4	Smchd1
Rpl39l2	3.69475e-83	0.260505	0.538	0.27	7.08098e-79	4	Rpl39l
Sp5	1.95067e-82	0.2587	0.335	0.135	3.73846e-78	4	Sp5
Rpa3	2.69034e-82	0.280008	0.699	0.44	5.15603e-78	4	Rpa3
Siva11	5.83857e-82	0.304955	0.92	0.76	1.11896e-77	4	Siva1
Nfic1	1.87503e-81	0.289911	0.725	0.469	3.5935e-77	4	Nfic
Mrpl51	1.54139e-80	0.289627	0.869	0.657	2.95408e-76	4	Mrpl51
Ctcf	1.93542e-80	0.274529	0.743	0.491	3.70924e-76	4	Ctcf
Tead21	2.87545e-79	0.267565	0.861	0.621	5.5108e-75	4	Tead2
A430005L14Rik	4.90125e-79	0.286245	0.571	0.332	9.39324e-75	4	A430005L14Rik
Mef2c4	4.48646e-78	0.357474	0.699	0.448	8.5983e-74	4	Mef2c
Srsf71	4.7236e-78	0.262683	0.941	0.778	9.05277e-74	4	Srsf7
Ncaph2	1.30152e-77	0.266825	0.746	0.499	2.49436e-73	4	Ncaph2
Mrpl18	1.3417e-77	0.289543	0.865	0.67	2.57137e-73	4	Mrpl18
Nt5dc2	2.36523e-77	0.272277	0.866	0.656	4.53296e-73	4	Nt5dc2
Brd8	6.11317e-76	0.264564	0.658	0.412	1.17159e-71	4	Brd8
Hnrnpab1	8.73176e-76	0.258244	0.965	0.854	1.67344e-71	4	Hnrnpab
Hoxc81	2.86587e-75	0.292371	0.679	0.414	5.49243e-71	4	Hoxc8
Lix12	1.39599e-74	0.333302	0.472	0.239	2.67541e-70	4	Lix1
Prrx13	5.42416e-73	0.261623	0.852	0.595	1.03954e-68	4	Prrx1
Nudcd2	7.99474e-73	0.267095	0.84	0.615	1.53219e-68	4	Nudcd2
Ngfrap12	9.82836e-73	0.309103	0.974	0.878	1.8836e-68	4	Ngfrap1
Trps14	6.47538e-72	0.284969	0.572	0.323	1.24101e-67	4	Trps1
Nsmce4a	1.44416e-71	0.278529	0.81	0.578	2.76773e-67	4	Nsmce4a
Nbl13	2.0729e-71	0.294716	0.781	0.511	3.97271e-67	4	Nbl1
Smc3	6.38496e-69	0.257875	0.835	0.631	1.22368e-64	4	Smc3
Orc6	1.33235e-68	0.254938	0.641	0.401	2.55344e-64	4	Orc6
Fkbp2	1.36321e-68	0.259071	0.8	0.561	2.61259e-64	4	Fkbp2
Ddah21	1.36641e-68	0.287554	0.908	0.712	2.61873e-64	4	Ddah2
Tcf121	4.36617e-68	0.272296	0.826	0.635	8.36777e-64	4	Tcf12
Pkn2	1.04637e-67	0.252083	0.775	0.555	2.00537e-63	4	Pkn2
Emp1	1.24337e-67	0.287947	0.922	0.753	2.38291e-63	4	Emp1
Smc1a	5.45574e-67	0.25674	0.804	0.582	1.04559e-62	4	Smc1a
Rfc2	2.62658e-61	0.255693	0.714	0.495	5.03384e-57	4	Rfc2
Vcam12	3.83186e-61	0.289201	0.648	0.399	7.34375e-57	4	Vcam1
Irx5	1.25683e-60	0.313057	0.586	0.371	2.40871e-56	4	Irx5
Nrp12	1.04451e-52	0.356276	0.715	0.519	2.0018e-48	4	Nrp1
Lmna2	1.32612e-51	0.325728	0.894	0.828	2.54151e-47	4	Lmna
Svbp2	2.71617e-50	0.273634	0.876	0.793	5.20553e-46	4	Svbp
Calm22	2.80133e-49	0.271433	0.991	0.97	5.36875e-45	4	Calm2
Peg33	1.29072e-44	0.292328	0.913	0.797	2.47367e-40	4	Peg3
Fam46a3	3.35928e-36	0.267679	0.518	0.357	6.43807e-32	4	Fam46a
Irx32	2.76908e-28	0.262429	0.432	0.294	5.30694e-24	4	Irx3
Krt175	0	1.44637	0.824	0.288	0	5	Krt17
Krt55	0	1.37652	0.929	0.415	0	5	Krt5
Krt145	0	1.32306	0.945	0.529	0	5	Krt14
Mt25	0	1.29496	0.815	0.254	0	5	Mt2
Perp5	0	1.27278	0.968	0.315	0	5	Perp
Dmkn5	0	1.23222	0.787	0.264	0	5	Dmkn
Fxyd35	0	1.22402	0.883	0.204	0	5	Fxyd3
Pdgfa5	0	1.20277	0.887	0.256	0	5	Pdgfa
Lmo15	0	1.11747	0.787	0.251	0	5	Lmo1
Sfn5	0	1.1151	0.941	0.315	0	5	Sfn
Bcam5	0	1.07223	0.891	0.255	0	5	Bcam
Spint25	0	1.02286	0.919	0.241	0	5	Spint2
Epcam1	0	1.01704	0.828	0.137	0	5	Epcam
Mt14	0	1.01261	0.914	0.426	0	5	Mt1
Lhx21	0	1.00809	0.446	0.068	0	5	Lhx2
S100a144	0	0.865442	0.812	0.187	0	5	S100a14
Fgfbp11	0	0.85402	0.683	0.146	0	5	Fgfbp1
Trp631	0	0.802974	0.794	0.143	0	5	Trp63
Ptma3	0	0.761737	1	1	0	5	Ptma
Dsp1	0	0.72921	0.774	0.175	0	5	Dsp
Serpinb51	0	0.715939	0.719	0.14	0	5	Serpinb5
Trim291	0	0.713435	0.805	0.153	0	5	Trim29
Wnt63	0	0.704567	0.77	0.243	0	5	Wnt6
Tacstd21	0	0.69959	0.581	0.115	0	5	Tacstd2
Kremen21	0	0.68265	0.594	0.102	0	5	Kremen2
Apoc11	0	0.682205	0.656	0.123	0	5	Apoc1
Gata31	0	0.678176	0.728	0.119	0	5	Gata3
Tfap2b1	0	0.625254	0.737	0.152	0	5	Tfap2b
Igsf91	0	0.608385	0.681	0.126	0	5	Igsf9
Gm161361	0	0.558922	0.557	0.091	0	5	Gm16136
Pkp31	0	0.54865	0.724	0.136	0	5	Pkp3
Col17a11	0	0.54494	0.54	0.108	0	5	Col17a1
Bmp74	0	0.513969	0.743	0.212	0	5	Bmp7
Fermt11	0	0.479333	0.621	0.083	0	5	Fermt1
Mapk131	0	0.446988	0.654	0.161	0	5	Mapk13
4631405K08Rik1	0	0.446209	0.566	0.095	0	5	4631405K08Rik
Tfap2a1	0	0.439562	0.653	0.114	0	5	Tfap2a
Cdh31	0	0.432581	0.596	0.126	0	5	Cdh3
Esrp11	0	0.424119	0.578	0.074	0	5	Esrp1
Ppp1r14c1	0	0.41643	0.521	0.105	0	5	Ppp1r14c
Lamb31	0	0.402369	0.549	0.084	0	5	Lamb3
Pkp11	0	0.394197	0.512	0.102	0	5	Pkp1
Dsc31	0	0.390103	0.552	0.09	0	5	Dsc3
Lsr1	0	0.386681	0.56	0.098	0	5	Lsr
Irx41	0	0.379866	0.488	0.07	0	5	Irx4
Cdh12	0	0.377546	0.521	0.092	0	5	Cdh1
Irf61	0	0.37753	0.555	0.09	0	5	Irf6
Car121	0	0.367916	0.492	0.084	0	5	Car12
Lamc21	0	0.348237	0.478	0.072	0	5	Lamc2
Tenm21	0	0.330314	0.497	0.078	0	5	Tenm2
Ovol21	0	0.327691	0.357	0.04	0	5	Ovol2
Klc31	0	0.315343	0.477	0.076	0	5	Klc3
Mpzl21	0	0.31438	0.454	0.062	0	5	Mpzl2
Lad11	0	0.312954	0.462	0.077	0	5	Lad1
Ripk41	0	0.307082	0.475	0.072	0	5	Ripk4
Plek21	0	0.290256	0.433	0.061	0	5	Plek2
Frem21	0	0.254405	0.37	0.049	0	5	Frem2
Tfap2c1	1.19047e-303	0.29442	0.487	0.092	2.28154e-299	5	Tfap2c
Ptprf2	5.69554e-301	0.578441	0.757	0.258	1.09155e-296	5	Ptprf
Pbk4	5.71379e-301	0.576983	0.789	0.256	1.09505e-296	5	Pbk
Ckmt11	1.94411e-300	0.281167	0.452	0.079	3.72589e-296	5	Ckmt1
Urah1	7.39331e-300	0.333654	0.496	0.095	1.41693e-295	5	Urah
Hmgb13	1.59259e-294	0.580316	1	0.997	3.05219e-290	5	Hmgb1
Hmgb25	5.42632e-294	0.79178	0.999	0.849	1.03995e-289	5	Hmgb2
Rab381	2.98454e-293	0.350909	0.492	0.099	5.71987e-289	5	Rab38
Krt155	4.17857e-293	1.1242	0.846	0.407	8.00823e-289	5	Krt15
Ezr1	4.01542e-288	0.430557	0.637	0.166	7.69556e-284	5	Ezr
Tuba4a1	9.18426e-288	0.277624	0.467	0.089	1.76016e-283	5	Tuba4a
Itgb41	5.471e-287	0.283106	0.442	0.081	1.04852e-282	5	Itgb4
Net12	7.41421e-284	0.583666	0.813	0.313	1.42093e-279	5	Net1
Gjb21	1.40818e-283	0.474808	0.367	0.057	2.69877e-279	5	Gjb2
Fzd101	3.83284e-282	0.460147	0.557	0.136	7.34564e-278	5	Fzd10
Lgr61	7.58517e-278	0.250314	0.329	0.046	1.4537e-273	5	Lgr6
Cxadr1	3.89969e-272	0.270905	0.464	0.092	7.47376e-268	5	Cxadr
Lgals74	1.23214e-271	1.19477	0.86	0.533	2.36139e-267	5	Lgals7
Ppl1	3.88727e-270	0.27001	0.408	0.073	7.44996e-266	5	Ppl
Plet11	7.27651e-269	0.262207	0.344	0.052	1.39454e-264	5	Plet1
Nusap15	8.95615e-269	0.589112	0.788	0.272	1.71645e-264	5	Nusap1
Top2a5	5.25272e-268	0.635883	0.926	0.409	1.00668e-263	5	Top2a
Jup5	1.93761e-263	0.516338	0.73	0.248	3.71343e-259	5	Jup
Ptch21	9.50384e-263	0.467894	0.518	0.123	1.82141e-258	5	Ptch2
Cd94	9.653e-263	0.835053	0.961	0.619	1.85e-258	5	Cd9
Hras4	3.68233e-262	0.654276	0.925	0.601	7.05718e-258	5	Hras
Stard101	6.24908e-260	0.287622	0.506	0.114	1.19764e-255	5	Stard10
Satb11	2.08444e-258	0.439629	0.56	0.146	3.99483e-254	5	Satb1
Aurkb4	2.1192e-258	0.469118	0.747	0.245	4.06144e-254	5	Aurkb
Fras11	5.72912e-258	0.385282	0.539	0.132	1.09799e-253	5	Fras1
Irx23	7.44224e-258	0.653697	0.889	0.456	1.42631e-253	5	Irx2
Ajuba1	1.88017e-257	0.455826	0.71	0.23	3.60334e-253	5	Ajuba
Atox15	7.78001e-256	0.673047	0.985	0.887	1.49104e-251	5	Atox1
Celsr11	6.70696e-255	0.277917	0.386	0.071	1.28539e-250	5	Celsr1
Anxa81	6.22639e-252	0.400411	0.443	0.091	1.19329e-247	5	Anxa8
S100a165	2.6749e-251	0.577058	0.844	0.327	5.12645e-247	5	S100a16
F11r1	3.27011e-251	0.367502	0.589	0.151	6.26716e-247	5	F11r
Cadm13	4.35808e-251	0.53871	0.684	0.212	8.35227e-247	5	Cadm1
H2afx5	1.30936e-250	0.717608	0.957	0.631	2.5094e-246	5	H2afx
Kif21a1	2.71015e-250	0.335474	0.517	0.123	5.194e-246	5	Kif21a
Wnt7b1	2.84423e-247	0.298812	0.411	0.08	5.45096e-243	5	Wnt7b
Reep43	4.85145e-246	0.595089	0.734	0.275	9.29781e-242	5	Reep4
Adgrg11	2.48257e-243	0.277071	0.422	0.085	4.75785e-239	5	Adgrg1
Znrf31	3.75645e-243	0.378706	0.558	0.149	7.19923e-239	5	Znrf3
Lfng1	4.52864e-243	0.381577	0.558	0.15	8.67914e-239	5	Lfng
Cdca85	6.31333e-243	0.528294	0.884	0.364	1.20995e-238	5	Cdca8
Capns21	1.87258e-241	0.37001	0.403	0.079	3.5888e-237	5	Capns2
Esco21	2.49889e-240	0.33055	0.545	0.14	4.78912e-236	5	Esco2
Cdca34	4.51699e-237	0.563584	0.867	0.372	8.65681e-233	5	Cdca3
Pou3f11	5.51633e-237	0.435655	0.401	0.08	1.0572e-232	5	Pou3f1
Sdc44	1.31325e-235	0.666344	0.799	0.332	2.51685e-231	5	Sdc4
Barx21	2.54973e-234	0.494616	0.427	0.092	4.88655e-230	5	Barx2
H2afz4	1.37059e-233	0.555517	1	0.981	2.62673e-229	5	H2afz
Shmt11	1.40132e-233	0.377254	0.583	0.167	2.68563e-229	5	Shmt1
Serpinb101	1.90265e-233	0.324729	0.321	0.053	3.64643e-229	5	Serpinb10
Limk21	4.74529e-233	0.355293	0.582	0.163	9.09435e-229	5	Limk2
Rab251	6.98726e-233	0.258526	0.384	0.073	1.33911e-228	5	Rab25
Cks25	1.84626e-232	0.661471	0.948	0.554	3.53837e-228	5	Cks2
Sgk31	2.35558e-231	0.279559	0.5	0.121	4.51448e-227	5	Sgk3
Ube2c5	7.28965e-230	0.761858	0.89	0.448	1.39706e-225	5	Ube2c
Asprv11	2.66509e-229	0.278994	0.453	0.103	5.10764e-225	5	Asprv1
Cdk15	2.92376e-229	0.605979	0.882	0.416	5.60339e-225	5	Cdk1
Hmga1-rs11	2.65981e-228	0.370697	0.686	0.231	5.09752e-224	5	Hmga1-rs1
Pdgfc1	4.80093e-228	0.294498	0.448	0.102	9.20098e-224	5	Pdgfc
H3f3b2	3.48416e-225	0.4517	1	1	6.6774e-221	5	H3f3b
Cenpf5	3.64137e-225	0.600472	0.821	0.336	6.97868e-221	5	Cenpf
Cxcl143	9.80326e-225	0.905167	0.942	0.68	1.8788e-220	5	Cxcl14
Cdca7l	1.58184e-224	0.288912	0.489	0.123	3.03159e-220	5	Cdca7l
Mad2l13	1.17301e-221	0.405052	0.746	0.265	2.24808e-217	5	Mad2l1
Ccnb15	2.66938e-219	0.616531	0.799	0.321	5.11587e-215	5	Ccnb1
Sox21	3.06583e-219	0.265924	0.266	0.038	5.87566e-215	5	Sox21
Spc244	1.67599e-214	0.480136	0.86	0.378	3.21203e-210	5	Spc24
Stmn14	2.72231e-214	0.615653	1	0.938	5.21731e-210	5	Stmn1
Aqp31	3.35369e-214	0.332852	0.404	0.087	6.42735e-210	5	Aqp3
Nrarp1	9.72155e-213	0.373623	0.557	0.154	1.86313e-208	5	Nrarp
Pltp1	2.4426e-211	0.281495	0.484	0.121	4.68125e-207	5	Pltp
Fam213a3	1.28621e-210	0.467087	0.689	0.25	2.46502e-206	5	Fam213a
Spc255	2.86763e-209	0.394917	0.802	0.296	5.49582e-205	5	Spc25
Wnt161	1.91069e-208	0.269883	0.35	0.068	3.66184e-204	5	Wnt16
Phgdh2	7.23056e-208	0.551956	0.903	0.498	1.38574e-203	5	Phgdh
Ube2t1	5.8612e-205	0.268082	0.471	0.121	1.1233e-200	5	Ube2t
Rps81	2.46784e-204	0.254409	1	1	4.72961e-200	5	Rps8
Gjb6	5.78365e-204	0.284025	0.279	0.045	1.10844e-199	5	Gjb6
Agap31	6.21291e-204	0.345528	0.611	0.201	1.1907e-199	5	Agap3
Hmga12	1.2874e-203	0.438703	0.74	0.309	2.4673e-199	5	Hmga1
Rps3a12	7.6785e-203	0.328417	1	1	1.47158e-198	5	Rps3a1
Hmgn11	1.52187e-199	0.404725	0.999	0.985	2.91666e-195	5	Hmgn1
Ckap2l3	1.79933e-198	0.328888	0.631	0.204	3.44842e-194	5	Ckap2l
Prc15	2.62186e-196	0.397196	0.744	0.275	5.02479e-192	5	Prc1
Tubb4b5	9.42136e-196	0.598769	0.97	0.663	1.8056e-191	5	Tubb4b
Sostdc14	4.90361e-195	0.828749	0.67	0.27	9.39776e-191	5	Sostdc1
Rps32	6.74579e-194	0.306523	1	1	1.29283e-189	5	Rps3
Rplp21	1.01399e-193	0.280302	1	1	1.94331e-189	5	Rplp2
Birc55	7.95272e-192	0.49419	0.951	0.51	1.52414e-187	5	Birc5
Rpl42	9.18239e-191	0.33945	1	1	1.75981e-186	5	Rpl4
Skap21	1.49006e-188	0.28232	0.512	0.147	2.8557e-184	5	Skap2
Cdc205	1.52803e-188	0.569616	0.784	0.341	2.92847e-184	5	Cdc20
2810417H13Rik5	1.65119e-188	0.659274	0.961	0.578	3.16451e-184	5	2810417H13Rik
Tk13	3.03515e-188	0.461449	0.801	0.348	5.81687e-184	5	Tk1
Aurka3	1.47316e-186	0.34685	0.615	0.202	2.82331e-182	5	Aurka
Arl6ip15	5.90752e-185	0.687199	0.945	0.646	1.13218e-180	5	Arl6ip1
Mis18bp14	2.28667e-184	0.338441	0.623	0.208	4.3824e-180	5	Mis18bp1
Rpl322	3.14272e-184	0.322908	1	1	6.02303e-180	5	Rpl32
Efna11	6.56708e-184	0.269405	0.565	0.171	1.25858e-179	5	Efna1
Dst4	2.16179e-182	0.576599	0.696	0.309	4.14308e-178	5	Dst
Krtdap5	6.0925e-181	0.826702	0.645	0.283	1.16763e-176	5	Krtdap
Ckap21	8.95304e-181	0.322203	0.565	0.18	1.71585e-176	5	Ckap2
Rps162	4.07148e-179	0.27504	1	1	7.80298e-175	5	Rps16
Fgfr22	5.79058e-178	0.403909	0.678	0.271	1.10977e-173	5	Fgfr2
Hist1h2ap4	5.38015e-175	0.554768	0.87	0.485	1.03111e-170	5	Hist1h2ap
Dnph1	1.41944e-174	0.270094	0.531	0.166	2.72036e-170	5	Dnph1
Pdlim13	1.04028e-173	0.470866	0.704	0.299	1.99371e-169	5	Pdlim1
Fam60a1	4.37325e-173	0.369952	0.668	0.257	8.38134e-169	5	Fam60a
Psph1	4.68338e-173	0.291345	0.526	0.166	8.97571e-169	5	Psph
Rpl33	4.69881e-173	0.310886	1	1	9.00527e-169	5	Rpl3
Plk15	7.66307e-173	0.340666	0.632	0.219	1.46863e-168	5	Plk1
Sgol11	1.33684e-172	0.265606	0.568	0.184	2.56205e-168	5	Sgol1
Kif111	2.96064e-172	0.256033	0.576	0.183	5.67406e-168	5	Kif11
Ass13	4.15383e-172	0.500859	0.695	0.298	7.96082e-168	5	Ass1
Rps27a1	8.19786e-171	0.251435	1	1	1.57112e-166	5	Rps27a
H2afv3	2.26194e-170	0.490686	0.991	0.903	4.335e-166	5	H2afv
Lgr41	3.27571e-170	0.358318	0.539	0.174	6.2779e-166	5	Lgr4
Cenpa5	5.9393e-170	0.607495	0.84	0.441	1.13827e-165	5	Cenpa
Ube2s4	1.11236e-168	0.431321	0.989	0.909	2.13183e-164	5	Ube2s
Rpl81	1.5641e-168	0.254234	1	1	2.99759e-164	5	Rpl8
Lurap1l1	1.00494e-167	0.250756	0.438	0.121	1.92596e-163	5	Lurap1l
Gja15	1.64843e-167	0.475294	0.949	0.625	3.15921e-163	5	Gja1
Gmnn2	5.85727e-166	0.412676	0.79	0.354	1.12255e-161	5	Gmnn
Rps4x2	1.43808e-165	0.297088	1	1	2.75608e-161	5	Rps4x
Slc25a53	1.63236e-165	0.485582	0.993	0.943	3.12841e-161	5	Slc25a5
Rps72	2.83738e-165	0.284061	1	1	5.43784e-161	5	Rps7
Ccna25	1.24584e-164	0.377383	0.831	0.36	2.38765e-160	5	Ccna2
Hoxa71	5.85526e-164	0.467032	0.666	0.285	1.12216e-159	5	Hoxa7
Hdgf3	1.76894e-160	0.425766	0.968	0.811	3.39017e-156	5	Hdgf
Rps52	3.09033e-159	0.297616	1	1	5.92261e-155	5	Rps5
Cks1b5	2.23845e-158	0.436617	0.979	0.723	4.29e-154	5	Cks1b
Tuba1b5	5.35167e-158	0.472832	1	0.964	1.02565e-153	5	Tuba1b
Dnase2a1	6.01057e-157	0.291957	0.525	0.17	1.15192e-152	5	Dnase2a
Kif224	4.22107e-156	0.292182	0.655	0.243	8.08969e-152	5	Kif22
Klf51	9.93055e-156	0.348276	0.534	0.182	1.90319e-151	5	Klf5
Mycl1	1.41512e-155	0.303225	0.404	0.113	2.71207e-151	5	Mycl
Incenp5	2.10173e-155	0.301213	0.679	0.26	4.02797e-151	5	Incenp
Kif2c1	1.15997e-154	0.270276	0.508	0.162	2.22308e-150	5	Kif2c
mt-Atp62	3.18183e-154	0.272375	0.999	1	6.09798e-150	5	mt-Atp6
Rpl121	3.18721e-154	0.319236	0.999	0.992	6.10828e-150	5	Rpl12
Rps182	1.43468e-153	0.275309	1	1	2.74957e-149	5	Rps18
Cdc25c	2.50968e-152	0.262187	0.446	0.133	4.80981e-148	5	Cdc25c
Mis18a1	7.42378e-151	0.332264	0.696	0.297	1.42277e-146	5	Mis18a
Racgap14	5.56064e-149	0.344668	0.799	0.352	1.0657e-144	5	Racgap1
Eef1b21	1.33161e-148	0.335323	0.997	0.976	2.55203e-144	5	Eef1b2
Acot11	4.16444e-146	0.300081	0.5	0.167	7.98116e-142	5	Acot1
Rpl13a2	8.35244e-146	0.258136	1	1	1.60075e-141	5	Rpl13a
BC1005301	4.79734e-145	0.388891	0.372	0.105	9.19411e-141	5	BC100530
Rpl10a2	1.2525e-144	0.289182	1	0.999	2.40042e-140	5	Rpl10a
Ubald22	2.99997e-144	0.476838	0.836	0.482	5.74945e-140	5	Ubald2
Psat13	3.25821e-144	0.439005	0.716	0.355	6.24436e-140	5	Psat1
Rpl132	3.79072e-142	0.257583	1	1	7.26491e-138	5	Rpl13
Tuba1c3	4.59763e-142	0.37754	0.613	0.242	8.81136e-138	5	Tuba1c
Ccnb24	1.59775e-141	0.418046	0.744	0.337	3.06209e-137	5	Ccnb2
Tacc35	5.36411e-141	0.311407	0.727	0.307	1.02803e-136	5	Tacc3
Lockd5	8.93468e-141	0.387468	0.766	0.348	1.71233e-136	5	Lockd
Smc45	2.09165e-140	0.409969	0.902	0.521	4.00864e-136	5	Smc4
Ccdc343	4.32067e-140	0.427483	0.919	0.587	8.28055e-136	5	Ccdc34
Tgif11	3.94098e-139	0.319986	0.629	0.257	7.5529e-135	5	Tgif1
Tpx25	1.2579e-138	0.316715	0.75	0.321	2.41077e-134	5	Tpx2
Ncapd23	1.49156e-138	0.255132	0.608	0.231	2.85857e-134	5	Ncapd2
Rad511	2.25755e-138	0.258098	0.535	0.19	4.32659e-134	5	Rad51
Alcam3	7.78844e-137	0.452876	0.648	0.289	1.49265e-132	5	Alcam
Bmp21	8.18247e-136	0.311485	0.349	0.097	1.56817e-131	5	Bmp2
Uhrf11	2.8007e-135	0.341125	0.696	0.314	5.36754e-131	5	Uhrf1
Cdca41	1.62238e-134	0.302432	0.691	0.3	3.1093e-130	5	Cdca4
Rps251	9.18818e-133	0.254809	1	0.999	1.76091e-128	5	Rps25
Kpna25	1.72692e-132	0.357859	0.669	0.289	3.30964e-128	5	Kpna2
Rps62	9.61714e-131	0.252055	1	1	1.84312e-126	5	Rps6
Rps241	3.31764e-130	0.28171	1	0.999	6.35826e-126	5	Rps24
Dek2	8.62684e-130	0.412706	0.977	0.809	1.65333e-125	5	Dek
Stfa31	8.95871e-129	0.377084	0.319	0.087	1.71694e-124	5	Stfa3
Mki675	1.6705e-128	0.312165	0.713	0.312	3.20152e-124	5	Mki67
Sox91	2.46039e-128	0.448272	0.399	0.13	4.71533e-124	5	Sox9
Rps121	7.85252e-128	0.283111	1	0.997	1.50493e-123	5	Rps12
Rpl152	1.03303e-127	0.281738	1	0.999	1.97979e-123	5	Rpl15
Mycn1	2.66287e-127	0.335251	0.36	0.11	5.10338e-123	5	Mycn
Gpsm2	4.29296e-127	0.311535	0.647	0.276	8.22746e-123	5	Gpsm2
Tmpo4	7.93814e-127	0.394312	0.958	0.686	1.52134e-122	5	Tmpo
Bcl11a2	8.96517e-127	0.356823	0.799	0.43	1.71817e-122	5	Bcl11a
Cenph1	1.4155e-126	0.258	0.524	0.195	2.7128e-122	5	Cenph
Cenpe5	2.53658e-125	0.279295	0.662	0.273	4.86136e-121	5	Cenpe
Hmgn5	1.08689e-124	0.283368	0.663	0.286	2.08302e-120	5	Hmgn5
Sap30	4.8667e-124	0.278845	0.625	0.26	9.32703e-120	5	Sap30
Ucp25	4.87218e-124	0.715211	0.656	0.33	9.33753e-120	5	Ucp2
Nucks13	1.43733e-123	0.374319	0.968	0.771	2.75464e-119	5	Nucks1
Eef1g1	5.37408e-123	0.269089	1	0.997	1.02994e-118	5	Eef1g
Smc25	1.41574e-122	0.321551	0.855	0.435	2.71326e-118	5	Smc2
Rplp02	4.71245e-122	0.265485	1	1	9.03141e-118	5	Rplp0
Serbp12	1.97965e-121	0.30489	0.998	0.968	3.79399e-117	5	Serbp1
Gcat1	8.38917e-121	0.334002	0.678	0.321	1.60778e-116	5	Gcat
Nde12	2.49871e-119	0.322903	0.656	0.3	4.78877e-115	5	Nde1
Anp32e3	3.48547e-118	0.379294	0.908	0.579	6.6799e-114	5	Anp32e
mt-Co13	3.84947e-117	0.258688	1	0.999	7.37751e-113	5	mt-Co1
Lsm41	3.70907e-116	0.343593	0.964	0.838	7.10843e-112	5	Lsm4
2010111I01Rik3	1.10155e-115	0.366887	0.673	0.323	2.11111e-111	5	2010111I01Rik
Gltscr23	4.30271e-115	0.37909	0.953	0.85	8.24614e-111	5	Gltscr2
Smarcd21	1.10268e-114	0.396755	0.845	0.537	2.11328e-110	5	Smarcd2
Ppil1	1.21616e-114	0.348165	0.795	0.44	2.33078e-110	5	Ppil1
Ryk1	1.08978e-113	0.35507	0.733	0.401	2.08856e-109	5	Ryk
Lsm23	1.62805e-113	0.355453	0.934	0.678	3.12016e-109	5	Lsm2
Agrn	1.00181e-112	0.255562	0.532	0.215	1.91998e-108	5	Agrn
Ldhb3	3.21643e-111	0.274541	0.721	0.334	6.16428e-107	5	Ldhb
Hmgcs21	3.59904e-111	0.439257	0.318	0.096	6.89757e-107	5	Hmgcs2
Bub34	1.26964e-109	0.405508	0.886	0.617	2.43326e-105	5	Bub3
Srsf21	3.67946e-107	0.308798	0.998	0.942	7.05168e-103	5	Srsf2
H2afj1	3.13919e-106	0.33573	0.89	0.623	6.01626e-102	5	H2afj
Sephs2	9.25712e-106	0.268754	0.634	0.293	1.77413e-101	5	Sephs2
Ran4	2.66943e-105	0.322489	0.997	0.93	5.11597e-101	5	Ran
Pmf12	2.87064e-105	0.326175	0.796	0.438	5.50158e-101	5	Pmf1
Foxp12	8.39743e-105	0.29115	0.707	0.338	1.60937e-100	5	Foxp1
Capg3	2.99309e-104	0.280186	0.747	0.376	5.73625e-100	5	Capg
Gapdh1	9.6038e-104	0.268392	0.999	0.989	1.84057e-99	5	Gapdh
Hist1h1b4	4.25926e-103	0.267397	0.567	0.242	8.16287e-99	5	Hist1h1b
Rangap14	9.32792e-103	0.292272	0.745	0.376	1.7877e-98	5	Rangap1
Fst3	2.87395e-101	0.318232	0.54	0.23	5.50793e-97	5	Fst
Ctnnb13	1.09298e-100	0.409435	0.942	0.784	2.0947e-96	5	Ctnnb1
Gas63	2.47051e-100	0.277974	0.574	0.259	4.73474e-96	5	Gas6
Wnt41	4.14666e-100	0.361389	0.5	0.216	7.94708e-96	5	Wnt4
Siva12	3.23963e-99	0.35791	0.942	0.762	6.20876e-95	5	Siva1
Rrm13	5.61762e-99	0.303794	0.724	0.373	1.07662e-94	5	Rrm1
Fzr11	5.67878e-99	0.304265	0.656	0.325	1.08834e-94	5	Fzr1
Rnaseh2a	2.54051e-97	0.262096	0.626	0.295	4.86889e-93	5	Rnaseh2a
Casz11	3.74927e-96	0.272155	0.432	0.168	7.18547e-92	5	Casz1
Hnrnpab2	1.86673e-94	0.305658	0.968	0.856	3.57759e-90	5	Hnrnpab
Setd8	2.10852e-94	0.280086	0.644	0.319	4.04097e-90	5	Setd8
Rhno11	2.86001e-94	0.289184	0.752	0.402	5.48121e-90	5	Rhno1
Hn15	5.10363e-94	0.372794	0.963	0.826	9.7811e-90	5	Hn1
Hspa1a1	2.41305e-92	0.384876	0.439	0.171	4.62461e-88	5	Hspa1a
Lbr3	3.03431e-92	0.288132	0.731	0.384	5.81525e-88	5	Lbr
Sox43	3.33838e-92	0.341698	0.952	0.763	6.39801e-88	5	Sox4
Ptch12	4.20829e-92	0.313912	0.593	0.288	8.06518e-88	5	Ptch1
Npm1	1.10583e-91	0.259793	1	0.997	2.11932e-87	5	Npm1
Snrpe1	2.06095e-91	0.280239	0.99	0.905	3.94981e-87	5	Snrpe
Itga63	4.95467e-91	0.252817	0.582	0.267	9.49563e-87	5	Itga6
Ly6d1	3.06322e-90	0.545628	0.404	0.161	5.87065e-86	5	Ly6d
Cd2ap	2.42794e-89	0.265976	0.626	0.311	4.65315e-85	5	Cd2ap
Trappc6a1	1.82577e-88	0.284871	0.729	0.402	3.49909e-84	5	Trappc6a
Anp32b4	9.48218e-87	0.296637	0.992	0.894	1.81726e-82	5	Anp32b
Tubb55	2.03562e-85	0.330757	0.999	0.993	3.90127e-81	5	Tubb5
Dut2	3.47815e-85	0.343661	0.834	0.56	6.66587e-81	5	Dut
Rad213	3.39255e-84	0.279299	0.803	0.469	6.50181e-80	5	Rad21
Nrm1	8.3195e-84	0.25	0.669	0.343	1.59443e-79	5	Nrm
Slc38a21	9.42704e-83	0.259483	0.67	0.355	1.80669e-78	5	Slc38a2
Hspe1	1.75894e-82	0.27712	0.985	0.934	3.371e-78	5	Hspe1
Nav22	3.33812e-82	0.258706	0.558	0.27	6.39751e-78	5	Nav2
Hspb14	6.015e-82	0.610895	0.615	0.316	1.15277e-77	5	Hspb1
Pard6g	2.90081e-81	0.261588	0.772	0.438	5.5594e-77	5	Pard6g
Plp22	1.29975e-80	0.318198	0.878	0.635	2.49097e-76	5	Plp2
Cox7a2l3	1.17998e-79	0.26289	0.976	0.924	2.26142e-75	5	Cox7a2l
Gm87302	3.525e-79	0.324421	0.928	0.85	6.75567e-75	5	Gm8730
Cirbp3	5.60646e-79	0.424569	0.884	0.675	1.07448e-74	5	Cirbp
Sumo3	5.93151e-79	0.295532	0.941	0.801	1.13677e-74	5	Sumo3
Calm23	1.01097e-78	0.297716	0.994	0.97	1.93752e-74	5	Calm2
Dctpp12	2.22105e-78	0.319629	0.856	0.578	4.25665e-74	5	Dctpp1
Rnf1491	2.74608e-78	0.259092	0.678	0.36	5.26287e-74	5	Rnf149
Nfib4	6.09183e-78	0.34326	0.903	0.689	1.1675e-73	5	Nfib
Trp53	7.30942e-78	0.29005	0.893	0.633	1.40085e-73	5	Trp53
Apex11	9.24366e-78	0.302535	0.867	0.597	1.77155e-73	5	Apex1
Eif3f3	3.90128e-77	0.251299	0.994	0.987	7.4768e-73	5	Eif3f
Anxa14	6.41447e-77	0.298374	0.71	0.388	1.22933e-72	5	Anxa1
Smoc25	4.97658e-76	0.29842	0.741	0.423	9.53762e-72	5	Smoc2
Hnrnpa32	1.06942e-75	0.270269	0.994	0.942	2.04954e-71	5	Hnrnpa3
Hat1	1.76287e-75	0.263459	0.709	0.394	3.37854e-71	5	Hat1
2700094K13Rik4	1.80772e-75	0.272728	0.965	0.786	3.4645e-71	5	2700094K13Rik
Dynll2	1.87786e-75	0.28564	0.798	0.505	3.59892e-71	5	Dynll2
Lef12	2.16069e-75	0.311407	0.607	0.325	4.14096e-71	5	Lef1
Hprt2	2.63753e-75	0.275938	0.797	0.489	5.05483e-71	5	Hprt
Notch11	3.13671e-75	0.282256	0.455	0.211	6.0115e-71	5	Notch1
Arl4c2	1.9033e-72	0.390466	0.659	0.397	3.64768e-68	5	Arl4c
Actn42	2.90479e-72	0.271452	0.866	0.61	5.56703e-68	5	Actn4
Mif1	2.17526e-70	0.274909	0.991	0.944	4.16888e-66	5	Mif
Lsm31	2.31393e-70	0.261183	0.914	0.665	4.43464e-66	5	Lsm3
Set3	8.5206e-69	0.2771	0.996	0.921	1.63297e-64	5	Set
Ube2i	2.79055e-68	0.251903	0.965	0.841	5.34809e-64	5	Ube2i
Ralbp11	9.15746e-68	0.289569	0.888	0.708	1.75503e-63	5	Ralbp1
Uqcrc12	8.83988e-66	0.25899	0.949	0.86	1.69416e-61	5	Uqcrc1
Ube2e1	1.80187e-65	0.260912	0.865	0.597	3.45329e-61	5	Ube2e1
Lmo4	1.05122e-64	0.277142	0.815	0.565	2.01467e-60	5	Lmo4
Aars	1.32939e-63	0.251104	0.828	0.537	2.54777e-59	5	Aars
Dnajc92	1.02702e-62	0.254263	0.843	0.545	1.96828e-58	5	Dnajc9
Apoe4	1.04413e-60	0.292856	0.845	0.681	2.00107e-56	5	Apoe
Nhp21	1.98712e-60	0.261267	0.873	0.661	3.80831e-56	5	Nhp2
Rbm33	2.36319e-59	0.283812	0.995	0.989	4.52906e-55	5	Rbm3
Fam162a1	1.12554e-58	0.47239	0.82	0.647	2.1571e-54	5	Fam162a
Pkm3	5.76763e-58	0.254925	0.989	0.935	1.10537e-53	5	Pkm
Acaa21	1.24528e-57	0.260363	0.763	0.482	2.38658e-53	5	Acaa2
Cux11	3.8585e-56	0.324213	0.604	0.357	7.39482e-52	5	Cux1
Emp24	2.64064e-49	0.266168	0.758	0.491	5.06079e-45	5	Emp2
Cltb1	7.11538e-45	0.287503	0.616	0.4	1.36366e-40	5	Cltb
Ccnd22	7.49321e-45	0.374119	0.927	0.817	1.43607e-40	5	Ccnd2
Nfkbia3	2.30222e-40	0.269723	0.669	0.44	4.41221e-36	5	Nfkbia
Fabp53	6.54262e-24	0.587383	0.878	0.81	1.25389e-19	5	Fabp5
Igfbp75	0	2.32133	0.835	0.27	0	6	Igfbp7
Gpihbp1	0	2.31869	0.824	0.046	0	6	Gpihbp1
Cldn5	0	2.28389	0.932	0.049	0	6	Cldn5
Egfl74	0	2.03176	0.952	0.198	0	6	Egfl7
Plvap	0	1.98041	0.835	0.061	0	6	Plvap
Crip26	0	1.89631	0.949	0.241	0	6	Crip2
Aqp1	0	1.85245	0.683	0.179	0	6	Aqp1
Pecam1	0	1.83769	0.922	0.052	0	6	Pecam1
Cdh5	0	1.80505	0.917	0.037	0	6	Cdh5
Ly6c1	0	1.79293	0.651	0.063	0	6	Ly6c1
Cd36	0	1.76483	0.732	0.072	0	6	Cd36
Ctla2a	0	1.7351	0.803	0.034	0	6	Ctla2a
Esam	0	1.71565	0.817	0.059	0	6	Esam
Gng113	0	1.66652	0.97	0.472	0	6	Gng11
Sparcl13	0	1.60218	0.858	0.294	0	6	Sparcl1
Ecscr	0	1.53658	0.923	0.106	0	6	Ecscr
Tinagl1	0	1.50653	0.763	0.065	0	6	Tinagl1
Aplnr	0	1.50176	0.724	0.02	0	6	Aplnr
Emcn	0	1.48638	0.834	0.02	0	6	Emcn
Klf2	0	1.47696	0.738	0.197	0	6	Klf2
Icam2	0	1.45371	0.885	0.024	0	6	Icam2
Ramp23	0	1.42936	0.94	0.399	0	6	Ramp2
Cd931	0	1.41898	0.772	0.026	0	6	Cd93
Mest6	0	1.41029	0.986	0.676	0	6	Mest
Bst2	0	1.39132	0.853	0.136	0	6	Bst2
Sdpr	0	1.39126	0.834	0.158	0	6	Sdpr
Tm4sf1	0	1.38997	0.822	0.079	0	6	Tm4sf1
Kdr	0	1.36319	0.836	0.032	0	6	Kdr
Rgcc	0	1.34666	0.733	0.147	0	6	Rgcc
Col4a13	0	1.34559	0.909	0.513	0	6	Col4a1
Tspan13	0	1.32827	0.902	0.168	0	6	Tspan13
Col4a24	0	1.29879	0.878	0.425	0	6	Col4a2
Rasip1	0	1.28571	0.872	0.039	0	6	Rasip1
Eng	0	1.28353	0.865	0.163	0	6	Eng
S100a166	0	1.24395	0.928	0.331	0	6	S100a16
Cd344	0	1.21906	0.839	0.34	0	6	Cd34
Slc9a3r22	0	1.17089	0.762	0.222	0	6	Slc9a3r2
Gimap6	0	1.15228	0.799	0.027	0	6	Gimap6
C1qtnf9	0	1.12146	0.606	0.01	0	6	C1qtnf9
Lmo2	0	1.08815	0.774	0.062	0	6	Lmo2
Gngt2	0	1.08042	0.764	0.039	0	6	Gngt2
8430408G22Rik	0	1.07896	0.563	0.016	0	6	8430408G22Rik
Col18a12	0	1.03283	0.797	0.197	0	6	Col18a1
Prcp	0	1.02477	0.781	0.191	0	6	Prcp
Elk3	0	1.02223	0.834	0.172	0	6	Elk3
Fkbp1a2	0	1.01975	0.996	0.937	0	6	Fkbp1a
Tmem88	0	1.00018	0.703	0.038	0	6	Tmem88
H2-D13	0	0.9941	0.737	0.208	0	6	H2-D1
Tmsb4x5	0	0.988954	1	0.995	0	6	Tmsb4x
Tmem255a	0	0.981173	0.676	0.028	0	6	Tmem255a
Col15a1	0	0.962248	0.715	0.101	0	6	Col15a1
Plxnd1	0	0.950935	0.739	0.062	0	6	Plxnd1
Gimap1	0	0.941442	0.739	0.01	0	6	Gimap1
Fli1	0	0.932979	0.787	0.1	0	6	Fli1
Tie1	0	0.925972	0.742	0.015	0	6	Tie1
Kank3	0	0.925849	0.743	0.046	0	6	Kank3
Vamp5	0	0.910393	0.745	0.092	0	6	Vamp5
Afap1l1	0	0.903643	0.749	0.058	0	6	Afap1l1
Myct1	0	0.890022	0.712	0.009	0	6	Myct1
Fam43a	0	0.889462	0.743	0.086	0	6	Fam43a
Flt1	0	0.888122	0.638	0.027	0	6	Flt1
Adgrf5	0	0.880672	0.699	0.017	0	6	Adgrf5
Sox17	0	0.877804	0.62	0.008	0	6	Sox17
Hoxd9	0	0.875141	0.703	0.082	0	6	Hoxd9
Clec14a	0	0.874519	0.639	0.053	0	6	Clec14a
Fxyd5	0	0.870289	0.693	0.129	0	6	Fxyd5
F11r2	0	0.869677	0.781	0.147	0	6	F11r
Pcdh17	0	0.848793	0.547	0.028	0	6	Pcdh17
Smagp	0	0.833779	0.721	0.063	0	6	Smagp
Rbp7	0	0.827955	0.341	0.009	0	6	Rbp7
Fam198b	0	0.823378	0.691	0.108	0	6	Fam198b
Cdh13	0	0.822593	0.641	0.094	0	6	Cdh13
Gimap5	0	0.80925	0.659	0.009	0	6	Gimap5
Mgll	0	0.803668	0.581	0.076	0	6	Mgll
Mfng	0	0.799554	0.654	0.023	0	6	Mfng
Sult1a1	0	0.79619	0.578	0.017	0	6	Sult1a1
Pde2a	0	0.775031	0.664	0.033	0	6	Pde2a
Robo4	0	0.773752	0.624	0.011	0	6	Robo4
Abcg2	0	0.754051	0.733	0.207	0	6	Abcg2
Sh3bp5	0	0.751229	0.695	0.128	0	6	Sh3bp5
Grrp1	0	0.748262	0.623	0.018	0	6	Grrp1
Efna12	0	0.730454	0.687	0.17	0	6	Efna1
Lgals9	0	0.725914	0.65	0.148	0	6	Lgals9
Gmfg	0	0.725314	0.666	0.052	0	6	Gmfg
Trp53i11	0	0.72325	0.664	0.147	0	6	Trp53i11
Mmrn2	0	0.718185	0.616	0.035	0	6	Mmrn2
Tm6sf1	0	0.704182	0.659	0.044	0	6	Tm6sf1
Gimap4	0	0.699902	0.585	0.008	0	6	Gimap4
Dok4	0	0.699424	0.573	0.087	0	6	Dok4
Arhgap18	0	0.699097	0.608	0.079	0	6	Arhgap18
Rbpms	0	0.696854	0.742	0.153	0	6	Rbpms
Meox2	0	0.690911	0.612	0.077	0	6	Meox2
Palmd	0	0.682413	0.579	0.052	0	6	Palmd
Tspan18	0	0.678118	0.685	0.099	0	6	Tspan18
Apold1	0	0.672872	0.537	0.032	0	6	Apold1
Ccdc85b	0	0.666439	0.636	0.104	0	6	Ccdc85b
Apln	0	0.665282	0.49	0.025	0	6	Apln
Dusp3	0	0.664459	0.707	0.182	0	6	Dusp3
Cd300lg	0	0.664292	0.397	0.007	0	6	Cd300lg
Nrarp2	0	0.661227	0.69	0.153	0	6	Nrarp
Plk21	0	0.660345	0.742	0.193	0	6	Plk2
N4bp3	0	0.653784	0.664	0.116	0	6	N4bp3
Nrros	0	0.650955	0.581	0.047	0	6	Nrros
Sipa1	0	0.649247	0.705	0.172	0	6	Sipa1
Rasgrp3	0	0.648268	0.58	0.017	0	6	Rasgrp3
Epas1	0	0.645719	0.551	0.026	0	6	Epas1
Arhgef15	0	0.638488	0.59	0.013	0	6	Arhgef15
Cracr2b	0	0.632581	0.608	0.046	0	6	Cracr2b
BC028528	0	0.630172	0.685	0.156	0	6	BC028528
S1pr1	0	0.625226	0.609	0.037	0	6	S1pr1
Trim47	0	0.623448	0.591	0.109	0	6	Trim47
Arhgap29	0	0.617539	0.684	0.182	0	6	Arhgap29
Ptpn18	0	0.613917	0.657	0.092	0	6	Ptpn18
C130074G19Rik	0	0.61322	0.533	0.009	0	6	C130074G19Rik
Npr1	0	0.609358	0.611	0.03	0	6	Npr1
Lrat	0	0.599786	0.315	0.003	0	6	Lrat
Hhex	0	0.598755	0.542	0.022	0	6	Hhex
Mall1	0	0.593337	0.572	0.064	0	6	Mall
Ipo11	0	0.58941	0.642	0.116	0	6	Ipo11
St3gal6	0	0.584029	0.569	0.064	0	6	St3gal6
Cyyr1	0	0.582372	0.538	0.011	0	6	Cyyr1
Pcdh1	0	0.573398	0.555	0.04	0	6	Pcdh1
Dusp2	0	0.573079	0.494	0.022	0	6	Dusp2
Grap	0	0.564533	0.572	0.024	0	6	Grap
Prex2	0	0.560075	0.646	0.139	0	6	Prex2
Tcf15	0	0.540662	0.455	0.027	0	6	Tcf15
Pcp4l1	0	0.539044	0.365	0.011	0	6	Pcp4l1
Itpkb	0	0.537045	0.592	0.118	0	6	Itpkb
Ushbp1	0	0.528104	0.524	0.006	0	6	Ushbp1
Meox1	0	0.517873	0.496	0.048	0	6	Meox1
Cdc42ep1	0	0.514289	0.579	0.089	0	6	Cdc42ep1
Ppp1r16b	0	0.510212	0.511	0.01	0	6	Ppp1r16b
Ptprb	0	0.508408	0.483	0.007	0	6	Ptprb
Abi3	0	0.50564	0.48	0.016	0	6	Abi3
Hlx	0	0.485927	0.446	0.027	0	6	Hlx
Cda	0	0.481934	0.494	0.008	0	6	Cda
She	0	0.480029	0.5	0.012	0	6	She
2019-09-04	0	0.477359	0.513	0.081	0	6	2019-09-04
Acvrl1	0	0.475686	0.538	0.071	0	6	Acvrl1
Thsd1	0	0.474312	0.484	0.024	0	6	Thsd1
Bambi	0	0.467914	0.52	0.094	0	6	Bambi
Tnfaip8l1	0	0.467226	0.525	0.074	0	6	Tnfaip8l1
Arap3	0	0.465202	0.501	0.015	0	6	Arap3
Sox7	0	0.46477	0.463	0.007	0	6	Sox7
Parvb	0	0.464678	0.493	0.017	0	6	Parvb
Map3k11	0	0.461652	0.571	0.093	0	6	Map3k11
Klhl4	0	0.461122	0.389	0.008	0	6	Klhl4
Vwa1	0	0.460514	0.445	0.068	0	6	Vwa1
Adgrl4	0	0.456682	0.467	0.003	0	6	Adgrl4
Pglyrp1	0	0.456609	0.385	0.016	0	6	Pglyrp1
Prkch	0	0.450128	0.545	0.072	0	6	Prkch
Ldb2	0	0.449427	0.551	0.099	0	6	Ldb2
Lyn	0	0.446418	0.533	0.046	0	6	Lyn
Anxa3	0	0.444654	0.513	0.077	0	6	Anxa3
Erg	0	0.443694	0.501	0.054	0	6	Erg
Asb4	0	0.442909	0.4	0.016	0	6	Asb4
Myzap	0	0.441817	0.458	0.024	0	6	Myzap
Scarf1	0	0.433534	0.489	0.009	0	6	Scarf1
Sh2d3c	0	0.43095	0.501	0.047	0	6	Sh2d3c
Tek	0	0.430624	0.457	0.011	0	6	Tek
Upp1	0	0.430617	0.434	0.005	0	6	Upp1
Tspan15	0	0.430522	0.506	0.046	0	6	Tspan15
Pdgfb	0	0.42924	0.449	0.029	0	6	Pdgfb
Mecom	0	0.427453	0.364	0.02	0	6	Mecom
Apobec3	0	0.427298	0.487	0.032	0	6	Apobec3
Bcl6b	0	0.42414	0.42	0.011	0	6	Bcl6b
Csf2rb	0	0.42157	0.352	0.018	0	6	Csf2rb
Isg15	0	0.411005	0.291	0.024	0	6	Isg15
Tmem204	0	0.401186	0.483	0.044	0	6	Tmem204
Kcna5	0	0.397267	0.374	0.018	0	6	Kcna5
Unc45b	0	0.396047	0.383	0.004	0	6	Unc45b
Bik	0	0.390345	0.425	0.013	0	6	Bik
Sox18	0	0.390269	0.554	0.06	0	6	Sox18
Procr	0	0.387971	0.39	0.013	0	6	Procr
Cmtm8	0	0.387317	0.446	0.03	0	6	Cmtm8
Pde8a	0	0.376258	0.458	0.04	0	6	Pde8a
Rtp4	0	0.371859	0.37	0.03	0	6	Rtp4
Jam2	0	0.370408	0.36	0.042	0	6	Jam2
Podxl	0	0.368873	0.388	0.009	0	6	Podxl
Hoxd10	0	0.361926	0.36	0.005	0	6	Hoxd10
Bvht	0	0.358924	0.398	0.027	0	6	Bvht
Flt4	0	0.357095	0.309	0.007	0	6	Flt4
Mustn1	0	0.354102	0.293	0.014	0	6	Mustn1
Fam167b	0	0.351019	0.358	0.003	0	6	Fam167b
Btnl9	0	0.346581	0.289	0.003	0	6	Btnl9
Lcp1	0	0.346173	0.458	0.043	0	6	Lcp1
Dock6	0	0.344921	0.434	0.052	0	6	Dock6
Pear1	0	0.33389	0.441	0.055	0	6	Pear1
Spns2	0	0.33322	0.383	0.007	0	6	Spns2
Fam13c	0	0.330719	0.415	0.047	0	6	Fam13c
Lyl1	0	0.325071	0.383	0.03	0	6	Lyl1
Fgd5	0	0.321684	0.425	0.048	0	6	Fgd5
Pcdh12	0	0.316265	0.362	0.005	0	6	Pcdh12
Ctla2b	0	0.312172	0.379	0.016	0	6	Ctla2b
Xaf1	0	0.310256	0.353	0.036	0	6	Xaf1
Fzd4	0	0.30872	0.4	0.048	0	6	Fzd4
AU021092	0	0.308613	0.276	0.001	0	6	AU021092
Arhgap27	0	0.307647	0.4	0.019	0	6	Arhgap27
Exoc3l	0	0.305534	0.337	0.004	0	6	Exoc3l
Dll4	0	0.303576	0.304	0.004	0	6	Dll4
Clec1a	0	0.289489	0.297	0.006	0	6	Clec1a
Chst7	0	0.283521	0.337	0.016	0	6	Chst7
Gata2	0	0.282082	0.305	0.009	0	6	Gata2
[truncated: 3,801 more rows]

## Sheet: Table S2
Table S2. List of branch-specific DEGs expression along pseudotime. Corresponding to Figure 2C.
	Cluster
Ptma	1
Hjurp	1
Nucks1	1
Cenpf	1
Tubb4b	1
Spc25	1
2700094K13Rik	1
Knstrn	1
Casc5	1
Nusap1	1
Ckap2l	1
Tpx2	1
Ube2c	1
Aurka	1
Ccna2	1
Smc4	1
Cks1b	1
Anp32e	1
Cenpe	1
H2afz	1
Depdc1a	1
Anp32b	1
Smc2	1
Cdc20	1
Cdca8	1
Hmgn2	1
Stmn1	1
Dbf4	1
Tyms	1
Cenpa	1
Tacc3	1
Ran	1
Hmgb1	1
H1fx	1
Cdca3	1
Lockd	1
Ube2s	1
Prc1	1
Hbb-y	1
Arl6ip1	1
Plk1	1
Kif22	1
Bub3	1
Mki67	1
Cdk1	1
Tmpo	1
Hmgb2	1
Asf1b	1
Pbk	1
Cdkn2d	1
Spc24	1
Anln	1
H2afx	1
Kif23	1
2810417H13Rik	1
Ccnb2	1
H2afv	1
Hmmr	1
Aurkb	1
Fam64a	1
Top2a	1
Kpna2	1
Hn1	1
Tk1	1
Birc5	1
Alyref	1
Hist1h1b	1
Hist1h2ap	1
Hist1h2ae	1
Hist1h1e	1
Dek	1
Cks2	1
Mxd3	1
Ccnb1	1
Rrm2	1
Mis18bp1	1
Rangap1	1
Cenpm	1
Tuba1b	1
Tuba1c	1
Racgap1	1
Ranbp1	1
Srsf3	1
Tubb5	1
Kif20a	1
Lmnb1	1
Incenp	1
Kif11	1
Kifc1	1
Dynll1	1
Cenpw	1
Cdkn3	1
Hmgb3	1
Kif20b	1
Mad2l1	1
Hnrnpa2b1	1
Shcbp1	1
Nuf2	1
Hdgf	1
Rad21	1
Fbxo5	1
Ncapd2	1
Lsm5	1
Aspm	1
Bub1b	1
Bub1	1
Ckap2	1
Srsf7	1
Ska1	1
Slbp	1
Hmgn1	1
Kif2c	1
Usp1	1
Lsm2	1
Snrpd1	1
Sgol1	1
Melk	1
Cmc2	1
Hist1h4d	1
Cdca2	1
Gas2l3	1
Rrm1	1
Plk4	1
Esco2	1
Sgol2a	1
Dlgap5	1
Erh	1
Ncapg	1
Psip1	1
Ppia	1
Trim59	1
Rad51ap1	1
Ndc80	1
Gmnn	1
Srsf2	1
Nt5dc2	1
Pmf1	1
Hnrnpd	1
C330027C09Rik	1
Ezh2	1
Cit	1
Kif4	1
Atad2	1
Lbr	1
Sfpq	1
Calm2	1
Ccdc34	1
Ect2	1
Hist2h2ac	1
Lig1	1
Rnf26	1
Neil3	1
Hnrnpab	1
Diaph3	1
Ckap5	1
Cenpq	1
Cdc25c	1
Syce2	1
Sae1	1
Dctpp1	1
Cdc25b	1
Cenpl	1
Clic1	1
Hnrnpa3	1
Sapcd2	1
Ybx1	1
Arhgap11a	1
Kif15	1
Sumo2	1
Psrc1	1
G3bp1	1
Uhrf1	1
Smarca5	1
H3f3b	1
Ccnf	1
Ncaph	1
Fzr1	1
Dnajc9	1
Nde1	1
Trip13	1
Spag5	1
Ddx39b	1
Foxm1	1
Nasp	1
Exosc8	1
Smc1a	1
Hist1h2ag	1
Cenpn	1
Mis18a	1
Prr11	1
Ptges3	1
Ddx39	1
Dtymk	1
Hsp90aa1	1
Hirip3	1
Fam111a	1
Skp2	1
Fkbp2	1
Ctcf	1
Ncapg2	1
Whsc1	1
Cenph	1
Cdca5	1
Lsm3	1
Hist1h2an	1
Lsm6	1
Lmnb2	1
Rad51	1
Spdl1	1
Mns1	1
Ttk	1
Fen1	1
Ube2t	1
Arhgef39	1
Hist1h2ab	1
G2e3	1
Dut	1
Cdca4	1
Clspn	1
Tra2b	1
Cdk2ap1	1
Gm3550	1
2700029M09Rik	1
Gins2	1
Smc6	1
Ska3	1
Nek2	1
Mrpl51	1
Cycs	1
Nxt1	1
Eif4e	1
Pfn1	1
Hist1h1a	1
Cdk5rap2	1
Pa2g4	1
Raly	1
Ppih	1
Ankle1	1
Cenpp	1
Nudc	1
Calm1	1
Cox7a2	1
Rcc1	1
Rhno1	1
Kif18a	1
Dnmt1	1
Pcna	1
Snrpg	1
Hist1h4i	1
Calm3	1
Brd8	1
Ncaph2	1
Nup37	1
Pkmyt1	1
Sp5	1
Cacybp	1
Vrk1	1
Gcat	1
E2f8	1
Ssrp1	1
Setd8	1
Ska2	1
Kif14	1
Rbbp7	1
E2f7	1
Xpo1	1
Ncapd3	1
Tuba1a	1
Iqgap3	1
Bora	1
Smchd1	1
Rbmx	1
Cenpi	1
Ilf2	1
Cenpc1	1
Haus8	1
Fam83d	1
Srsf1	1
Gsg2	1
Cenpk	1
Cbx3	1
Banf1	1
Kpnb1	1
Hnrnpk	1
Syncrip	1
Ncl	1
Cep55	1
Tipin	1
Snrpf	1
Eif4a1	1
Efna5	1
Cep295	1
Mapre1	1
Hba-x	1
Zfp91	1
Pif1	1
Troap	1
Nudcd2	1
Gtse1	1
Stub1	1
Vars	1
U2af1	1
Hint1	1
Phgdh	1
Anapc5	1
Terf1	1
Srrt	1
Thrap3	1
Rdm1	1
Topbp1	1
Stip1	1
Rfc4	1
Dynlt1f	1
Chaf1a	1
Pkn2	1
Hp1bp3	1
Ddx5	1
Nop56	1
Srsf10	1
Snrnp40	1
Metrn	1
Hnrnpf	1
Reep4	1
Supt16	1
Nrgn	1
Hspa8	1
Snrpa1	1
Haus4	1
Ppil1	1
Cntrl	1
Ywhah	1
Mlf1	1
Pgp	1
Prim1	1
Prdx1	1
Tnfaip8l1	1
Dynlt1a	1
Hnrnpu	1
Traip	1
Cse1l	1
Bcl11a	1
Anapc11	1
Brip1os	1
Ccne1	1
Lrr1	1
BC030867	1
Dnph1	1
Tpm3	1
Lsm4	1
Mis12	1
Rfc5	1
Rdx	1
Maz	1
Rpa3	1
Arhgap19	1
Top1	1
Lyar	1
Psat1	1
Ccne2	1
Ssna1	1
Cep57	1
Fignl1	1
Mrpl18	1
Cep89	1
Hmga1	1
Snrnp25	1
Hspa14	1
Nsl1	1
Rnaseh2b	1
Dhfr	1
Mybl2	1
Pold2	1
Blm	1
Tcf12	1
Pola1	1
Apitd1	1
Zwilch	1
Cnot6	1
Fam110a	1
Mrpl42	1
Dazap1	1
Hmgn5	1
Magoh	1
Nudt21	1
Syne2	1
Trim37	1
Ndc1	1
Rad18	1
Rbbp4	1
Snrpd3	1
Tubg1	1
Smc3	1
2019-09-07	1
Rfc2	1
Ubald2	1
Tpm4	1
Suz12	1
Pbrm1	1
Espl1	1
Hnrnpm	1
Stag1	1
Pcnt	1
Sap30	1
Cenpu	1
Cenpt	1
Exo1	1
Ube2n	1
Hist1h2af	1
Lcorl	1
Ube2i	1
Miip	1
Eme1	1
Rbl1	1
Stil	1
Matr3	1
Ing1	1
Arpp19	1
Hoxc8	1
Myef2	1
Timm50	1
Mcm5	1
Hnrnpul1	1
Kif5b	1
Sac3d1	1
Insig1	1
Ppp1cc	1
Actl6a	1
Hdac1	1
Sarnp	1
Sephs1	1
Larp7	1
Ilf3	1
Hcfc1	1
Hist1h3c	1
Kifc5b	1
Mbd3	1
Akirin2	1
Scoc	1
Wbp11	1
Snrpc	1
Fmr1	1
Ercc6l	1
Ttc9c	1
Eri1	1
Cks1brt	1
Cox5a	1
Ticrr	1
Haus3	1
Nup85	1
Txndc12	1
Hyls1	1
Cdc45	1
Brca1	1
Zdhhc2	1
Tdp1	1
Dpy30	1
Psmc4	1
Nfyb	1
Gjc1	1
Stra13	1
Suv39h2	1
Rad54l	1
Cep128	1
Ccdc18	1
Mlf2	1
Sass6	1
Anapc15	1
Hnrnpa1	1
Cggbp1	1
Arglu1	1
Wbp5	1
Mthfd2	1
Suv39h1	1
Gm38037	1
Cdc27	1
Nudt4	1
Mastl	1
Rtkn2	1
Brip1	1
Rnps1	1
Oip5	1
Chtf18	1
BC100530	1
Hat1	1
Efcab11	1
Rif1	1
Rbbp8	1
Nsmce4a	1
Cep192	1
Srpk1	1
Axin2	1
Ppp2r5d	1
Psmb6	1
Pds5b	1
Lsm8	1
4930427A07Rik	1
Tcerg1	1
Dck	1
Chek2	1
Serbp1	1
Pbdc1	1
Gtf2a2	1
Tsen34	1
Serpinc1	1
Ptbp1	1
Kntc1	1
Xrcc1	1
Eny2	1
Eri2	1
Hbb-bh1	1
Ak6	1
Aunip	1
Dnaaf2	1
Med30	1
Kif18b	1
Lin9	1
Trappc1	1
Bard1	1
Dcakd	1
Rbm8a	1
Ndufa2	1
Orc6	1
Tex30	1
Hist1h2bk	1
Gkap1	1
Odf2	1
Elavl1	1
Tbc1d31	1
Cep83	1
Nin	1
Cyc1	1
Rfwd3	1
Pih1d1	1
Gm10184	1
Naa50	1
Ddias	1
Opa3	1
Abce1	1
Txn1	1
Morf4l2	1
Rpa2	1
Wdr76	1
Nedd1	1
Cdc7	1
Triobp	1
Pknox1	1
Pfdn6	1
Mcm10	1
Bzw1	1
Haus7	1
Mzt1	1
Poc1a	1
Gemin6	1
Gins3	1
Snrpd2	1
Aars	1
Haus5	1
Phldb2	1
Nono	1
Ddah2	1
Rpa1	1
Eif1ad	1
Slc24a5	1
Cyp39a1	1
Aaas	1
Atad5	1
Nsmce2	1
Eif1b	1
Psmb7	1
Dsn1	1
Ndufb6	1
Zfp131	1
l7Rn6	1
Nup205	1
Rbx1	1
Fxyd6	1
Bcl2l12	1
Mat2a	1
Ruvbl2	1
Tceb1	1
Uchl5	1
Pold1	1
Stag2	1
Lims1	1
Hist1h1d	1
Agfg2	1
Siva1	1
1110004F10Rik	1
Usp14	1
Hist1h2bj	1
Mcph1	1
Sf3b4	1
Wee1	1
Hnrnpdl	1
Fgf13	1
Alg8	1
Utp3	1
Taf5	1
Brca2	1
Parpbp	1
Ttf2	1
S100a8	1
S100a9	1
Rad54b	1
Actn4	1
Ppm1g	1
Tead2	1
Cntrob	1
2810006K23Rik	1
Chd3os	1
Cdkn2aipnl	1
Cox7c	1
Nhp2l1	1
Pold3	1
Wapl	1
Nup93	1
Dkc1	1
Mdm1	1
Nup50	1
Mrps14	1
Slc43a3	1
Armc1	1
Tcof1	1
Wnk1	1
Psmd14	1
Hdgfrp2	1
Prim2	1
Ndufb8	1
H3f3a	1
Kpna4	1
Rpp30	1
Brd9	1
Nelfe	1
Polr2a	1
Prpf4	1
Vps36	1
Pradc1	1
U2af2	1
Rnf187	1
Siah1b	1
Papola	1
Gen1	1
Tcp1	1
Zranb2	1
Srsf4	1
Nup107	1
Azin1	1
Alg13	1
Slf1	1
Yaf2	1
Lsm12	1
Mms22l	1
Cep57l1	1
Cpsf6	1
Stfa1	1
Strap	1
Prpf38a	1
Hist1h3b	1
Smarcb1	1
Ube2e3	1
Uba2	1
Zcrb1	1
Nup35	1
Psmc6	1
Mrpl28	1
Gabpb1	1
Eea1	1
Slmo2	1
Nup155	1
Gapdh	1
Lnp	1
Ccsap	1
Hmga1-rs1	1
Cdk2	1
2019-09-10	1
Psmd12	1
Eftud2	1
Itgb3bp	1
Cct7	1
Anapc1	1
3010026O09Rik	1
Nmral1	1
Emc8	1
Nutf2	1
Cnot1	1
Cdc23	1
Lin54	1
Fam122b	1
Suds3	1
Donson	1
Rpgrip1	1
Elf2	1
Nes	1
Tdp2	1
Psmc2	1
Rapgef6	1
Tmx2	1
Fabp7	1
Parp2	1
Nup43	1
Sf3a3	1
2610318N02Rik	1
Nelfcd	1
Hsd17b12	1
Ppp5c	1
Atf7ip2	1
Ccdc25	1
Ccar1	1
Sptssa	1
Eed	1
Cenpj	1
Rbm10	1
Sclt1	1
Grk6	1
Ctps	1
Sf3a1	1
Mad1l1	1
Hnrnpl	1
Rbm15	1
Hnrnph2	1
Specc1	1
Mrps17	1
Faap24	1
Mettl9	1
Cbfb	1
Xkr5	1
Phf5a	1
Chchd3	1
Mcm7	1
Slc2a4	1
Ube2l3	1
Tial1	1
Zfp280d	1
Coq7	1
Psmc3ip	1
BC055324	1
Me2	1
Pdzd8	1
Poc5	1
Hist1h2ai	1
Emd	1
Gpaa1	1
Pkp4	1
Chaf1b	1
Cep70	1
Dscc1	1
Ift80	1
Cox8a	1
Zcwpw1	1
Cep112	1
Ccdc77	1
Odf2l	1
Spry2	1
Zfp608	1
Meaf6	1
Mast2	1
Sacs	1
Dnajc2	1
Cdc123	1
Cdca7l	1
Ddx11	1
Rdh11	1
Rfc3	1
Tube1	1
Haus6	1
Immt	1
Cby1	1
Fanca	1
Ppwd1	1
Pin1	1
Ipo11	1
Brd7	1
Tmtc3	1
Nsmce1	1
Dnajc8	1
Camp	1
Ccp110	1
Nedd8	1
Bex2	1
Thoc3	1
Ndufs5	1
Carnmt1	1
Arid1a	1
Zfp101	1
Mesdc1	1
Cep135	1
Ahcy	1
Map2	1
Cep85	1
Fut10	1
Blvra	1
Zc3h18	1
Dzip1l	1
Nrf1	1
Eif5	1
Ahctf1	1
Asxl1	1
Hist1h4c	1
Elof1	1
Ipo9	1
1700020I14Rik	1
Lrrc40	1
Pole	1
Pcnp	1
Usp5	1
Fancd2	1
Ewsr1	1
Wdhd1	1
Msl3	1
Sumo1	1
Mrpl49	1
Snrnp35	1
Ndufa11	1
Phf6	1
Vbp1	1
Zw10	1
4930503L19Rik	1
Metap2	1
Hist1h2ac	1
Abcf2	1
Ubc	1
Spidr	1
Nudcd1	1
Neurl1b	1
Thoc7	1
Gins1	1
Zcchc8	1
Depdc1b	1
Zfp41	1
Ptpn11	1
Hist1h4b	1
Tbc1d1	1
Hist1h2ak	1
Tmem138	1
Commd3	1
Scrib	1
Mtmr14	1
Hnrnpll	1
Slc25a10	1
Znhit3	1
Ctc1	1
Mphosph10	1
Gm17275	1
Stt3b	1
Asrgl1	1
Nubp1	1
Actr3	1
Cpd	1
Ndufaf2	1
Dis3	1
Cacng4	1
Tor1aip1	1
Jade1	1
Gins4	1
Mthfd1	1
Ccdc124	1
Mars	1
Asf1a	1
Mpp1	1
Crnde	1
Cops6	1
Cmss1	1
Taf12	1
Pcmt1	1
Npm3	1
Stk17b	1
Sms	1
Pom121	1
Aifm1	1
Actb	1
Sf3b6	1
Csnk2a1	1
Psmd13	1
Gna11	1
Cwc15	1
Sf3b5	1
Epb41l2	1
Ccdc167	1
Rock1	1
Kif24	1
Raver1	1
Zmym1	1
9430015G10Rik	1
Psmc5	1
Dpf1	1
Poc1b	1
Gnb2	1
Gps1	1
Proser3	1
Mphosph9	1
Cops8	1
Chchd4	1
Tab2	1
Neto2	1
Srbd1	1
Arl2	1
Sart3	1
Eif4a3	1
Sf3a2	1
Skiv2l2	1
Ndufv2	1
Zbed3	1
Fam216a	1
Tmem183a	1
2610020C07Rik	1
Arhgdib	1
Cpsf2	1
Commd1	1
Dcp2	1
Gpsm2	1
Psmg2	1
Rtel1	1
Naa15	1
Uxs1	1
Mybl1	1
Paxip1	1
Hmbs	1
Msantd2	1
Igsf8	1
Psmc3	1
Bud31	1
Utp6	1
Nup62	1
Rnf5	1
Tmem237	1
Vdac3	1
Smc5	1
Nrcam	1
Smu1	1
4930558J18Rik	1
Fez1	1
Pde12	1
Nup153	1
Pum2	1
Myo5a	1
Tpgs2	1
Rqcd1	1
Pank2	1
Rprd1b	1
Polr2d	1
Fam98b	1
Ahsa1	1
Scml2	1
Wrap53	1
Exosc3	1
Derl2	1
Hist1h3e	1
2310036O22Rik	1
Tdg	1
Hes5	1
Mrpl12	1
Pask	1
Uqcrq	1
Rad9a	1
Cotl1	1
Nup88	1
Fam204a	1
Qser1	1
Sf3b3	1
Katnbl1	1
Mrps22	1
Hist1h2bg	1
Clpb	1
Txnrd1	1
Ranbp2	1
Fam49b	1
Mre11a	1
Agpat5	1
Pfdn4	1
Cpa3	1
Rps19bp1	1
Idh3a	1
Eefsec	1
Haus1	1
Pomt1	1
Fancb	1
Mtbp	1
Morf4l1	1
Nfatc2ip	1
Bex1	1
Exosc2	1
Cd200	1
Paip2b	1
Nup160	1
Rala	1
Nacc1	1
Cchcr1	1
Pinx1	1
Gtf2h5	1
Tubgcp3	1
Cep250	1
Smarcd1	1
Rbmx2	1
Ppp1r7	1
Vrk2	1
Hist1h2bm	1
Mrpl15	1
Arpc5l	1
Bicd2	1
Dnaja2	1
Nfya	1
Lyz2	1
Anapc10	1
Mcm8	1
Taf1d	1
Sf1	1
Hoxb9	1
Sord	1
Gm11837	1
Shmt1	1
Cnep1r1	1
Pitpnb	1
Pym1	1
Lca5	1
Dynll2	1
Ttyh2	1
Ppp1r11	1
Gm26737	1
Ppp1r8	1
Ptcd3	1
Polr2c	1
Hiat1	1
Akap8	1
Rpgrip1l	1
Leo1	1
Smdt1	1
Cwc22	1
Mdc1	1
Gtf2e2	1
Glrx5	1
Zfp518b	1
Pde6d	1
Fancm	1
Fnbp4	1
Gstcd	1
Tagap1	1
Slc20a1	1
Prr5l	1
Umps	1
Spg7	1
Atg5	1
Vps35	1
Nanos1	1
Sun2	1
Atp5o	1
Pde3b	1
Tbl1xr1	1
Zranb3	1
Psmc1	1
Orc2	1
Dgkz	1
Emsy	1
Pop4	1
Rnaseh2a	1
C1ql1	1
Pfas	1
Hist1h2bb	1
Cenpo	1
0610009O20Rik	1
Gm6793	1
Mrpl13	1
Pdcd7	1
Cep152	1
Plxna4	1
Ganab	1
Slc39a1	1
Tcea1	1
Brd4	1
Rad17	1
Phf20l1	1
Stk11	1
Smn1	1
Dnajc19	1
Uhrf2	1
Atm	1
Rtn3	1
Ppp1r35	1
Stoml2	1
Pde7a	1
Ccdc61	1
Abcf1	1
Atp5f1	1
Fbxo30	1
Recql4	1
Selt	1
Wrn	1
Dars2	1
Zfp706	1
Pign	1
Etf1	1
Slain2	1
Crk	1
Kcnab2	1
Zfp143	1
Taf6	1
Mapk8	1
Spats2	1
Tbc1d10b	1
Ccdc82	1
Nfyc	1
Ranbp3	1
Ino80e	1
Dcps	1
Celf1	1
Fgfr1op	1
L3mbtl2	1
Stk16	1
Rel	1
Sfmbt1	1
Ncoa7	1
Rbm14	1
Chtop	1
Rufy3	1
Ttc32	1
Brms1l	1
Pcf11	1
Oard1	1
Atp5g3	1
Psme3	1
Polq	1
Ythdf2	1
Mrps11	1
Bdp1	1
Actr1a	1
Mapk11	1
Prpsap1	1
Tnpo3	1
Ankle2	1
Snrnp27	1
Tubd1	1
Osgep	1
Seh1l	1
Zadh2	1
Mrps36	1
Zmynd11	1
Fgd1	1
Zfp639	1
Kat7	1
Apip	1
Ccdc107	1
Rbm17	1
1500009L16Rik	1
Cpsf3l	1
Ccl21a	1
Bnip2	1
Lage3	1
Nup54	1
Zfp207	1
Senp2	1
Safb	1
Trappc13	1
Exoc4	1
Ndufaf5	1
Trp53bp2	1
Srgap2	1
Hist1h3a	1
Zfp382	1
Ifi30	1
Polh	1
Utp18	1
Kars	1
Gtf3c5	1
Wdr90	1
Cisd2	1
Pde5a	1
Tomm22	1
Ube2k	1
Vwa9	1
Raf1	1
Gnb1	1
Cmc4	1
Ncbp1	1
Mllt10	1
Agbl2	1
Wdr70	1
Uaca	1
Qk	1
Mutyh	1
Saal1	1
Sap130	1
Numa1	1
Atp1b3	1
Ythdc2	1
Prkrip1	1
Gm27029	1
Ncam1	1
Hist1h3i	1
Ccdc14	1
2700049A03Rik	1
Tpm2	1
Mtfr2	1
C2cd5	1
Abhd12	1
Bcl7a	1
Rbm15b	1
Thoc6	1
Uqcrc1	1
Pak4	1
Fopnl	1
Pspc1	1
Tfdp1	1
Cep78	1
Fam172a	1
Nup133	1
Cep72	1
Tax1bp1	1
Vapa	1
Btf3l4	1
Rpf1	1
Grwd1	1
Fra10ac1	1
Ednrb	1
Hmces	1
Cnot10	1
Hccs	1
Uimc1	1
Ash2l	1
Naa40	1
9930021J03Rik	1
Nup188	1
Psmd7	1
Xrcc2	1
D030056L22Rik	1
Ckb	1
Arf2	1
Ccnc	1
Zfp948	1
Nif3l1	1
Sugp2	1
Upf1	1
Cbll1	1
Lrwd1	1
Snrpn	1
Dock1	1
Aimp2	1
Mak16	1
Cep76	1
Usp39	1
Klhdc4	1
Gpn3	1
Irx5	1
Nop9	1
2010110K18Rik	1
Ppp1cb	1
Ssx2ip	1
Megf9	1
Gtf3c2	1
Zc3h7a	1
Tamm41	1
Yme1l1	1
Cdkal1	1
Pdss1	1
Gatad1	1
Usp21	1
Nmb	1
Uevld	1
Fbxw7	1
Tdrkh	1
Ddx20	1
Gli3	1
1110059E24Rik	1
Palb2	1
Wnt11	1
E2f4	1
Ate1	1
Ptbp3	1
Mrpl1	1
Ndufs4	1
Wdr48	1
Sars2	1
Ing2	1
Atf7ip	1
Cnih4	1
2610020H08Rik	1
Msl2	1
Rbbp5	1
Vdac2	1
Atp11c	1
Traf7	1
Gtf2f1	1
Ythdf1	1
Gmeb1	1
Ankrd52	1
Trmt10a	1
Des	1
Ube2j2	1
Rmi1	1
Traf2	1
1700066M21Rik	1
Lsm11	1
Faf1	1
Cstf1	1
Ctdp1	1
Vangl2	1
Pkn3	1
Ubr7	1
Srd5a1	1
Mpi	1
Anapc7	1
Lsm14b	1
Papd7	1
Cep44	1
Ube2a	1
Atr	1
Ywhag	1
Mcrs1	1
Hoxa7	1
Pacs1	1
Orc4	1
Ppp6r3	1
Snw1	1
Pvrl2	1
Fh1	1
Lsm14a	1
Fam76b	1
Cul3	1
Larp4b	1
4930453N24Rik	1
Polr3g	1
Xrcc3	1
Fam135a	1
Cbl	1
Rttn	1
Fbxl14	1
Cherp	1
Fntb	1
B230219D22Rik	1
BC052040	1
Etv4	1
AW554918	1
Obfc1	1
Plrg1	1
Sfn	1
Ubac1	1
Lonrf3	1
Cpsf4	1
Cxxc1	1
Qrsl1	1
Myg1	1
Gtf2b	1
Scaf4	1
4933427D14Rik	1
Gm5483	1
Terf2	1
Stab1	1
Pgbd5	1
Pphln1	1
Hist2h2bb.1	1
Ciapin1	1
Nmt1	1
Khsrp	1
Brpf1	1
Epn2	1
Coro1a	1
Clcc1	1
Gatad2a	1
Homer1	1
Dxo	1
Ppp2r5e	1
Mepce	1
Psmd3	1
RP23-4H17.3	1
Mrps15	1
Vwa1	1
Itgb1	1
Tinf2	1
Lzic	1
Synpr	1
Wdr5	1
Meioc	1
Kansl2	1
Asun	1
Ppp2r2d	1
Armc8	1
Hist1h2be	1
Sp1	1
Hist1h2bl	1
Gm13205	1
Gtpbp10	1
Lin7a	1
Gm21988	1
Ppp1r1b	1
Map2k2	1
Coq6	1
Apaf1	1
Bax	1
Smim15	1
Mob1b	1
Fanci	1
Mrpl46	1
Fam118b	1
Tmed5	1
Memo1	1
Dld	1
Gatc	1
Fxn	1
Ccdc15	1
Taf3	1
Macrod2	1
Kbtbd2	1
Rap1a	1
Pex13	1
Eps15	1
Polr2b	1
Ints10	1
Isg20l2	1
Pdzd11	1
Ccdc59	1
Hist1h4h	1
Ripk3	1
Znrd1	1
2019-09-03	1
Ifrd1	1
Enkd1	1
Ap2a1	1
Lrrc45	1
Arhgap33	1
Dync1i2	1
2810455O05Rik	1
Wdr1	1
Pf4	1
Prpsap2	1
Camta1	1
Dhx38	1
Inip	1
Ogg1	1
Asns	1
Smndc1	1
2019-03-05	1
Srf	1
Upf3b	1
2810408A11Rik	1
Cpne3	1
Impdh2	1
Hist1h2bh	1
Patl1	1
Gemin2	1
Dbi	1
Asna1	1
Cd2bp2	1
Alg14	1
Ercc6l2	1
Ubqln1	1
Btbd17	1
Gpc1	1
Ormdl2	1
Arhgap42	1
Gm13830	1
Arl4c	1
2700038G22Rik	1
Tmem194	1
Nudt1	1
Hist2h3b	1
Hist1h2bn	1
Pigf	1
Smg5	1
Hist1h3d	1
Fbxo34	1
Scmh1	1
Stk3	1
Gtf3a	1
Sema4c	1
Nelfb	1
AU020206	1
2810429I04Rik	1
Dbr1	1
Tesk2	1
Sdccag3	1
Prkcb	1
Zbtb45	1
E2f5	1
Tmem209	1
Lmbrd2	1
Cep41	1
Toe1	1
Lta4h	1
4930452B06Rik	1
Zfp84	1
Myh9	1
Med4	1
Eif4enif1	1
Kpna1	1
Ccdc134	1
Clns1a	1
Lfng	1
Crnkl1	1
Dyrk1a	1
Gm9833	1
Fxyd5	1
Cstf2	1
Ipmk	1
Hist1h2bf	1
Emg1	1
Fam104a	1
Pias1	1
Zfand4	1
Dolpp1	1
Chchd6	1
Hoxc4	1
Pcyox1l	1
Rfxap	1
Kdm6b	1
Gar1	1
Aarsd1	1
Spock3	1
Gle1	1
Pvrl3	1
Atf2	1
Zbtb14	1
Tyrobp	1
Oscp1	1
Dus1l	1
Ube2d3	1
Usp28	1
Mob4	1
Klhl32	1
Tbp	1
Cdan1	1
Larp1b	1
Eepd1	1
Nelfa	1
2410004B18Rik	1
Pmaip1	1
Mrpl20	1
Top3a	1
Ccnjl	1
Fxyd4	1
Glyr1	1
Dpagt1	1
AA474408	1
Clasp2	1
Ndufaf3	1
Det1	1
Slitrk2	1
Fam195a	1
Fiz1	1
Ccnk	1
3110045C21Rik	1
Kdelr2	1
Dnajc17	1
Mrpl55	1
Grpel2	1
Cetn3	1
Kcnk5	1
Mrps31	1
Exoc1	1
Gfer	1
Tmem35	1
Coro1c	1
Spdya	1
Isy1	1
Spock1	1
Dpp9	1
Calb1	1
Zdhhc16	1
Adgra1	1
Snx9	1
Mmadhc	1
Pgm1	1
Med21	1
Wdr61	1
Carhsp1	1
Map4k2	1
Eif3c	1
Strip1	1
Dgcr8	1
Grpel1	1
Lamtor1	1
4933413G19Rik	1
Ttbk2	1
Cab39	1
Mad2l1bp	1
Tiprl	1
Cep83os	1
Atp6v1g1	1
Nsun5	1
Sypl	1
Sst	1
Prr12	1
Atl2	1
Lancl2	1
0610010F05Rik	1
Kri1	1
Sox2	1
F13a1	1
Tmem222	1
Ppif	1
Pag1	1
Fmnl3	1
Gmeb2	1
Cnot2	1
Drg1	1
Lrrc8c	1
Stk35	1
Slc35g1	1
Sephs2	1
Lonp1	1
Fcer1g	1
Rgma	1
Mrps24	1
Mylpf	1
3010003L21Rik	1
Tysnd1	1
Fem1c	1
Tbc1d15	1
Dnajb6	1
Ube2l6	1
Kansl1l	1
Tarbp2	1
Pygo2	1
Ss18	1
Cbwd1	1
4933404O12Rik	1
Zfp871	1
Mrto4	1
Wrnip1	1
Noc4l	1
Fign	1
Mrpl2	1
Sp2	1
Mycn	1
Cog1	1
Rtf1	1
Mrc1	1
Htt	1
Srcap	1
Ero1lb	1
Eif2ak3	1
F2	1
Sec24b	1
Vkorc1l1	1
9530077C05Rik	1
Gm29666	1
Igfbp5	2
Set	2
Meg3	2
Ogn	2
Marcks	2
Basp1	2
Hspa5	2
Cbx5	2
Vcam1	2
Hba-a1	2
Hmgcs1	2
Igf2	2
C1qtnf3	2
Igfbp4	2
Hsp90b1	2
Hbb-bt	2
Hba-a2	2
Fn1	2
Msmo1	2
Lix1	2
Tpi1	2
Sqle	2
Apoe	2
Col8a1	2
Cbx1	2
Smarcc1	2
Cdk4	2
Fdps	2
Fkbp4	2
Nrp1	2
Calr	2
Pdap1	2
Mest	2
Pdia4	2
Prrc2c	2
Prrx1	2
Tpr	2
Pdia6	2
Ywhae	2
Snrpe	2
Nap1l1	2
Hnrnpr	2
Manf	2
Cyp51	2
Baz1b	2
Cald1	2
Phip	2
Eif4g2	2
Map1b	2
Eml4	2
H2afy	2
Fkbp3	2
Ssb	2
Ptn	2
Myl9	2
Pcm1	2
Srrm1	2
Nme1	2
Nop58	2
Gspt1	2
Cdv3	2
Chd3	2
Ccdc88a	2
Fubp1	2
mt-Nd4l	2
Srrm2	2
Dhx9	2
Serpine2	2
Acat2	2
Fibin	2
Mdh1	2
Smoc2	2
Hdac2	2
Snrnp70	2
Ywhaq	2
Pdpn	2
Mpp6	2
Pkm	2
Cntln	2
Prmt1	2
Txnl1	2
Fdft1	2
Ngfrap1	2
Anp32a	2
Magt1	2
Ankrd11	2
Sox11	2
Prpf4b	2
H2afy2	2
Mcm3	2
Wnt4	2
Gmps	2
Eif3e	2
Tmsb10	2
Hspd1	2
Srsf6	2
Kif2a	2
Hnrnph3	2
Efemp1	2
Trim28	2
Oxct1	2
Auts2	2
Tia1	2
Hells	2
Psma3	2
Acsl3	2
Scaf11	2
Pafah1b1	2
Cdo1	2
Thbs1	2
Sdf2l1	2
Hn1l	2
Eno1	2
Atp5k	2
Hmgcr	2
Ctdspl2	2
Ndufa4	2
Sema3c	2
Vegfb	2
Akap12	2
Cspp1	2
Odc1	2
Tln2	2
Atpif1	2
Nedd4	2
Myh10	2
Fus	2
Hnrnpc	2
Hnrnph1	2
Hspa4	2
Eif2s1	2
Spats2l	2
Adgrl2	2
Dnajb11	2
Angptl1	2
Ube3a	2
Taf1	2
Bclaf1	2
Chd4	2
Igf2bp1	2
Cox20	2
Fjx1	2
Irx3	2
Zwint	2
Tgfbi	2
Chd1	2
Ppp1r14b	2
Snrpa	2
Creld2	2
Smarca4	2
Gpbp1	2
Osr1	2
Mex3a	2
G3bp2	2
Prpf40a	2
Atrx	2
Hmg20b	2
U2surp	2
Rfc1	2
Rpn1	2
Caprin1	2
Strbp	2
Parp1	2
Rbm28	2
Timm17b	2
Hmgxb4	2
Bbx	2
Asxl3	2
Paxbp1	2
Plpp3	2
Snx3	2
Sf3b1	2
Bcas2	2
Khdrbs1	2
Sf3b2	2
Tceb2	2
Ppp4c	2
Cnih2	2
Pnn	2
Pcdh18	2
Hmga2	2
Zcchc17	2
Atp5j2	2
Psma4	2
Ppig	2
R3hdm1	2
Topors	2
Mcm2	2
Tcf3	2
Tnrc6c	2
Rexo1	2
Dhcr24	2
Igfbp2	2
Ywhaz	2
Igf2bp2	2
Zcchc3	2
Vcp	2
Tmsb4x	2
Kdm5b	2
Gm26523	2
Kpna3	2
Nrd1	2
Nppc	2
Npat	2
Ssbp3	2
Ipo5	2
Rhoc	2
Usp34	2
Svbp	2
Sulf1	2
Pafah1b3	2
Ythdc1	2
Sema5a	2
Nsd1	2
Ywhab	2
Ntrk2	2
Etaa1	2
Lpin2	2
Psmd1	2
Psma1	2
H13	2
Man1a2	2
Senp1	2
Ctnnb1	2
Eif3a	2
Tmem150a	2
Eid2	2
Abhd8	2
Dhx29	2
Mdk	2
Ubap2	2
AW551984	2
Smarce1	2
Prkar2a	2
Kras	2
Tshz2	2
Ptp4a2	2
Ergic2	2
Slc1a3	2
Snai2	2
Gmcl1	2
Top2b	2
Ndufb7	2
Evl	2
Cdc5l	2
Psmd11	2
Nsg1	2
Nans	2
Canx	2
mt-Nd5	2
Kcnq1ot1	2
Ankrd26	2
Ddx46	2
Zfp106	2
Slc2a1	2
Pard6g	2
Rad50	2
Shfm1	2
Mtf2	2
Sc5d	2
Mvk	2
Mum1	2
Cdk12	2
Rwdd1	2
Dhx36	2
Dkk2	2
Mtdh	2
Polr3k	2
Usmg5	2
Skp1a	2
Rbm26	2
Tbcb	2
Rgcc	2
Polr2m	2
Cmtm3	2
Sgcd	2
Cthrc1	2
Tex10	2
Brd3	2
Zfp638	2
Slirp	2
Col25a1	2
Marcksl1	2
Id3	2
Mtap	2
Cct3	2
2010107E04Rik	2
Dhcr7	2
Psmd2	2
Tmtc4	2
mt-Nd2	2
Srek1	2
Rbm4b	2
0610007P14Rik	2
Kat6a	2
E130012A19Rik	2
Dab2	2
Mettl16	2
Cfl1	2
S1pr3	2
Pcdh11x	2
Mbnl3	2
Tshz1	2
Mrpl50	2
Cct8	2
Hist3h2ba	2
Iws1	2
Lrrcc1	2
Rbm6	2
Wbscr22	2
Casp8ap2	2
Nfia	2
Dnaja1	2
Phf3	2
Dzip3	2
Tma7	2
Flrt3	2
Fgf7	2
Cyb5b	2
Rnf168	2
Huwe1	2
Ncbp2	2
Tmeff2	2
Lgals9	2
Figf	2
Nae1	2
Taf15	2
Son	2
Ahnak2	2
Setd5	2
Ogfrl1	2
Usp48	2
Gpn1	2
Txnl4a	2
Timeless	2
Parg	2
Cdc25a	2
Ruvbl1	2
Cdk8	2
Rnf157	2
Zc3h15	2
Denr	2
Suco	2
Ppid	2
Gm26825	2
Pantr1	2
Atp5j	2
Lamtor4	2
Mapkap1	2
Rcor2	2
Arhgef25	2
Uqcc2	2
Uba6	2
Ddx23	2
Clasp1	2
mt-Cytb	2
Acta2	2
Coa3	2
Ndufab1	2
Eif4g1	2
Mdm4	2
Zcchc11	2
Ppp1r10	2
Psmb2	2
Tmeff1	2
[truncated: 2,709 more rows]

## Sheet: Table S3
Table S3. List of SCENIC enriched TFs and it’s corresponding targets.
motifDb	geneSet	motif	NES	AUC	highlightedTFs	TFinDB	TF_highConf	TF_lowConf	nEnrGenes	rankAtMax	enrichedGenes
500bp	1810024B03Rik_w001	dbcorrdb__BDP1__ENCSR000DOK_1__m2	3.37	0.0566	1810024B03Rik	*	Bdp1 (inferredBy_Orthology).	1810024B03Rik; 4921509C19Rik; Brf1; Gm10662; Gm10668; Gm14147; Gm14151; Gm29609; Gm4513; Gm4565; Gm4567; Gm4922; Gm5157; Gm5890; Gm5891; Gm6176; Gm6811; Gm6882; Gm6902; Gm7168; Gm7356; Gtf3c2; Hsf1; Nuak1; Nuak2; Polr3a; Polr3g; Prkaa1; Prkaa2; Smok2a; Smok2b; Smok3a; Smok3b; Smok3c; Srebf2 (inferredBy_MotifSimilarity_n_Orthology).	8	160	Cd82;Dhcr24;Fbxl19;Ndst1;Pdcd10;Sfmbt1;Svep1;Zbtb38
500bp	Ahctf1_top50	cisbp__M0131	3.83	0.0938	Ahctf1	**	Ahctf1 (directAnnotation).		6	545	Brinp1;Fbn1;Hba-x;Hivep2;Pdpn;Tox
500bp	Ahctf1_top50perTarget	cisbp__M0131	3.09	0.0559	Ahctf1	**	Ahctf1 (directAnnotation).		7	545	Brinp1;Egr1;Fbn1;Hba-x;Hivep2;Pdpn;Tox
500bp	Ahr_top50perTarget	transfac_public__M00237	3.71	0.0564	Ahr	**	Ahr; Arnt (directAnnotation).		11	781	Abhd18;Cpsf7;Fads3;Irs1;Kcnip3;Lrrk1;Mfsd11;Pdpn;Ptgr2;Rrm2b;Txnip
500bp	Alx4_w001	cisbp__M5757	3.19	0.0574	Alx4	*	Prrx2 (inferredBy_Orthology).	Alx1; Alx3; Alx4; Arx; Barhl1; En1; Gbx1; Gbx2; Lhx2; Lhx9; Msx3; Nobox; Rax; Shox2; Uncx; Vsx1 (inferredBy_MotifSimilarity).Bsx; Dmbx1; En2; Esx1; Gsx1; Gsx2; Hesx1; Hoxa6; Hoxa7; Hoxb6; Hoxb7; Hoxc6; Isx; Lbx1; Lbx2; Lhx3; Lhx4; Mixl1; Msx1; Msx2; Nkx1-1; Nkx1-2; Noto; Otp; Prop1; Prrx1; Tlx2; Vsx2; Zbtb49 (inferredBy_MotifSimilarity_n_Orthology).	23	1210	Bahcc1;Bhlhe22;Clip4;Col14a1;Coq10b;Cxxc4;Epha7;Fam149a;Gnai2;Hdac4;Hes5;Lonrf1;Msra;Ntng1;Prom1;Rspo3;Slc25a25;Slco5a1;Tfap2c;Tmem119;Trim39;Unc119b;Vldlr
500bp	Alx4_w001	taipale__PRRX2_full_NYAATTAN	3.19	0.0574	Alx4	*	Prrx2 (inferredBy_Orthology).	Alx1; Alx3; Alx4; Arx; Barhl1; En1; Gbx1; Gbx2; Lhx2; Lhx9; Msx3; Nobox; Rax; Shox2; Uncx; Vsx1 (inferredBy_MotifSimilarity).Bsx; Dmbx1; Emx1; Emx2; En2; Esx1; Gsx1; Gsx2; Hesx1; Hoxa6; Hoxa7; Hoxb6; Hoxb7; Hoxc6; Isx; Lbx1; Lbx2; Lhx3; Lhx4; Mixl1; Msx1; Msx2; Nkx1-1; Nkx1-2; Otp; Prop1; Prrx1; Tlx2; Vsx2 (inferredBy_MotifSimilarity_n_Orthology).	22	1164	Bahcc1;Bhlhe22;Clip4;Col14a1;Coq10b;Cxxc4;Epha7;Fam149a;Gnai2;Hdac4;Hes5;Lonrf1;Msra;Ntng1;Prom1;Rspo3;Slc25a25;Slco5a1;Tfap2c;Tmem119;Trim39;Vldlr
500bp	Alx4_w001	taipale__ISX_DBD_NYAATTAN	3.08	0.0563	Alx4	*	Isx (inferredBy_Orthology).	Alx1; Alx4; Arx; Barhl1; Gbx1; Gbx2; Lhx2; Lhx9; Msx3; Nobox; Prrx2; Rax; Shox2; Uncx; Vsx1 (inferredBy_MotifSimilarity).Alx3; Bsx; Dmbx1; En1; En2; Esx1; Gsx1; Gsx2; Hesx1; Hoxa6; Hoxa7; Hoxb6; Hoxb7; Hoxc6; Lbx1; Lbx2; Lhx3; Lhx4; Mixl1; Msx1; Msx2; Nkx1-1; Nkx1-2; Prop1; Prrx1; Tlx2; Vsx2 (inferredBy_MotifSimilarity_n_Orthology).	17	746	Bhlhe22;Clip4;Col14a1;Cxxc4;Epha7;Fam149a;Hdac4;Hes5;Lonrf1;Msra;Ntng1;Rspo3;Slc25a25;Slco5a1;Tfap2c;Trim39;Vldlr
500bp	Alx4_w001	cisbp__M5585	3.07	0.0561	Alx4	*	Isx (inferredBy_Orthology).	Alx1; Alx4; Arx; Barhl1; En1; Gbx1; Gbx2; Lhx2; Lhx9; Msx3; Nobox; Prrx2; Rax; Shox2; Uncx; Vsx1 (inferredBy_MotifSimilarity).Alx3; Bsx; Dmbx1; En2; Esx1; Gsx1; Gsx2; Hesx1; Hoxa6; Hoxa7; Hoxb6; Hoxb7; Hoxc6; Lbx1; Lbx2; Lhx3; Lhx4; Mixl1; Msx1; Msx2; Nkx1-1; Nkx1-2; Prop1; Prrx1; Tlx2; Vsx2 (inferredBy_MotifSimilarity_n_Orthology).	17	766	Bhlhe22;Clip4;Col14a1;Cxxc4;Epha7;Fam149a;Hdac4;Hes5;Lonrf1;Msra;Ntng1;Rspo3;Slc25a25;Slco5a1;Tfap2c;Trim39;Vldlr
500bp	Alx4_w001	taipale__PRRX1_full_NYAATTAN	3.07	0.0561	Alx4	*	Prrx1 (inferredBy_Orthology).	Alx1; Alx3; Alx4; Arx; Barhl1; Emx2; En1; Gbx1; Gbx2; Lbx2; Lhx2; Lhx3; Lhx8; Lhx9; Msx3; Nobox; Pax6; Prrx2; Rax; Shox2; Uncx; Vsx1 (inferredBy_MotifSimilarity).Bsx; Dlx1; Dlx4; Dlx6; Dmbx1; Emx1; En2; Esx1; Gsx1; Gsx2; Hesx1; Hoxa6; Hoxa7; Hoxb6; Hoxb7; Hoxc6; Isx; Lbx1; Lhx4; Lhx6; Lmx1a; Lmx1b; Mixl1; Mnx1; Msx1; Msx2; Nkx1-1; Nkx1-2; Noto; Otp; Prop1; Tlx2; Vsx2; Zbtb49; Zfhx2 (inferredBy_Mo…	11	290	Bahcc1;Bhlhe22;Cxxc4;Epha7;Fam149a;Hdac4;Hes5;Rspo3;Slc25a25;Tfap2c;Vldlr
500bp	Alx4_w001	cisbp__M5755	3.06	0.056	Alx4	*	Prrx1 (inferredBy_Orthology).	Alx1; Alx3; Alx4; Arx; Barhl1; Emx2; En1; Gbx1; Gbx2; Lhx2; Lhx3; Lhx8; Lhx9; Msx3; Nobox; Pax6; Prrx2; Rax; Shox2; Uncx; Vsx1 (inferredBy_MotifSimilarity).Bsx; Dlx1; Dlx4; Dlx6; Dmbx1; Emx1; En2; Esx1; Gsx1; Gsx2; Hesx1; Hoxa6; Hoxa7; Hoxb6; Hoxb7; Hoxc6; Isx; Lbx1; Lbx2; Lhx4; Lhx6; Lmx1a; Lmx1b; Mixl1; Msx1; Msx2; Nkx1-1; Nkx1-2; Noto; Otp; Prop1; Tlx2; Vsx2; Zbtb49 (inferredBy_MotifSimilarity…	11	294	Bahcc1;Bhlhe22;Cxxc4;Epha7;Fam149a;Hdac4;Hes5;Rspo3;Slc25a25;Tfap2c;Vldlr
500bp	Alx4_w001	flyfactorsurvey__Unpg_SOLEXA_FBgn0015561	3.03	0.0557	Alx4	*	Gbx1; Gbx2 (inferredBy_Orthology).	Alx1; Alx4; Arx; Emx2; En1; Esx1; Evx1; Gsx2; Hoxa1; Hoxa2; Hoxa4; Hoxa5; Hoxd3; Isx; Lbx2; Lhx2; Lhx4; Lhx9; Mnx1; Msx1; Msx3; Nobox; Noto; Otp; Phox2a; Phox2b; Prrx2; Rax; Shox2; Uncx; Vax1; Vax2; Vsx1; Vsx2 (inferredBy_MotifSimilarity).Alx3; Dlx1; Dlx4; Dlx6; Emx1; En2; Evx2; Gm28308; Gsx1; Hesx1; Hoxa6; Hoxa7; Hoxb1; Hoxb2; Hoxb3; Hoxb4; Hoxb5; Hoxb6; Hoxb7; Hoxc4; Hoxc6; Hoxd1; Hoxd4; Isl1; …	17	737	Bhlhe22;Clip4;Col14a1;Coq10b;Cxxc4;Epha7;Fam149a;Hdac4;Hes5;Lonrf1;Msra;Ntng1;Slc25a25;Slco5a1;Tfap2c;Tmem119;Vldlr
500bp	Alx4_w001	transfac_pro__M00696	3.02	0.0555	Alx4	*	En1; En2 (inferredBy_Orthology).	Alx1; Alx4; Arx; Shox2; Uncx (inferredBy_MotifSimilarity).	16	704	Bahcc1;Bhlhe22;Ccdc3;Col14a1;Epha7;Fam149a;Hdac4;Hes5;Lonrf1;Prom1;Rspo3;Slc25a25;Slco5a1;Tfap2c;Trim39;Vldlr
500bp	Alx4_w001	taipale__RAXL1_DBD_NYAATTAN	3.01	0.0555	Alx4	*		Alx1; Alx3; Alx4; Arx; Barhl1; Emx2; En1; En2; Gbx1; Gbx2; Lhx2; Lhx3; Lhx4; Lhx8; Lhx9; Msx1; Msx3; Nkx1-2; Nobox; Pax6; Phox2a; Prrx1; Prrx2; Rax; Shox2; Uncx; Vax2; Vsx1; Vsx2 (inferredBy_MotifSimilarity).Bsx; Dlx1; Dlx4; Dlx6; Dmbx1; Emx1; Esx1; Gsx1; Gsx2; Hesx1; Hoxa1; Hoxa6; Hoxa7; Hoxb6; Hoxb7; Hoxc6; Isx; Lbx1; Lbx2; Lhx6; Lmx1a; Lmx1b; Mixl1; Mnx1; Msx2; Nkx1-1; Noto; Otp; Pou6f1; Prop1…	11	295	Bahcc1;Bhlhe22;Cxxc4;Epha7;Fam149a;Hdac4;Hes5;Rspo3;Slc25a25;Tfap2c;Vldlr
500bp	Ar_top50perTarget	transfac_pro__M04750	3.05	0.0549	Ar	*	Nr3c1 (inferredBy_Orthology).	Ar; Pgr (inferredBy_MotifSimilarity).Foxa1; Hsf1; Hsf2; Hsf3; Hsf4 (inferredBy_MotifSimilarity_n_Orthology).	6	388	C1qb;Celf4;Ciao1;Gpt2;Hipk2;Zfp146
500bp	Atf1_top10perTarget	scertf__badis.CST6	4.89	0.0729	Atf1	*		Atf1; Creb5 (inferredBy_MotifSimilarity).Atf2; Atf7; Batf3; Creb1; Crem; Fosl1; Fosl2; Gm28047; Jdp2; Jun; Junb; Jund; Xbp1 (inferredBy_MotifSimilarity_n_Orthology).	3	505	Ccdc130;Cmtr1;Myo6
500bp	Atf1_top10perTarget	swissregulon__sacCer__CST6	4.83	0.072	Atf1	*		Atf1; Creb5 (inferredBy_MotifSimilarity).Atf2; Atf7; Batf3; Creb1; Crem; Fosl1; Fosl2; Gm28047; Jdp2; Jun; Junb; Jund; Xbp1 (inferredBy_MotifSimilarity_n_Orthology).	7	4717	Ccdc130;Cmtr1;Edem3;Mpp5;Myo6;Pla2r1;Smyd4
500bp	Atf1_top10perTarget	transfac_pro__M07667	4.45	0.0669	Atf1	*	Crebl2 (inferredBy_Orthology).	Atf1; Atf2; Atf3; Atf4; Atf5; Atf6; Atf7; Creb1; Creb5; Crem; Gm28047; Hlf; Jdp2; Tef; Zfp647 (inferredBy_MotifSimilarity).Atf6b; Bach1; Bach2; Batf3; Creb3; Creb3l1; Creb3l2; Creb3l4; Dbp; Fos; Fosb; Fosl1; Fosl2; Jun; Junb; Jund; Nfe2; Nfe2l1; Nfe2l2; Nfe2l3; Nfil3; Npdc1; Xbp1 (inferredBy_MotifSimilarity_n_Orthology).	2	505	Cmtr1;Edem3
500bp	Atf1_top10perTarget	swissregulon__hs__ATF4.p2	4.42	0.0665	Atf1	*	Atf4 (inferredBy_Orthology).	Atf1; Atf2; Atf3; Atf5; Atf6; Atf7; Creb1; Crem; Jdp2 (inferredBy_MotifSimilarity).Atf6b; Batf3; Cebpg; Creb3; Creb3l4; Creb5; Dbp; E2f1; Gm28047; Hlf; Jund; Tef; Xbp1 (inferredBy_MotifSimilarity_n_Orthology).	3	909	Ccdc130;Cmtr1;Edem3
500bp	Atf1_top10perTarget	cisbp__M3083	3.77	0.0576	Atf1	*	Creb1 (inferredBy_Orthology).	Atf1; Atf2; Atf3; Atf4; Atf5; Atf6; Atf7; Creb5; Crem; Gm28047; Jdp2; Jun; Mafb (inferredBy_MotifSimilarity).Atf6b; Batf3; Creb3; Creb3l1; Creb3l2; Creb3l4; Crebl2; Fos; Fosb; Fosl1; Fosl2; Junb; Jund; Mafa; Maff; Mafg; Meis1; Meis2; Meis3; Pknox1; Pknox2; Tgif1; Tgif2; Tgif2lx1; Tgif2lx2; Xbp1 (inferredBy_MotifSimilarity_n_Orthology).	6	4258	Ccdc130;Cmtr1;Edem3;Mpp5;Myo6;Rnf165
500bp	Atf1_top10perTarget	transfac_public__M00039	3.65	0.056	Atf1	*	Creb1 (directAnnotation).	Atf1; Atf2; Atf3; Atf4; Atf5; Atf6; Atf7; Creb5; Crem; Gm28047; Jdp2; Jun; Mafb (inferredBy_MotifSimilarity).Atf6b; Batf3; Creb3; Creb3l1; Creb3l2; Creb3l4; Crebl2; Fos; Fosb; Fosl1; Fosl2; Junb; Jund; Mafa; Maff; Mafg; Meis1; Meis2; Meis3; Pknox1; Pknox2; Tgif1; Tgif2; Tgif2lx1; Tgif2lx2; Xbp1 (inferredBy_MotifSimilarity_n_Orthology).	6	4586	Ccdc130;Cmtr1;Edem3;Mpp5;Myo6;Rnf165
500bp	Atf1_top10perTarget	cisbp__M0283	3.53	0.0543	Atf1	*		Atf1; Atf2; Atf3; Atf4; Atf5; Atf6; Atf7; Creb1; Creb5; Crem; Gm28047; Jdp2; Jun (inferredBy_MotifSimilarity).Atf6b; Bach1; Bach2; Batf3; Creb3; Creb3l1; Creb3l2; Creb3l4; Crebl2; Fos; Fosb; Fosl1; Fosl2; Junb; Jund; Nfe2; Nfe2l1; Nfe2l2; Nfe2l3; Npdc1; Xbp1 (inferredBy_MotifSimilarity_n_Orthology).	2	619	Ccdc130;Cmtr1
500bp	Atf1_top10perTarget	elemento__TGACGTCA	3.26	0.0507	Atf1	*		Atf1; Atf2; Atf3; Atf4; Atf5; Atf6; Atf7; Creb1; Creb5; Crem; Gm28047; Jdp2; Jun (inferredBy_MotifSimilarity).Atf6b; Bach1; Bach2; Batf3; Creb3; Creb3l1; Creb3l2; Creb3l4; Crebl2; Fos; Fosb; Fosl1; Fosl2; Junb; Jund; Nfe2; Nfe2l1; Nfe2l2; Nfe2l3; Npdc1; Xbp1 (inferredBy_MotifSimilarity_n_Orthology).	2	619	Ccdc130;Cmtr1
500bp	Atf1_top10perTarget	taipale_cyt_meth__ATF4_GGATGACGTCATCC_eDBD	3.21	0.0499	Atf1	*	Atf4 (inferredBy_Orthology).	Atf2; Atf7; Creb5; Crem; Gm28047; Jdp2; Jun (inferredBy_MotifSimilarity).Atf1; Atf3; Atf6; Atf6b; Batf3; Creb1; Creb3; Creb3l1; Creb3l2; Creb3l4; Crebl2; Fos; Fosb; Fosl1; Fosl2; Junb; Jund; Npdc1; Xbp1 (inferredBy_MotifSimilarity_n_Orthology).	2	666	Ccdc130;Cmtr1
500bp	Atf1_top10perTarget	jaspar__MA1069.1	3.17	0.0495	Atf1	*		Atf1; Atf2; Atf3; Atf4; Atf7; Creb1; Creb5; Crem; Gm28047; Jdp2; Jun (inferredBy_MotifSimilarity).Atf6; Atf6b; Batf3; Creb3; Creb3l1; Creb3l2; Creb3l4; Crebl2; Fos; Fosb; Fosl1; Fosl2; Junb; Jund; Npdc1; Xbp1 (inferredBy_MotifSimilarity_n_Orthology).	5	3673	Atf1;Ccdc130;Cmtr1;Mpp5;Myo6
500bp	Atf1_top10perTarget	swissregulon__hs__JUN.p2	3.09	0.0483	Atf1	*	Jun (inferredBy_Orthology).	Atf1; Atf2; Atf3; Atf4; Atf5; Atf6; Atf7; Creb1; Creb5; Crem; Gm28047; Jdp2 (inferredBy_MotifSimilarity).Atf6b; Bach1; Bach2; Batf3; Creb3; Creb3l1; Creb3l2; Creb3l4; Fos; Fosb; Fosl1; Fosl2; Junb; Jund; Nfe2; Nfe2l1; Nfe2l2; Nfe2l3; Npdc1; Xbp1 (inferredBy_MotifSimilarity_n_Orthology).	2	619	Ccdc130;Cmtr1
500bp	Atf1_top10perTarget	homer__CGGTGACGTCAC_CRE	3.03	0.0476	Atf1	*		Atf1; Atf2; Atf3; Atf4; Atf5; Atf6; Atf7; Creb1; Crem; Jun (inferredBy_MotifSimilarity).Batf3; Creb3; Creb3l1; Creb3l2; Creb3l4; Creb5; E2f1; Gm28047; Jdp2; Jund; Xbp1 (inferredBy_MotifSimilarity_n_Orthology).	2	619	Ccdc130;Cmtr1
500bp	Atf1_top10perTarget	transfac_pro__M01586	3.01	0.0473	Atf1	*		Atf1; Atf2; Atf4; Atf7; Creb1; Creb5; Crem; Gm28047; Jdp2; Jun; Mafb (inferredBy_MotifSimilarity).Atf3; Atf6; Atf6b; Bach1; Bach2; Batf3; Creb3; Creb3l1; Creb3l2; Creb3l4; Crebl2; Fos; Fosb; Fosl1; Fosl2; Junb; Jund; Maf; Mafa; Maff; Mafg; Nfe2; Nfe2l1; Nfe2l2; Nfe2l3; Npdc1; Xbp1 (inferredBy_MotifSimilarity_n_Orthology).	1	5	Cmtr1
500bp	Atf1_top10perTarget	transfac_pro__M07670	3.01	0.0473	Atf1	*	Atf6; Atf6b (inferredBy_Orthology).	Atf1; Atf2; Atf3; Atf4; Atf5; Atf7; Creb1; Creb5; Crem; Gm28047; Jdp2; Jun (inferredBy_MotifSimilarity).Bach1; Bach2; Batf3; Creb3; Creb3l1; Creb3l2; Creb3l4; Crebl2; Fos; Fosb; Fosl1; Fosl2; Junb; Jund; Nfe2; Nfe2l1; Nfe2l2; Nfe2l3; Npdc1; Xbp1 (inferredBy_MotifSimilarity_n_Orthology).	1	5	Cmtr1
500bp	Atf1_top50	swissregulon__sacCer__CST6	3.53	0.0633	Atf1	*		Atf1; Creb5 (inferredBy_MotifSimilarity).Atf2; Atf7; Batf3; Creb1; Crem; Fosl1; Fosl2; Gm28047; Jdp2; Jun; Junb; Jund; Xbp1 (inferredBy_MotifSimilarity_n_Orthology).	11	4672	Ccdc130;Cmtr1;E030030I06Rik;Edem3;Ibsp;Mepce;Mpp5;Myo6;Nek9;Pla2r1;Smyd4
500bp	Atf1_top50	scertf__badis.CST6	3.52	0.0632	Atf1	*		Atf1; Creb5 (inferredBy_MotifSimilarity).Atf2; Atf7; Batf3; Creb1; Crem; Fosl1; Fosl2; Gm28047; Jdp2; Jun; Junb; Jund; Xbp1 (inferredBy_MotifSimilarity_n_Orthology).	4	469	Ccdc130;Cmtr1;E030030I06Rik;Myo6
500bp	Atf1_top50perTarget	dbcorrdb__ATF3__ENCSR000BJY_1__m3	4.79	0.0601	Atf1	*	Atf3 (inferredBy_Orthology).	Atf1; Usf1 (inferredBy_MotifSimilarity_n_Orthology).	10	597	1810013L24Rik;Aldh18a1;Armcx4;Cep57;Cmtr1;Erf;Fgd1;Pcsk5;Polb;Smcr8
500bp	Atf1_top50perTarget	dbcorrdb__ATF3__ENCSR000DOG_1__m1	3.37	0.0463	Atf1	*	Atf3 (inferredBy_Orthology).	Atf1; Srebf1; Srebf2; Usf1; Usf2 (inferredBy_MotifSimilarity).Arntl; Arntl2; Bhlhe40; Bhlhe41; Bmyc; Creb1; E2f6; Esrra; Ezh2; Jund; Max; Mxi1; Myc; Nfe2; Sin3a; Zmiz1 (inferredBy_MotifSimilarity_n_Orthology).	5	242	1810013L24Rik;Armcx4;Cep57;Cmtr1;Rab5a
500bp	Atf1_top50perTarget	dbcorrdb__ATF3__ENCSR000BKE_1__m1	3.01	0.0428	Atf1	*	Atf3 (inferredBy_Orthology).	Creb1; Crem; Srebf1; Srebf2; Tfe3; Tfeb; Usf1; Usf2 (inferredBy_MotifSimilarity).Arntl; Arntl2; Atf1; Bhlhe40; Bhlhe41; Bmyc; Brca1; Cebpd; Creb3l4; E2f6; Ezh2; Helt; Jund; Max; Mitf; Mxi1; Myc; Nfe2; Sap30; Sp4; Zeb1 (inferredBy_MotifSimilarity_n_Orthology).	8	581	1810013L24Rik;Aldh18a1;Armcx4;Cep57;Cmtr1;Polb;Rab5a;Smcr8
500bp	Atf1_w001	dbcorrdb__POLR2AphosphoS2__ENCSR000ECT_1__m1	3.45	0.0341	Atf1	*		Fli1 (inferredBy_MotifSimilarity).4921501E09Rik; Atf1; Bclaf1; Elf1; Elk4; Ets1; Gabpa; Gtf2f1; Hcfc1; Phf8; Pml; Sin3a; Taf1 (inferredBy_MotifSimilarity_n_Orthology).	1725	4922	0610010K14Rik;1110008F13Rik;1110037F02Rik;1110051M20Rik;1190002N15Rik;1500011B03Rik;1600002H07Rik;1600012H06Rik;1700008J07Rik;1810013L24Rik;1810022K09Rik;1810055G02Rik;2010107E04Rik;2210408I21Rik;2310011J03Rik;2310022A10Rik;2310061I04Rik;2410002F23Rik;2410004B18Rik;2410131K14Rik;2510039O18Rik;2610507B11Rik;2610524H06Rik;2700062C07Rik;2810001G20Rik;2810006K23Rik;3110040N11Rik;3110056K07Rik;3632451…
500bp	Atf1_w001	transfac_pro__M04744	3.35	0.0337	Atf1	*	Atf3 (inferredBy_Orthology).	Atf1; Usf2 (inferredBy_MotifSimilarity).Bhlhe40; Creb1; Max; Usf1 (inferredBy_MotifSimilarity_n_Orthology).	1516	4896	0610037L13Rik;1110008F13Rik;1110032A03Rik;1110051M20Rik;1600020E01Rik;1700008J07Rik;1810013L24Rik;1810014B01Rik;1810055G02Rik;2300009A05Rik;2310011J03Rik;2310015A10Rik;2410131K14Rik;2510039O18Rik;3830406C13Rik;4930558J18Rik;4932438A13Rik;4933434E20Rik;5430416N02Rik;9430038I01Rik;9530068E07Rik;A130010J15Rik;A430005L14Rik;A630072M18Rik;Aars;Aatf;Abca8a;Abce1;Abcf1;Abcf2;Abhd13;Abhd16a;Abr;Abt1;Acad…
500bp	Atf2_top50	cisbp__M0357	4.49	0.105	Atf2	*		Atf2 (inferredBy_MotifSimilarity).Dbp; Hlf; Tef (inferredBy_MotifSimilarity_n_Orthology).	6	720	Casc3;Crtc2;Med27;Nppc;Ppm1d;Timp3
500bp	Atf2_top50	cisbp__M0331	4.16	0.0983	Atf2	*		Atf2 (inferredBy_MotifSimilarity).	4	187	Casc3;Crtc2;Nppc;Timp3
500bp	Atf2_top50	jaspar__MA0284.1	3.99	0.0952	Atf2	*		Atf2; Tef (inferredBy_MotifSimilarity).Dbp; Hlf (inferredBy_MotifSimilarity_n_Orthology).	5	550	Casc3;Med27;Nppc;Ppm1d;Timp3
500bp	Atf2_top50	transfac_pro__M01640	3.98	0.0951	Atf2	*		Atf2; Tef (inferredBy_MotifSimilarity).Dbp; Hlf (inferredBy_MotifSimilarity_n_Orthology).	5	550	Casc3;Med27;Nppc;Ppm1d;Timp3
500bp	Atf2_top50	cisbp__M0316	3.72	0.0899	Atf2	*	Nfil3 (directAnnotation).	Atf2; Cebpg; Crem; Dbp; Gm28047; Hlf; Tef (inferredBy_MotifSimilarity).Gmeb2 (inferredBy_MotifSimilarity_n_Orthology).	14	4068	Arhgap20;Atf2;Casc3;Crtc2;Erich2;Med27;Mfap5;Nppc;Ppm1d;Rtn1;Sema3c;Smad6;Timp3;Zswim4
500bp	Atf2_top50	cisbp__M0317	3.69	0.0894	Atf2	*	Dbp (directAnnotation).	Atf2; Cebpg; Hlf; Nfil3; Tef (inferredBy_MotifSimilarity).	4	355	Casc3;Nppc;Smad6;Timp3
500bp	Atf2_top50	cisbp__M0293	3.51	0.086	Atf2	*	Tef (directAnnotation).	Atf2; Cebpa; Cebpg; Dbp; Hlf; Nfil3 (inferredBy_MotifSimilarity).	5	720	Casc3;Crtc2;Nppc;Smad6;Timp3
500bp	Atf2_top50	cisbp__M0300	3.42	0.0843	Atf2	**	Atf2 (directAnnotation).	Atf1; Atf3; Atf4; Atf5; Atf6; Atf7; Creb1; Creb5; Crem; Gm28047; Jdp2; Jun; Nfil3 (inferredBy_MotifSimilarity).Atf6b; Batf3; Creb3; Creb3l1; Creb3l2; Creb3l4; Crebl2; Fos; Fosb; Fosl1; Fosl2; Junb; Jund; Npdc1; Rfx5; Xbp1 (inferredBy_MotifSimilarity_n_Orthology).	12	3624	Atf2;Casc3;Crtc2;Med20;Med27;Nppc;Pdpn;Ppm1d;Rtn1;Smad6;Timp3;Zswim4
500bp	Atf2_top50	swissregulon__sacCer__YAP6	3.41	0.084	Atf2	*		Atf2 (inferredBy_MotifSimilarity).	7	1319	Atf2;Casc3;Crtc2;Med27;Mfap5;Nppc;Timp3
500bp	Atf2_top50	cisbp__M0302	3.38	0.0835	Atf2	*	Jdp2 (directAnnotation).	Atf1; Atf2; Atf3; Atf4; Atf5; Atf6; Atf7; Creb1; Creb5; Crem; Fosl1; Fosl2; Gm28047 (inferredBy_MotifSimilarity).Atf6b; Batf3; Creb3; Creb3l4; Fos; Fosb; Jun; Junb; Jund; Xbp1 (inferredBy_MotifSimilarity_n_Orthology).	4	281	Casc3;Nppc;Ppm1d;Timp3
500bp	Atf2_top50	cisbp__M0341	3.34	0.0828	Atf2	*		Atf2; Cebpa; Cebpb; Gm28047 (inferredBy_MotifSimilarity).Creb5; Crebl2; Dbp; Fos; Fosb; Fosl1; Fosl2; Hlf; Junb; Jund; Nfil3; Tef (inferredBy_MotifSimilarity_n_Orthology).	3	161	Casc3;Nppc;Timp3
500bp	Atf2_top50	cisbp__M0349	3.33	0.0827	Atf2	*		Dbp; Nfil3; Tef (inferredBy_MotifSimilarity).Atf2 (inferredBy_MotifSimilarity_n_Orthology).	9	1308	Casc3;Crtc2;Med20;Med27;Mfap5;Nppc;Smad6;Timp3;Zswim4
500bp	Atf2_top50	flyfactorsurvey__Crc_CG6272_SANGER_5_FBgn0000370	3.29	0.0818	Atf2	*		Atf2; Atf4; Cebpb; Gm28047; Jdp2 (inferredBy_MotifSimilarity).Atf7; Batf3; Creb5; Fosl2; Nfil3 (inferredBy_MotifSimilarity_n_Orthology).	3	112	Casc3;Nppc;Timp3
500bp	Atf2_top50	hocomoco__ATF7_MOUSE.H11MO.0.D	3.05	0.0772	Atf2	*	Atf7 (directAnnotation).	Atf1; Atf2; Atf3; Atf4; Atf5; Atf6; Creb1; Creb5; Crem; Gm28047; Jdp2; Jun (inferredBy_MotifSimilarity).Atf6b; Batf3; Creb3; Creb3l1; Creb3l2; Creb3l4; Crebl2; Fos; Fosb; Fosl1; Fosl2; Junb; Jund; Npdc1; Xbp1 (inferredBy_MotifSimilarity_n_Orthology).	4	457	Casc3;Nppc;Ppm1d;Timp3
500bp	Atf4_top10perTarget	hocomoco__CEBPG_MOUSE.H11MO.0.B	9	0.203	Atf4	*	Cebpg (directAnnotation).	Atf4; Ddit3 (inferredBy_MotifSimilarity).Bmyc; Cebpb; Ep300; Myc (inferredBy_MotifSimilarity_n_Orthology).	5	60	Asns;Cars;Ddit3;Pck2;Pycr1
500bp	Atf4_top10perTarget	hocomoco__CEBPG_HUMAN.H11MO.0.B	8.99	0.203	Atf4	*	Cebpg (inferredBy_Orthology).	Atf4; Ddit3 (inferredBy_MotifSimilarity).Bmyc; Cebpb; Ep300; Myc (inferredBy_MotifSimilarity_n_Orthology).	5	60	Asns;Cars;Ddit3;Pck2;Pycr1
500bp	Atf4_top10perTarget	hocomoco__ATF4_MOUSE.H11MO.0.A	8.97	0.203	Atf4	**	Atf4 (directAnnotation).	Cebpg; Ddit3 (inferredBy_MotifSimilarity).Cebpb; Ep300 (inferredBy_MotifSimilarity_n_Orthology).	5	60	Asns;Cars;Ddit3;Pck2;Pycr1
500bp	Atf4_top10perTarget	hocomoco__ATF4_HUMAN.H11MO.0.A	8.97	0.203	Atf4	**	Atf4 (inferredBy_Orthology).	Cebpg; Ddit3 (inferredBy_MotifSimilarity).Cebpb; Ep300 (inferredBy_MotifSimilarity_n_Orthology).	5	60	Asns;Cars;Ddit3;Pck2;Pycr1
500bp	Atf4_top10perTarget	homer__MTGATGCAAT_Atf4	8.96	0.202	Atf4	**	Atf4 (directAnnotation).	Cebpb; Cebpg; Ddit3 (inferredBy_MotifSimilarity).Ep300 (inferredBy_MotifSimilarity_n_Orthology).	5	60	Asns;Cars;Ddit3;Pck2;Pycr1
500bp	Atf4_top10perTarget	homer__ATTGCATCAT_Chop	8.91	0.201	Atf4	*	Ddit3 (directAnnotation).	Atf4; Cebpb; Cebpg (inferredBy_MotifSimilarity).Bmyc; Ep300; Myc (inferredBy_MotifSimilarity_n_Orthology).	5	60	Asns;Cars;Ddit3;Pck2;Pycr1
500bp	Atf4_top10perTarget	hocomoco__DDIT3_HUMAN.H11MO.0.D	8.74	0.198	Atf4	*	Ddit3 (inferredBy_Orthology).	Atf4; Cebpg (inferredBy_MotifSimilarity).Ep300 (inferredBy_MotifSimilarity_n_Orthology).	5	90	Asns;Cars;Ddit3;Pck2;Pycr1
500bp	Atf4_top10perTarget	taipale__ATF4_DBD_NNATGAYGCAATN	8.67	0.196	Atf4	**	Atf4 (inferredBy_Orthology).	Cebpb; Cebpg; Ddit3 (inferredBy_MotifSimilarity).Atf3; Batf; Ep300; Jun (inferredBy_MotifSimilarity_n_Orthology).	5	104	Asns;Cars;Ddit3;Pck2;Pycr1
500bp	Atf4_top10perTarget	taipale_tf_pairs__CEBPG_ATF4_NNATGAYGCAAT_CAP	8.65	0.196	Atf4	**	Atf4; Cebpg (inferredBy_Orthology).		7	1200	Arhgap33;Arl14ep;Asns;Cars;Ddit3;Pck2;Pycr1
500bp	Atf4_top10perTarget	cisbp__M5292	8.62	0.195	Atf4	**	Atf4 (inferredBy_Orthology).	Cebpb; Cebpg; Ddit3 (inferredBy_MotifSimilarity).Atf3; Batf; Ep300; Jun (inferredBy_MotifSimilarity_n_Orthology).	5	104	Asns;Cars;Ddit3;Pck2;Pycr1
500bp	Atf4_top10perTarget	cisbp__M5988	7.5	0.172	Atf4	**	Atf4 (directAnnotation).	Cebpg; Ddit3 (inferredBy_MotifSimilarity).Cebpb; Ep300; Jun (inferredBy_MotifSimilarity_n_Orthology).	5	420	Asns;Cars;Ddit3;Pck2;Pycr1
500bp	Atf4_top10perTarget	taipale_tf_pairs__ATF4_TEF_RNMTGATGCAATN_CAP	6.95	0.16	Atf4	**	Atf4; Tef (inferredBy_Orthology).		4	90	Cars;Ddit3;Pck2;Pycr1
500bp	Atf4_top10perTarget	taipale__Atf4_DBD_NGGATGATGCAATM_repr	6.9	0.159	Atf4	**	Atf4 (directAnnotation).	Cebpg; Ddit3 (inferredBy_MotifSimilarity).Cebpb; Ep300; Jun (inferredBy_MotifSimilarity_n_Orthology).	7	1417	Arhgap33;Arl14ep;Asns;Cars;Ddit3;Pck2;Pycr1
500bp	Atf4_top10perTarget	cisbp__M4895	6.86	0.158	Atf4	*		Atf2; Atf4; Cebpb; Gm28047; Jdp2 (inferredBy_MotifSimilarity).Atf7; Batf3; Creb5; Fosl2; Nfil3 (inferredBy_MotifSimilarity_n_Orthology).	4	169	Cars;Ddit3;Pck2;Pycr1
500bp	Atf4_top10perTarget	dbcorrdb__CEBPB__ENCSR000EDA_1__m1	6.79	0.156	Atf4	*	Cebpb (inferredBy_Orthology).	Atf4; Cebpa; Cebpd; Cebpe; Cebpg; Dbp; Ddit3; Nfil3 (inferredBy_MotifSimilarity).Ep300 (inferredBy_MotifSimilarity_n_Orthology).	5	357	Asns;Cars;Ddit3;Pck2;Pycr1
500bp	Atf4_top10perTarget	hocomoco__BATF_HUMAN.H11MO.1.A	6.47	0.15	Atf4	*	Batf (inferredBy_Orthology).	Atf3; Atf4; Ep300; Jun; Jund; Stat3 (inferredBy_MotifSimilarity_n_Orthology).	13	4992	Arl14ep;Asns;Atf4;Cars;Cyb5r1;Ddit3;Eps8;Lgals9;Lrrtm3;Pck2;Pycr1;Zfp281;Zfp46
500bp	Atf4_top10perTarget	transfac_pro__M04749	6.43	0.149	Atf4	*	Ep300 (inferredBy_Orthology).	Atf4; Cebpa; Cebpb; Cebpd; Cebpe; Cebpg; Ddit3 (inferredBy_MotifSimilarity).	6	1100	Asns;Cars;Ddit3;Lrrtm3;Pck2;Pycr1
500bp	Atf4_top10perTarget	taipale_tf_pairs__ATF4_CEBPB_NNATGAYGCAAYN_CAP	6.38	0.148	Atf4	**	Atf4; Cebpb (inferredBy_Orthology).		4	307	Arhgap33;Cars;Ddit3;Pycr1
500bp	Atf4_top10perTarget	flyfactorsurvey__Crc_CG6272_SANGER_5_FBgn0000370	6.23	0.145	Atf4	*		Atf2; Atf4; Cebpb; Gm28047; Jdp2 (inferredBy_MotifSimilarity).Atf7; Batf3; Creb5; Fosl2; Nfil3 (inferredBy_MotifSimilarity_n_Orthology).	6	1100	Asns;Cars;Ddit3;Lrrtm3;Pck2;Pycr1
500bp	Atf4_top10perTarget	factorbook__CEBPB	6.18	0.144	Atf4	*	Cebpb (inferredBy_Orthology).	Atf4; Cebpa; Cebpd; Cebpg; Dbp (inferredBy_MotifSimilarity).Cebpe; Ep300; Hlf (inferredBy_MotifSimilarity_n_Orthology).	5	519	Asns;Cars;Ddit3;Lrrtm3;Pycr1
500bp	Atf4_top10perTarget	cisbp__M4529	5.78	0.135	Atf4	*	Cebpb (inferredBy_Orthology).	Atf4; Cebpa; Cebpd; Cebpe; Cebpg (inferredBy_MotifSimilarity).Ep300 (inferredBy_MotifSimilarity_n_Orthology).	7	1296	Asns;Cars;Ddit3;Lrrtm3;Pck2;Pycr1;Zfp281
500bp	Atf4_top10perTarget	dbcorrdb__CEBPB__ENCSR000EEE_1__m1	5.75	0.134	Atf4	*	Cebpb (inferredBy_Orthology).	Cebpa; Cebpd; Cebpe; Cebpg (inferredBy_MotifSimilarity).Atf4; Ep300 (inferredBy_MotifSimilarity_n_Orthology).	7	1417	Asns;Cars;Ddit3;Lrrtm3;Pck2;Pycr1;Zfp281
500bp	Atf4_top10perTarget	dbcorrdb__CEBPB__ENCSR000EFM_1__m1	5.74	0.134	Atf4	*	Cebpb (inferredBy_Orthology).	Cebpa; Cebpd; Cebpe; Cebpg; Dbp (inferredBy_MotifSimilarity).Atf4; Ep300; Jun (inferredBy_MotifSimilarity_n_Orthology).	6	1100	Asns;Cars;Ddit3;Lrrtm3;Pck2;Pycr1
500bp	Atf4_top10perTarget	cisbp__M4606	5.67	0.133	Atf4	*	Cebpb (inferredBy_Orthology).	Cebpa; Cebpd; Cebpg; Dbp; Ddit3 (inferredBy_MotifSimilarity).Atf4; Cebpe; Ep300; Hlf; Ppargc1a (inferredBy_MotifSimilarity_n_Orthology).	7	1200	Asns;Cars;Ddit3;Lrrtm3;Pck2;Pycr1;Zfp281
500bp	Atf4_top10perTarget	taipale_cyt_meth__DBP_NRTTAYGTAAYN_eDBD	5.65	0.132	Atf4	*	Dbp (inferredBy_Orthology).	Atf2; Atf4; Cebpa; Cebpb; Creb1; Hlf; Nfil3; Tef (inferredBy_MotifSimilarity).Cebpd; Cebpe; Cebpg; Creb5; Crem; Jdp2 (inferredBy_MotifSimilarity_n_Orthology).	5	519	Cars;Ddit3;Lrrtm3;Pck2;Pycr1
500bp	Atf4_top10perTarget	taipale_tf_pairs__ATF4_CEBPD_NGATGATGCAATNN_CAP	5.51	0.13	Atf4	**	Atf4; Cebpd (inferredBy_Orthology).		3	60	Cars;Ddit3;Pycr1
500bp	Atf4_top10perTarget	cisbp__M0314	5.31	0.125	Atf4	*	Cebpb (directAnnotation).	Atf4; Cebpa; Cebpd; Cebpe; Cebpg; Dbp; Ddit3; Hlf; Nfil3; Tef (inferredBy_MotifSimilarity).Atf3; Bmyc; Ep300; Myc; Ppargc1a (inferredBy_MotifSimilarity_n_Orthology).	9	2850	Arhgap33;Asns;Atf5;Cars;Ddit3;Lrrtm3;Pck2;Pycr1;Zfp281
500bp	Atf4_top10perTarget	factorbook__CREB	4.82	0.115	Atf4	*	Atf3 (inferredBy_Orthology).	Atf4; Cebpb; Jdp2 (inferredBy_MotifSimilarity).Atf1; Atf2; Batf; Creb5; Fosl1; Fosl2; Jun; Jund (inferredBy_MotifSimilarity_n_Orthology).	5	597	Asns;Cars;Ddit3;Pck2;Pycr1
500bp	Atf4_top10perTarget	taipale_cyt_meth__HLF_NRTTRYGYAAYN_FL_meth_repr	4.41	0.106	Atf4	*	Hlf (inferredBy_Orthology).	Atf2; Atf4; Cebpa; Cebpb; Dbp; Nfil3; Tef (inferredBy_MotifSimilarity).Cebpd; Cebpe; Cebpg; Creb1 (inferredBy_MotifSimilarity_n_Orthology).	5	822	Cars;Ddit3;Lrrtm3;Pck2;Pycr1
500bp	Atf4_top10perTarget	taipale_cyt_meth__CEBPG_NRTTGCGYAAYN_FL_meth	4.23	0.102	Atf4	*	Cebpg (inferredBy_Orthology).	Atf4; Cebpa; Cebpb (inferredBy_MotifSimilarity).Cebpd; Cebpe; Dbp; Ep300; Hlf; Ppargc1a; Tef (inferredBy_MotifSimilarity_n_Orthology).	7	920	Arhgap33;Asns;Cars;Ddit3;Lrrtm3;Pck2;Pycr1
500bp	Atf4_top10perTarget	dbcorrdb__EP300__ENCSR000ECV_1__m1	3.6	0.0891	Atf4	*	Ep300 (inferredBy_Orthology).	Arid3a; Atf4; Batf; Cebpb; Fos; Jun; Junb; Jund; Stat3 (inferredBy_MotifSimilarity_n_Orthology).	8	1296	Arl14ep;Asns;Atf4;Ddit3;Eps8;Lrrtm3;Pck2;Pycr1
500bp	Atf4_top10perTarget	transfac_pro__M07246	3.15	0.0795	Atf4	**	Atf4 (directAnnotation).	Atf1; Atf2; Atf3; Atf5; Atf6; Atf7; Creb1; Crem; Gm28047; Jdp2 (inferredBy_MotifSimilarity).Atf6b; Batf3; Creb3; Creb3l1; Creb3l2; Creb3l4; Creb5; Fos; Fosb; Fosl1; Fosl2; Jun; Junb; Jund; Xbp1 (inferredBy_MotifSimilarity_n_Orthology).	5	1417	Asns;Cars;Ddit3;Pck2;Pycr1
500bp	Atf4_top10perTarget	taipale_cyt_meth__HLF_NRTTRYGYAAYN_FL	3.13	0.0792	Atf4	*	Hlf (inferredBy_Orthology).	Atf2; Atf4; Cebpb; Dbp; Nfil3 (inferredBy_MotifSimilarity).Cebpd; Cebpe; Cebpg; Creb1; Tef (inferredBy_MotifSimilarity_n_Orthology).	5	1100	Cars;Ddit3;Lrrtm3;Pck2;Pycr1
500bp	Atf4_top50	taipale_tf_pairs__CEBPG_ATF4_NNATGAYGCAAT_CAP	7.32	0.141	Atf4	**	Atf4; Cebpg (inferredBy_Orthology).		12	1242	Arhgap33;Arl14ep;Asns;Cars;Ddit3;Dusp23;Gse1;Pck2;Polr3d;Pycr1;Tmem106b;Zfp369
500bp	Atf4_top50	homer__ATTGCATCAT_Chop	6.24	0.123	Atf4	*	Ddit3 (directAnnotation).	Atf4; Cebpb; Cebpg (inferredBy_MotifSimilarity).Bmyc; Ep300; Myc (inferredBy_MotifSimilarity_n_Orthology).	5	60	Asns;Cars;Ddit3;Pck2;Pycr1
500bp	Atf4_top50	homer__MTGATGCAAT_Atf4	6.11	0.121	Atf4	**	Atf4 (directAnnotation).	Cebpb; Cebpg; Ddit3 (inferredBy_MotifSimilarity).Ep300 (inferredBy_MotifSimilarity_n_Orthology).	5	60	Asns;Cars;Ddit3;Pck2;Pycr1
500bp	Atf4_top50	hocomoco__ATF4_HUMAN.H11MO.0.A	6.1	0.121	Atf4	**	Atf4 (inferredBy_Orthology).	Cebpg; Ddit3 (inferredBy_MotifSimilarity).Cebpb; Ep300 (inferredBy_MotifSimilarity_n_Orthology).	5	60	Asns;Cars;Ddit3;Pck2;Pycr1
500bp	Atf4_top50	hocomoco__ATF4_MOUSE.H11MO.0.A	6.05	0.12	Atf4	**	Atf4 (directAnnotation).	Cebpg; Ddit3 (inferredBy_MotifSimilarity).Cebpb; Ep300 (inferredBy_MotifSimilarity_n_Orthology).	5	60	Asns;Cars;Ddit3;Pck2;Pycr1
500bp	Atf4_top50	taipale_tf_pairs__ATF4_CEBPB_NNATGAYGCAAYN_CAP	5.95	0.118	Atf4	**	Atf4; Cebpb (inferredBy_Orthology).		8	787	Arhgap33;Cars;Ccdc163;Ddit3;Dusp23;Polr3d;Pycr1;Zfp369
500bp	Atf4_top50	hocomoco__CEBPG_HUMAN.H11MO.0.B	5.94	0.118	Atf4	*	Cebpg (inferredBy_Orthology).	Atf4; Ddit3 (inferredBy_MotifSimilarity).Bmyc; Cebpb; Ep300; Myc (inferredBy_MotifSimilarity_n_Orthology).	5	60	Asns;Cars;Ddit3;Pck2;Pycr1
500bp	Atf4_top50	hocomoco__CEBPG_MOUSE.H11MO.0.B	5.86	0.117	Atf4	*	Cebpg (directAnnotation).	Atf4; Ddit3 (inferredBy_MotifSimilarity).Bmyc; Cebpb; Ep300; Myc (inferredBy_MotifSimilarity_n_Orthology).	5	60	Asns;Cars;Ddit3;Pck2;Pycr1
500bp	Atf4_top50	taipale_tf_pairs__ATF4_CEBPD_NGATGATGCAATNN_CAP	5.82	0.116	Atf4	**	Atf4; Cebpd (inferredBy_Orthology).		9	1198	Arhgap33;Cars;Ccdc163;Ddit3;Dusp23;Gse1;Polr3d;Pycr1;Zfp369
500bp	Atf4_top50	hocomoco__DDIT3_HUMAN.H11MO.0.D	5.82	0.116	Atf4	*	Ddit3 (inferredBy_Orthology).	Atf4; Cebpg (inferredBy_MotifSimilarity).Ep300 (inferredBy_MotifSimilarity_n_Orthology).	5	71	Asns;Cars;Ddit3;Pck2;Pycr1
500bp	Atf4_top50	cisbp__M5292	5.78	0.115	Atf4	**	Atf4 (inferredBy_Orthology).	Cebpb; Cebpg; Ddit3 (inferredBy_MotifSimilarity).Atf3; Batf; Ep300; Jun (inferredBy_MotifSimilarity_n_Orthology).	5	101	Asns;Cars;Ddit3;Pck2;Pycr1
500bp	Atf4_top50	taipale__ATF4_DBD_NNATGAYGCAATN	5.73	0.114	Atf4	**	Atf4 (inferredBy_Orthology).	Cebpb; Cebpg; Ddit3 (inferredBy_MotifSimilarity).Atf3; Batf; Ep300; Jun (inferredBy_MotifSimilarity_n_Orthology).	5	100	Asns;Cars;Ddit3;Pck2;Pycr1
500bp	Atf4_top50	hocomoco__BATF_HUMAN.H11MO.1.A	5.17	0.105	Atf4	*	Batf (inferredBy_Orthology).	Atf3; Atf4; Ep300; Jun; Jund; Stat3 (inferredBy_MotifSimilarity_n_Orthology).	12	1893	Arl14ep;Asns;Atf4;Cars;Ddit3;Dusp23;Eps8;Gse1;Gtpbp1;Pck2;Pycr1;Zfp369
500bp	Atf4_top50	taipale__Atf4_DBD_NGGATGATGCAATM_repr	5.02	0.103	Atf4	**	Atf4 (directAnnotation).	Cebpg; Ddit3 (inferredBy_MotifSimilarity).Cebpb; Ep300; Jun (inferredBy_MotifSimilarity_n_Orthology).	8	1004	Arl14ep;Asns;Cars;Ddit3;Dusp23;Pck2;Polr3d;Pycr1
500bp	Atf4_top50	taipale_tf_pairs__ATF4_TEF_RNMTGATGCAATN_CAP	4.97	0.102	Atf4	**	Atf4; Tef (inferredBy_Orthology).		4	100	Cars;Ddit3;Pck2;Pycr1
500bp	Atf4_top50	cisbp__M5988	4.94	0.101	Atf4	**	Atf4 (directAnnotation).	Cebpg; Ddit3 (inferredBy_MotifSimilarity).Cebpb; Ep300; Jun (inferredBy_MotifSimilarity_n_Orthology).	6	549	Asns;Cars;Ddit3;Dusp23;Pck2;Pycr1
500bp	Atf4_top50	cisbp__M4895	4.45	0.0934	Atf4	*		Atf2; Atf4; Cebpb; Gm28047; Jdp2 (inferredBy_MotifSimilarity).Atf7; Batf3; Creb5; Fosl2; Nfil3 (inferredBy_MotifSimilarity_n_Orthology).	4	121	Cars;Ddit3;Pck2;Pycr1
500bp	Atf4_top50	dbcorrdb__CEBPB__ENCSR000EDA_1__m1	4.08	0.0873	Atf4	*	Cebpb (inferredBy_Orthology).	Atf4; Cebpa; Cebpd; Cebpe; Cebpg; Dbp; Ddit3; Nfil3 (inferredBy_MotifSimilarity).Ep300 (inferredBy_MotifSimilarity_n_Orthology).	5	320	Asns;Cars;Ddit3;Pck2;Pycr1
500bp	Atf4_top50	transfac_pro__M04749	3.83	0.0831	Atf4	*	Ep300 (inferredBy_Orthology).	Atf4; Cebpa; Cebpb; Cebpd; Cebpe; Cebpg; Ddit3 (inferredBy_MotifSimilarity).	4	134	Asns;Cars;Ddit3;Pycr1
500bp	Atf4_top50	cisbp__M4606	3.82	0.083	Atf4	*	Cebpb (inferredBy_Orthology).	Cebpa; Cebpd; Cebpg; Dbp; Ddit3 (inferredBy_MotifSimilarity).Atf4; Cebpe; Ep300; Hlf; Ppargc1a (inferredBy_MotifSimilarity_n_Orthology).	8	1198	Asns;Cars;Ddit3;Dusp23;Lrrtm3;Pck2;Pycr1;Zfp281
500bp	Atf4_top50	dbcorrdb__EP300__ENCSR000ECV_1__m1	3.76	0.082	Atf4	*	Ep300 (inferredBy_Orthology).	Arid3a; Atf4; Batf; Cebpb; Fos; Jun; Junb; Jund; Stat3 (inferredBy_MotifSimilarity_n_Orthology).	15	2659	Acot2;Arl14ep;Asns;Atf4;Cars;Cyb5r1;Ddit3;Dusp23;Eps8;Gse1;Gtpbp1;Lims1;Lrrtm3;Pck2;Pycr1
500bp	Atf4_top50	flyfactorsurvey__Crc_CG6272_SANGER_5_FBgn0000370	3.69	0.0808	Atf4	*		Atf2; Atf4; Cebpb; Gm28047; Jdp2 (inferredBy_MotifSimilarity).Atf7; Batf3; Creb5; Fosl2; Nfil3 (inferredBy_MotifSimilarity_n_Orthology).	7	787	Asns;Cars;Ddit3;Dusp23;Gse1;Pck2;Pycr1
500bp	Atf4_top50	factorbook__CEBPB	3.65	0.0802	Atf4	*	Cebpb (inferredBy_Orthology).	Atf4; Cebpa; Cebpd; Cebpg; Dbp (inferredBy_MotifSimilarity).Cebpe; Ep300; Hlf (inferredBy_MotifSimilarity_n_Orthology).	3	70	Cars;Ddit3;Pycr1
500bp	Atf4_top50	dbcorrdb__CEBPB__ENCSR000EEE_1__m1	3.44	0.0768	Atf4	*	Cebpb (inferredBy_Orthology).	Cebpa; Cebpd; Cebpe; Cebpg (inferredBy_MotifSimilarity).Atf4; Ep300 (inferredBy_MotifSimilarity_n_Orthology).	6	675	Cars;Ddit3;Dusp23;Lrrtm3;Pck2;Pycr1
500bp	Atf4_top50	cisbp__M4529	3.36	0.0754	Atf4	*	Cebpb (inferredBy_Orthology).	Atf4; Cebpa; Cebpd; Cebpe; Cebpg (inferredBy_MotifSimilarity).Ep300 (inferredBy_MotifSimilarity_n_Orthology).	3	122	Cars;Ddit3;Pycr1
500bp	Atf4_top50	dbcorrdb__CEBPB__ENCSR000EFM_1__m1	3.34	0.075	Atf4	*	Cebpb (inferredBy_Orthology).	Cebpa; Cebpd; Cebpe; Cebpg; Dbp (inferredBy_MotifSimilarity).Atf4; Ep300; Jun (inferredBy_MotifSimilarity_n_Orthology).	5	461	Cars;Ddit3;Lrrtm3;Pck2;Pycr1
500bp	Atf4_top50	taipale_cyt_meth__DBP_NRTTAYGTAAYN_eDBD	3.27	0.0739	Atf4	*	Dbp (inferredBy_Orthology).	Atf2; Atf4; Cebpa; Cebpb; Creb1; Hlf; Nfil3; Tef (inferredBy_MotifSimilarity).Cebpd; Cebpe; Cebpg; Creb5; Crem; Jdp2 (inferredBy_MotifSimilarity_n_Orthology).	5	501	Cars;Ddit3;Lrrtm3;Pck2;Pycr1
500bp	Atf4_top50	cisbp__M0314	3.03	0.0699	Atf4	*	Cebpb (directAnnotation).	Atf4; Cebpa; Cebpd; Cebpe; Cebpg; Dbp; Ddit3; Hlf; Nfil3; Tef (inferredBy_MotifSimilarity).Atf3; Bmyc; Ep300; Myc; Ppargc1a (inferredBy_MotifSimilarity_n_Orthology).	9	1775	Asns;Cars;Ddit3;Dusp23;Gse1;Lrrtm3;Pck2;Pycr1;Zfp281
500bp	Atf4_top50perTarget	taipale_tf_pairs__CEBPG_ATF4_NNATGAYGCAAT_CAP	3.84	0.0537	Atf4	**	Atf4; Cebpg (inferredBy_Orthology).		19	547	Arih2;Asns;Cars;Dcun1d3;Ddit3;Dusp23;Gpr108;Gse1;Hsd17b7;Iars;Nupr1;Pck2;Per1;Psat1;Pycr1;Rnf141;Spag9;Zfp369;Zmat1
500bp	Atf4_top50perTarget	cisbp__M5988	3.7	0.0524	Atf4	**	Atf4 (directAnnotation).	Cebpg; Ddit3 (inferredBy_MotifSimilarity).Cebpb; Ep300; Jun (inferredBy_MotifSimilarity_n_Orthology).	23	801	Arih2;Asns;Cars;Ctbp2;Dapp1;Dcun1d3;Ddit3;Dusp23;Eprs;Flot1;Hsd17b7;Iars;Klf9;Nupr1;Pck2;Per1;Psat1;Pycr1;Senp6;Spag9;Tbc1d25;Wdr45;Zmat1
500bp	Atf4_top50perTarget	taipale_tf_pairs__ATF4_CEBPB_NNATGAYGCAAYN_CAP	3.38	0.0496	Atf4	**	Atf4; Cebpb (inferredBy_Orthology).		12	219	Agpat4;Arih2;Cars;Ccdc163;Dcun1d3;Ddit3;Dusp23;Hsd17b7;Iars;Nupr1;Pycr1;Senp6
500bp	Atf4_top50perTarget	taipale_tf_pairs__ATF4_TEF_RNMTGATGCAATN_CAP	3.06	0.0468	Atf4	**	Atf4; Tef (inferredBy_Orthology).		8	117	Cars;Ddit3;Iars;Nupr1;Pck2;Per1;Psat1;Pycr1
500bp	Atf4_top50perTarget	cisbp__M5292	3.03	0.0465	Atf4	**	Atf4 (inferredBy_Orthology).	Cebpb; Cebpg; Ddit3 (inferredBy_MotifSimilarity).Atf3; Batf; Ep300; Jun (inferredBy_MotifSimilarity_n_Orthology).	24	990	Agpat4;Arih2;Asns;Cars;Ctbp2;Dcun1d3;Ddit3;Dusp23;Eprs;Flot1;Gpr108;Gse1;Hsd17b7;Iars;Klf9;Nupr1;Pck2;Per1;Psat1;Pycr1;Senp6;Spag9;Tbc1d25;Zmat1
500bp	Atf6_w001	transfac_pro__M00369	3.79	0.0561	Atf6	*		Arnt; Arnt2; Bhlhe40; Creb3l2; Max; Myc; Usf1; Usf2 (inferredBy_MotifSimilarity).Atf6; Atf6b; Bmyc; Creb3; Creb3l1; Creb3l4 (inferredBy_MotifSimilarity_n_Orthology).	18	876	Atp6v1a;AW549877;Dcaf11;Dennd6a;Dusp1;Epb41;Fbxo10;Hoxb5os;Hps5;Ip6k1;Khk;March8;Ptprm;Scaper;Slc31a2;Slc35a5;Supv3l1;Syt13
500bp	Atf6_w001	transfac_pro__M00943	3.58	0.0539	Atf6	*		Arnt; Arnt2; Bhlhe40; Creb3l2; Max; Myc; Usf1; Usf2 (inferredBy_MotifSimilarity).Atf6; Atf6b; Bmyc; Creb3l1; Creb3l4 (inferredBy_MotifSimilarity_n_Orthology).	20	1024	Armc9;Atp6v1a;AW549877;Dcaf11;Dennd6a;Dusp1;Epb41;Fbxo10;Hoxb5os;Hps5;Ip6k1;Khk;March8;Ptprm;Rrp9;Scaper;Slc31a2;Slc35a5;Supv3l1;Syt13
500bp	Atf6_w001	cisbp__M0363	3.36	0.0517	Atf6	*		Creb3l2; Xbp1 (inferredBy_MotifSimilarity).Atf6; Atf6b; Creb3; Creb3l1; Creb3l4 (inferredBy_MotifSimilarity_n_Orthology).	22	1189	Armc9;Atp6v1a;AW549877;Dcaf11;Dennd6a;Dusp1;Epb41;Fbxo10;Hoxb5os;Hps5;Ip6k1;Khk;March8;Nbr1;Prkce;Ptprm;Rrp9;Scaper;Slc31a2;Slc35a5;Supv3l1;Syt13
500bp	Atf6_w001	cisbp__M0327	3.23	0.0504	Atf6	*		Creb3l2 (inferredBy_MotifSimilarity).Atf6; Atf6b; Creb3; Creb3l1 (inferredBy_MotifSimilarity_n_Orthology).	22	1443	Armc9;Asxl3;Atp6v1a;AW549877;Dcaf11;Dennd6a;Dusp1;Epb41;Fbxo10;Hoxb5os;Hps5;Ip6k1;Khk;March8;Nbr1;Ptprm;Rrp9;Scaper;Slc31a2;Slc35a5;Supv3l1;Syt13
500bp	Atf6_w001	homer__GCCACGTG_E-box	3.01	0.0482	Atf6	*		Clock; Creb3l2 (inferredBy_MotifSimilarity).Atf6; Atf6b; Bmyc; Creb3; Creb3l1; Creb3l4; Myc (inferredBy_MotifSimilarity_n_Orthology).	24	1828	Akap7;Armc9;Asxl3;Atp6v1a;AW549877;Dcaf11;Dennd6a;Dusp1;Epb41;Fbxo10;Hoxb5os;Hps5;Ip6k1;Khk;March8;Mmp16;Nbr1;Rrp9;Scaper;Slc31a2;Slc35a5;Supv3l1;Syt13;Unc93b1
500bp	Atf6b_top50	cisbp__M0362	3.87	0.0774	Atf6b	*		Atf1; Atf2; Atf3; Atf4; Atf5; Atf6; Atf7; Creb1; Creb5; Crem; E4f1; Gm28047; Jdp2; Jun (inferredBy_MotifSimilarity).Atf6b; Bach1; Bach2; Batf3; Creb3; Creb3l1; Creb3l2; Creb3l4; Crebl2; Fos; Fosb; Fosl1; Fosl2; Junb; Jund; Nfe2; Nfe2l1; Nfe2l2; Nfe2l3; Npdc1; Xbp1 (inferredBy_MotifSimilarity_n_Orthology).	12	4798	Adcy7;Fry;Map3k2;Osbpl9;Pecam1;Plrg1;Skiv2l2;Slc22a5;Tap1;Tti2;Zbtb48;Zfp839
500bp	Atf7_top50perTarget	cisbp__M6181	3.2	0.0504	Atf7	*	Crem (inferredBy_Orthology).	Atf2; Atf7; Creb1; Jun (inferredBy_MotifSimilarity).Atf1; Jund; Npdc1 (inferredBy_MotifSimilarity_n_Orthology).	6	375	1700056E22Rik;Cep112;Fam206a;Hoxb9;Rprd1a;Zfand2b
500bp	Atf7_top50perTarget	hocomoco__CREM_HUMAN.H11MO.0.C	3.15	0.0499	Atf7	*	Crem (inferredBy_Orthology).	Atf2; Atf7; Creb1; Jun (inferredBy_MotifSimilarity).Atf1; Gm28047; Jund; Npdc1 (inferredBy_MotifSimilarity_n_Orthology).	6	360	1700056E22Rik;Cep112;Fam206a;Hoxb9;Rprd1a;Zfand2b
500bp	Bach1_top50perTarget	transfac_pro__M02104	3.22	0.0931	Bach1	*	Nfe2 (directAnnotation).Mafk (inferredBy_Orthology).	Bach1; Bach2; Maf; Mafb; Maff; Mafg; Nfe2l1; Nfe2l2; Nfe2l3 (inferredBy_MotifSimilarity).	3	217	Bach1;Sbsn;Srgap3
500bp	Bach1_w001	predrem__nrMotif2416	3.67	0.0386	Bach1	*		Mitf; Tfe3; Usf1; Usf2 (inferredBy_MotifSimilarity).Bach1; Max (inferredBy_MotifSimilarity_n_Orthology).	31	669	3110002H16Rik;5930430L01Rik;A230050P20Rik;Adck1;Arhgap15;Atp6v1h;Atxn3;Bloc1s3;Brox;Elovl4;Fam117a;Fbxo10;Fras1;Hoxb5os;Hspbap1;Kdm6a;Mbtd1;Mcm2;Mfsd5;Pdcd6ip;Phc2;Phf20;Prpf3;Prpf39;Slc35e3;Slc35f6;Sumf1;Tbc1d17;Ubtd1;Ubxn6;Zic4
500bp	Bach1_w001	hocomoco__USF1_MOUSE.H11MO.0.A	3.5	0.0377	Bach1	*	Usf1 (directAnnotation).	Arnt; Arnt2; Arntl; Bhlhe40; Max; Mitf; Myc; Srebf1; Srebf2; Tfe3; Tfeb; Tfec; Usf2 (inferredBy_MotifSimilarity).Arntl2; Atf3; Bach1; Bhlhe41; Bmyc; Mxi1; Nfe2 (inferredBy_MotifSimilarity_n_Orthology).	29	594	3110002H16Rik;5930430L01Rik;A230050P20Rik;Arhgap15;Atp6v1h;Atxn3;Bach1;Brox;Elovl4;Fam117a;Fbxo10;Fras1;Hoxb5os;Hspbap1;Kdm6a;Mbtd1;Mcm2;Mfsd5;Pdcd6ip;Phc2;Phf20;Prpf39;Slc35e3;Slc35f6;Sumf1;Tbc1d17;Ubtd1;Ubxn6;Zfp507
500bp	Bach1_w001	factorbook__USF	3.48	0.0375	Bach1	*	Usf1; Usf2 (inferredBy_Orthology).	Arnt; Arnt2; Arntl; Bhlhe40; Max; Myc; Srebf1; Srebf2; Tfe3; Tfeb; Tfec (inferredBy_MotifSimilarity).Arntl2; Atf3; Bach1; Bhlhe41; Bmyc; Helt; Nfe2 (inferredBy_MotifSimilarity_n_Orthology).	62	1741	3110002H16Rik;5930430L01Rik;A230050P20Rik;Abca1;Adck1;Amot;Arhgap15;Atp6v1h;Atxn3;Bach1;Bloc1s3;Brox;Ccdc126;Cdip1;D17Wsu92e;Dhx32;Dpp7;Eef2k;Elovl4;Extl2;Fam117a;Fam76a;Fbxo10;Fras1;Hoxb5os;Hspbap1;Kdm6a;Larp1;Mbtd1;Mcm2;Mfsd5;Nthl1;Otud3;Parp6;Pdcd6ip;Phc2;Phf20;Pop1;Ppp1r10;Prpf3;Prpf39;Ptp4a3;Rab29;Renbp;Satb1;Sfxn2;Sh2b3;Shmt1;Slc1a2;Slc25a38;Slc35e3;Slc35f6;Sumf1;Tbc1d17;Tmeff1;Tmem135;Ubtd…
500bp	Bach1_w001	hocomoco__USF1_HUMAN.H11MO.0.A	3.34	0.0367	Bach1	*	Usf1 (inferredBy_Orthology).	Arnt; Arnt2; Arntl; Ascl1; Bhlhe40; Bhlhe41; Hand1; Hand2; Max; Mitf; Mxd1; Mxd3; Mxd4; Mxi1; Myc; Mycn; Myf5; Myf6; Myod1; Myog; Nhlh1; Srebf1; Srebf2; Tal1; Tal2; Tcf12; Tcf3; Tcf4; Tfe3; Tfeb; Tfec; Usf2 (inferredBy_MotifSimilarity).Arntl2; Atf3; Bach1; Bmyc; Helt; Mlx; Nfe2; Tff3 (inferredBy_MotifSimilarity_n_Orthology).	29	614	3110002H16Rik;5930430L01Rik;A230050P20Rik;Arhgap15;Atp6v1h;Atxn3;Bach1;Brox;Elovl4;Fam117a;Fbxo10;Fras1;Hoxb5os;Hspbap1;Kdm6a;Mbtd1;Mcm2;Mfsd5;Pdcd6ip;Phc2;Phf20;Prpf39;Slc35e3;Slc35f6;Sumf1;Tbc1d17;Ubtd1;Ubxn6;Zfp507
500bp	Bach1_w001	cisbp__M4550	3.29	0.0364	Bach1	*	Usf2 (inferredBy_Orthology).	Arnt; Arnt2; Arntl; Ascl1; Bhlhe40; Bhlhe41; Hand1; Hand2; Max; Mitf; Mxd1; Mxd3; Mxd4; Mxi1; Myc; Mycn; Myf5; Myf6; Myod1; Myog; Nhlh1; Srebf1; Srebf2; Tal1; Tal2; Tcf12; Tcf3; Tcf4; Tfe3; Tfeb; Tfec; Usf1 (inferredBy_MotifSimilarity).Arntl2; Atf3; Bach1; Bmyc; Helt; Mlx; Nfe2; Tff3 (inferredBy_MotifSimilarity_n_Orthology).	33	720	3110002H16Rik;5930430L01Rik;A230050P20Rik;Arhgap15;Atp6v1h;Atxn3;Bach1;Bloc1s3;Brox;Dhx32;Elovl4;Fam117a;Fbxo10;Fras1;Hoxb5os;Hspbap1;Kdm6a;Mbtd1;Mcm2;Mfsd5;Otud3;Pdcd6ip;Phc2;Phf20;Prpf3;Prpf39;Slc35e3;Slc35f6;Sumf1;Tbc1d17;Ubtd1;Ubxn6;Zfp507
500bp	Bach1_w001	taipale__ARNTL_DBD_GTCACGTGAC	3.28	0.0364	Bach1	*	Arntl (inferredBy_Orthology).	Arnt; Bhlhe40; Srebf1; Srebf2; Tfe3; Tfeb; Tfec; Usf1; Usf2 (inferredBy_MotifSimilarity).Arnt2; Arntl2; Atf3; Bach1; Bhlhe41; Helt; Nfe2 (inferredBy_MotifSimilarity_n_Orthology).	35	746	3110002H16Rik;5930430L01Rik;Arhgap15;Atp6v1h;Atxn3;Bach1;Bloc1s3;Brox;Elovl4;Extl2;Fam117a;Fbxo10;Fras1;Hoxb5os;Hspbap1;Kdm6a;Mbtd1;Mcm2;Mfsd5;Otud3;Pdcd6ip;Phc2;Phf20;Prpf3;Prpf39;Rab29;Renbp;Satb1;Slc35e3;Slc35f6;Sumf1;Tmeff1;Ubxn4;Ubxn6;Zfp507
500bp	Bach1_w001	taipale__Bhlhb2_DBD_NKCACGTGMN	3.26	0.0363	Bach1	*	Bhlhe40 (directAnnotation).	Arnt; Arntl; Mitf; Mlx; Srebf1; Srebf2; Tcfl5; Tfe3; Tfeb; Tfec; Usf1 (inferredBy_MotifSimilarity).Arnt2; Arntl2; Atf3; Bach1; Bhlhe41; Clock; Helt; Mlxipl; Nfe2; Sirt6; Usf2 (inferredBy_MotifSimilarity_n_Orthology).	59	1481	3110002H16Rik;5930430L01Rik;Abca1;Arhgap15;Atp6v1h;Atxn3;Bach1;Bloc1s3;Borcs6;Brox;Btrc;Ccdc126;Cdip1;Dhx32;Eef2k;Elovl4;Erlin2;Extl2;Fam117a;Fbxo10;Flrt2;Fras1;Hoxb5os;Hspbap1;Kdm6a;Larp1;Mbtd1;Mcm2;Mfsd5;Mtr;Nthl1;Otud3;Pdcd6ip;Phc2;Phf20;Pomgnt2;Ppp1r10;Prpf3;Prpf39;Rab29;Ralgds;Rasgrp2;Renbp;Rhbdd3;Satb1;Sh2b3;Shmt1;Slc1a2;Slc35e3;Slc35f6;Sumf1;Tmeff1;Ube2q2;Ubtd1;Ubxn4;Ubxn6;Unk;Usp6nl;Zfp507
500bp	Bach1_w001	flyfactorsurvey__tgo_cyc_SANGER_5_FBgn0015014	3.25	0.0362	Bach1	*	Arnt; Arnt2 (inferredBy_Orthology).	Arntl; Bhlhe40; Srebf1; Srebf2; Tfe3; Tfeb (inferredBy_MotifSimilarity).Arntl2; Atf3; Bach1; Bhlhe41; Clock; Mlx; Nfe2; Usf2 (inferredBy_MotifSimilarity_n_Orthology).	45	1097	3110002H16Rik;5930430L01Rik;Adck1;Atp6v1h;Atxn3;Bach1;Bloc1s3;Brox;Ccdc126;Dhx32;Eef2k;Elovl4;Extl2;Fam117a;Fbxo10;Flrt2;Fras1;Hoxb5os;Hspbap1;Kdm6a;Larp1;Mbtd1;Mcm2;Mfsd5;Nthl1;Otud3;Pdcd6ip;Phc2;Phf20;Ppp1r10;Prpf3;Prpf39;Rab29;Satb1;Slc1a2;Slc35e3;Slc35f6;Sumf1;Tbc1d17;Ube2q2;Ubtd1;Ubxn4;Ubxn6;Usp6nl;Zfp507
500bp	Bach1_w001	cisbp__M4578	3.25	0.0362	Bach1	*	Usf1 (inferredBy_Orthology).	Arnt; Arnt2; Arntl; Ascl1; Bhlhe40; Bhlhe41; Hand1; Hand2; Max; Mitf; Mxd1; Mxd3; Mxd4; Mxi1; Myc; Mycn; Myf5; Myf6; Myod1; Myog; Nhlh1; Srebf1; Srebf2; Tal1; Tal2; Tcf12; Tcf3; Tcf4; Tfe3; Tfeb; Tfec; Usf2 (inferredBy_MotifSimilarity).Arntl2; Atf3; Bach1; Bmyc; Helt; Nfe2; Tff3 (inferredBy_MotifSimilarity_n_Orthology).	30	679	3110002H16Rik;5930430L01Rik;A230050P20Rik;Arhgap15;Atp6v1h;Atxn3;Bach1;Brox;Elovl4;Fam117a;Fbxo10;Fras1;Hoxb5os;Hspbap1;Kdm6a;Mbtd1;Mcm2;Mfsd5;Otud3;Pdcd6ip;Phc2;Phf20;Prpf39;Slc35e3;Slc35f6;Sumf1;Tbc1d17;Ubtd1;Ubxn6;Zfp507
500bp	Bach1_w001	cisbp__M5994	3.24	0.0361	Bach1	*	Bhlhe40 (directAnnotation).	Arnt; Arntl; Srebf1; Srebf2; Tfe3; Tfeb; Tfec (inferredBy_MotifSimilarity).Arnt2; Arntl2; Atf3; Bach1; Bhlhe41; Clock; Helt; Mios; Mlx; Sirt6; Usf1; Usf2 (inferredBy_MotifSimilarity_n_Orthology).	58	1478	3110002H16Rik;5930430L01Rik;Abca1;Adck1;Atp6v1h;Atxn3;Bach1;Bloc1s3;Borcs6;Brox;Btrc;Ccdc126;Cdip1;Dhx32;Eef2k;Elovl4;Erlin2;Extl2;Fam117a;Fbxo10;Flrt2;Fras1;Hoxb5os;Hspbap1;Kdm6a;Larp1;Mbtd1;Mcm2;Mfsd5;Mtr;Nthl1;Otud3;Pdcd6ip;Phc2;Phf20;Pomgnt2;Ppp1r10;Prpf3;Prpf39;Rab29;Ralgds;Rasgrp2;Renbp;Satb1;Sh2b3;Shmt1;Slc1a2;Slc35e3;Slc35f6;Sumf1;Tmeff1;Ube2q2;Ubtd1;Ubxn4;Ubxn6;Unk;Usp6nl;Zfp507
500bp	Bach1_w001	transfac_pro__M07637	3.23	0.0361	Bach1	*	Arntl; Arntl2 (inferredBy_Orthology).	Arnt; Bhlhe40; Mitf; Srebf1; Srebf2; Tfe3; Tfeb; Tfec; Usf1; Usf2 (inferredBy_MotifSimilarity).Arnt2; Atf3; Bach1; Bhlhe41; Helt; Nfe2 (inferredBy_MotifSimilarity_n_Orthology).	59	1638	1810055G02Rik;3110002H16Rik;5930430L01Rik;A230050P20Rik;Adck1;Atg10;Atp6v1h;Atxn3;Bach1;Bloc1s3;Brox;Btrc;Ciao1;Col9a1;Crtac1;Dhx32;Dpp7;Eef2k;Elovl4;Erlin2;Extl2;Fam117a;Fbxo10;Fras1;Gmppb;Gstcd;Hoxb5os;Hspbap1;Kdm6a;Mbtd1;Mcm2;Mfsd5;Nthl1;Ormdl3;Otud3;Pdcd6ip;Phc2;Phf20;Prickle2;Prpf3;Prpf39;Psd;Ptp4a3;Ralgds;Renbp;Rprd1a;Satb1;Shmt1;Slc25a38;Slc35e3;Slc35f6;Srgap3;Sumf1;Tbc1d17;Tbc1d8b;Tmem135…
500bp	Bach1_w001	elemento__CACGTGAC	3.22	0.036	Bach1	*		Arntl; Bhlhe40; Mitf; Srebf1; Srebf2; Tfe3; Tfeb; Usf1; Usf2 (inferredBy_MotifSimilarity).Arnt; Arnt2; Arntl2; Atf3; Bach1; Bhlhe41; Clock; Helt; Nfe2; Tfec (inferredBy_MotifSimilarity_n_Orthology).	36	797	3110002H16Rik;5930430L01Rik;A230050P20Rik;Adck1;Arhgap15;Atp6v1h;Atxn3;Bach1;Bloc1s3;Brox;D17Wsu92e;Elovl4;Extl2;Fam117a;Fbxo10;Fras1;Hoxb5os;Hspbap1;Kdm6a;Mbtd1;Mcm2;Mfsd5;Pdcd6ip;Phc2;Phf20;Prpf3;Prpf39;Rab29;Slc35e3;Slc35f6;Sumf1;Tbc1d17;Ubtd1;Ubxn4;Ubxn6;Zfp507
500bp	Bach1_w001	cisbp__M6530	3.22	0.036	Bach1	*	Usf1 (inferredBy_Orthology).	Ascl1; Bhlhe40; Bhlhe41; Hand1; Hand2; Max; Mitf; Mxd1; Mxd3; Mxd4; Mxi1; Myc; Mycn; Myf5; Myf6; Myod1; Myog; Nhlh1; Srebf1; Srebf2; Tal1; Tal2; Tcf12; Tcf3; Tcf4; Tfe3; Tfeb; Tfec; Usf2 (inferredBy_MotifSimilarity).Atf3; Bach1; Bmyc; Helt; Nfe2; Tff3 (inferredBy_MotifSimilarity_n_Orthology).	37	892	3110002H16Rik;5930430L01Rik;A230050P20Rik;Adck1;Arhgap15;Atp6v1h;Atxn3;Bach1;Bloc1s3;Brox;Dhx32;Elovl4;Extl2;Fam117a;Fbxo10;Fras1;Hoxb5os;Hspbap1;Kdm6a;Mbtd1;Mcm2;Mfsd5;Otud3;Pdcd6ip;Phc2;Phf20;Pop1;Prpf3;Prpf39;Sfxn2;Slc35e3;Slc35f6;Sumf1;Tbc1d17;Ubtd1;Ubxn6;Zfp507
500bp	Bach1_w001	transfac_pro__M07635	3.2	0.0359	Bach1	*		Arnt; Arntl; Bhlhe40; Mitf; Mlx; Srebf1; Srebf2; Tfe3; Tfeb; Tfec; Usf1 (inferredBy_MotifSimilarity).Arnt2; Arntl2; Atf3; Bach1; Bhlhe41; Clock; Helt; Mlxipl; Nfe2; Usf2 (inferredBy_MotifSimilarity_n_Orthology).	61	1514	3110002H16Rik;5930430L01Rik;Abca1;Adck1;Atp6v1h;Atxn3;Bloc1s3;Borcs6;Brox;Ccdc126;Cdip1;Dhx32;Eef2k;Elovl4;Erlin2;Extl2;Fam117a;Fbxo10;Flrt2;Fras1;Hoxb5os;Hspbap1;Junb;Kdm6a;Larp1;Mbtd1;Mcm2;Mfsd5;Mllt1;Mtr;Mybbp1a;Nthl1;Parp6;Pdcd6ip;Phc2;Phf20;Pomgnt2;Pop1;Ppp1r10;Prpf3;Prpf39;Rab29;Ralgds;Rasgrp2;Rbm4;Renbp;Rhbdd3;Satb1;Sh2b3;Shmt1;Slc35e3;Slc35f6;Sumf1;Tbc1d17;Tmeff1;Ube2q2;Ubxn4;Ubxn6;Unk;Us…
500bp	Bach1_w001	cisbp__M4429	3.16	0.0357	Bach1	*	Usf1 (inferredBy_Orthology).	Arnt; Arnt2; Arntl; Ascl1; Bhlhe40; Bhlhe41; Hand1; Hand2; Max; Mitf; Mxd1; Mxd3; Mxd4; Mxi1; Myc; Mycn; Myf5; Myf6; Myod1; Myog; Nhlh1; Srebf1; Srebf2; Tal1; Tal2; Tcf12; Tcf3; Tcf4; Tfe3; Tfeb; Tfec; Usf2 (inferredBy_MotifSimilarity).Arntl2; Atf3; Bach1; Bmyc; E2f6; Helt; Nfe2; Sp4; Tff3 (inferredBy_MotifSimilarity_n_Orthology).	47	1154	3110002H16Rik;5930430L01Rik;A230050P20Rik;Adck1;Arhgap15;Atp6v1h;Atxn3;Bach1;Bloc1s3;Brox;D17Wsu92e;Dhx32;Eef2k;Elovl4;Fam117a;Fam76a;Fbxo10;Fras1;Hoxb5os;Hspbap1;Kdm6a;Larp1;Mbtd1;Mcm2;Mfsd5;Nthl1;Otud3;Pdcd6ip;Phc2;Phf20;Pop1;Ppp1r10;Prpf3;Prpf39;Ptp4a3;Rab29;Renbp;Satb1;Sfxn2;Slc35e3;Slc35f6;Sumf1;Tbc1d17;Ubtd1;Ubxn4;Ubxn6;Zfp507
500bp	Bach1_w001	cisbp__M5993	3.16	0.0357	Bach1	*	Bhlhe40 (directAnnotation).	Arnt; Arntl; Mitf; Mlx; Srebf1; Srebf2; Tcfl5; Tfe3; Tfeb; Tfec; Usf1 (inferredBy_MotifSimilarity).Arnt2; Arntl2; Atf3; Bach1; Bhlhe41; Clock; Helt; Mlxipl; Nfe2; Sirt6; Usf2 (inferredBy_MotifSimilarity_n_Orthology).	55	1330	3110002H16Rik;5930430L01Rik;Abca1;Adck1;Atp6v1h;Atxn3;Bach1;Bloc1s3;Borcs6;Brox;Btrc;Ccdc126;Dhx32;Eef2k;Elovl4;Extl2;Fam117a;Fbxo10;Flrt2;Fras1;Hoxb5os;Hspbap1;Kdm6a;Larp1;Mbtd1;Mcm2;Mfsd5;Mtr;Nthl1;Otud3;Pdcd6ip;Phc2;Phf20;Pomgnt2;Ppp1r10;Prpf3;Prpf39;Rab29;Ralgds;Rasgrp2;Renbp;Satb1;Sh2b3;Shmt1;Slc1a2;Slc35e3;Slc35f6;Sumf1;Tmeff1;Ube2q2;Ubxn4;Ubxn6;Unk;Usp6nl;Zfp507
500bp	Bach1_w001	cisbp__M5290	3.15	0.0356	Bach1	*	Arntl (inferredBy_Orthology).	Arnt; Bhlhe40; Srebf1; Srebf2; Tfe3; Tfeb; Tfec; Usf1; Usf2 (inferredBy_MotifSimilarity).Arnt2; Arntl2; Atf3; Bach1; Bhlhe41; Helt; Nfe2 (inferredBy_MotifSimilarity_n_Orthology).	52	1329	3110002H16Rik;5930430L01Rik;A230050P20Rik;Adck1;Ap3d1;Arhgap15;Atp6v1h;Atxn3;Bach1;Bloc1s3;Brox;Cdip1;Ciao1;Dhx32;Eef2k;Elovl4;Extl2;Fam117a;Fbxo10;Fras1;Hoxb5os;Hspbap1;Kdm6a;Larp1;Mbtd1;Mcm2;Mfsd5;Nthl1;Otud3;Parp6;Pdcd6ip;Phc2;Phf20;Pik3r3;Ppp1r10;Prpf3;Prpf39;Rab29;Renbp;Rhbdd3;Satb1;Shmt1;Slc25a38;Slc35e3;Slc35f6;Sumf1;Tbc1d17;Tmeff1;Tmem135;Ubxn4;Ubxn6;Zfp507
500bp	Bach1_w001	cisbp__M4481	3.14	0.0356	Bach1	*	Usf2 (inferredBy_Orthology).	Arnt; Arnt2; Arntl; Ascl1; Bhlhe40; Bhlhe41; Hand1; Hand2; Max; Mitf; Mxd1; Mxd3; Mxd4; Mxi1; Myc; Mycn; Myf5; Myf6; Myod1; Myog; Nhlh1; Srebf1; Srebf2; Tal1; Tal2; Tcf12; Tcf3; Tcf4; Tfe3; Tfeb; Tfec; Usf1 (inferredBy_MotifSimilarity).Arntl2; Atf3; Bach1; Bmyc; E2f6; Helt; Nfe2; Sp4; Tff3 (inferredBy_MotifSimilarity_n_Orthology).	58	1565	3110002H16Rik;5930430L01Rik;A230050P20Rik;Abca1;Adck1;Arhgap15;Atp6v1h;Atxn3;Bach1;Bloc1s3;Brox;Btrc;Cdip1;D17Wsu92e;Dhx32;Dpp7;Eef2k;Elovl4;Extl2;Fam117a;Fam131a;Fam76a;Fbxo10;Fras1;Hoxb5os;Hspbap1;Kdm6a;Larp1;Mbtd1;Mcm2;Mfsd5;Nthl1;Otud3;Parp6;Pdcd6ip;Phc2;Phf20;Pop1;Ppp1r10;Prpf3;Prpf39;Ptp4a3;Rab29;Renbp;Satb1;Sfxn2;Sh2b3;Shmt1;Slc16a9;Slc35e3;Slc35f6;Sumf1;Tbc1d17;Ube2q2;Ubtd1;Ubxn4;Ubxn6;Zf…
500bp	Bach1_w001	cisbp__M4514	3.13	0.0355	Bach1	*	Usf1 (inferredBy_Orthology).	Arnt; Arnt2; Arntl; Ascl1; Bhlhe40; Bhlhe41; Hand1; Hand2; Max; Mitf; Mxd1; Mxd3; Mxd4; Mxi1; Myc; Mycn; Myf5; Myf6; Myod1; Myog; Nhlh1; Srebf1; Srebf2; Tal1; Tal2; Tcf12; Tcf3; Tcf4; Tfe3; Tfeb; Tfec; Usf2 (inferredBy_MotifSimilarity).Arntl2; Atf3; Bach1; Bmyc; E2f6; Helt; Nfe2; Sp4; Tff3 (inferredBy_MotifSimilarity_n_Orthology).	21	396	5930430L01Rik;A230050P20Rik;Atp6v1h;Atxn3;Brox;Elovl4;Fbxo10;Fras1;Hoxb5os;Hspbap1;Kdm6a;Mbtd1;Mcm2;Mfsd5;Pdcd6ip;Phf20;Prpf39;Slc35f6;Sumf1;Ubtd1;Zfp507
500bp	Bach1_w001	hocomoco__TFE3_HUMAN.H11MO.0.B	3.13	0.0355	Bach1	*	Tfe3 (inferredBy_Orthology).	Arnt; Arntl; Bhlhe40; Mitf; Srebf1; Srebf2; Tfeb; Tfec; Usf1; Usf2 (inferredBy_MotifSimilarity).Arnt2; Arntl2; Atf3; Bach1; Bhlhe41; Clock; Helt; Nfe2 (inferredBy_MotifSimilarity_n_Orthology).	34	774	3110002H16Rik;5930430L01Rik;A230050P20Rik;Adck1;Arhgap15;Atp6v1h;Atxn3;Bach1;Bloc1s3;Brox;Elovl4;Extl2;Fam117a;Fbxo10;Fras1;Hoxb5os;Hspbap1;Kdm6a;Mbtd1;Mcm2;Mfsd5;Otud3;Pdcd6ip;Phc2;Phf20;Prpf39;Renbp;Slc35e3;Slc35f6;Sumf1;Ubtd1;Ubxn4;Ubxn6;Zfp507
500bp	Bach1_w001	cisbp__M5230	3.12	0.0354	Bach1	*		Arntl; Bhlhe40; Srebf1; Srebf2; Tfe3; Tfeb (inferredBy_MotifSimilarity).Arnt; Arnt2; Arntl2; Atf3; Bach1; Bhlhe41; Clock; Mlx; Nfe2; Usf2 (inferredBy_MotifSimilarity_n_Orthology).	59	1548	3110002H16Rik;5930430L01Rik;Abca1;Adck1;Atp6v1h;Atxn3;Bach1;Bloc1s3;Brox;Btrc;Ccdc126;Dhx32;Eef2k;Elovl4;Extl2;Fam117a;Fbxo10;Flrt2;Fras1;Hoxb5os;Hspbap1;Kdm6a;Larp1;Mbtd1;Mcm2;Mfsd5;Mllt1;Nthl1;Otud3;Parp6;Pdcd6ip;Phc2;Phf20;Pik3r3;Pomgnt2;Ppp1r10;Prpf3;Prpf39;Psd;Ptp4a3;Rab29;Renbp;Satb1;Shmt1;Slc1a2;Slc25a38;Slc35e3;Slc35f6;Sumf1;Tbc1d17;Tmeff1;Tmem135;Ube2q2;Ubtd1;Ubxn4;Ubxn6;Usp6nl;Zfp507;Zi…
500bp	Bach1_w001	taipale__BHLHB2_DBD_NKCACGTGMN	3.11	0.0354	Bach1	*	Bhlhe40 (inferredBy_Orthology).	Arnt; Arntl; Mlx; Srebf1; Srebf2; Tfe3; Tfeb; Tfec (inferredBy_MotifSimilarity).Arnt2; Arntl2; Atf3; Bach1; Bhlhe41; Clock; Helt; Mios; Mlxipl; Sirt6; Usf1; Usf2 (inferredBy_MotifSimilarity_n_Orthology).	56	1358	3110002H16Rik;5930430L01Rik;Abca1;Arhgap15;Atp6v1h;Atxn3;Bach1;Bloc1s3;Borcs6;Brox;Btrc;Ccdc126;Dhx32;Eef2k;Elovl4;Extl2;Fam117a;Fbxo10;Flrt2;Fras1;Hoxb5os;Hspbap1;Kdm6a;Larp1;Mbtd1;Mcm2;Mfsd5;Mtr;Nthl1;Otud3;Pdcd6ip;Phc2;Phf20;Pomgnt2;Ppp1r10;Prpf3;Prpf39;Rab29;Ralgds;Rasgrp2;Renbp;Satb1;Sh2b3;Shmt1;Slc1a2;Slc35e3;Slc35f6;Spry4;Sumf1;Tmeff1;Ube2q2;Ubxn4;Ubxn6;Unk;Usp6nl;Zfp507
500bp	Bach1_w001	cisbp__M4683	3.11	0.0354	Bach1	*	Atf3 (inferredBy_Orthology).	Arntl; Bhlhe40; Srebf1; Srebf2; Tfe3; Tfeb; Usf1; Usf2 (inferredBy_MotifSimilarity).Arnt; Arnt2; Arntl2; Bach1; Bhlhe41; Clock; Mitf; Nfe2 (inferredBy_MotifSimilarity_n_Orthology).	55	1448	3110002H16Rik;5930430L01Rik;A230050P20Rik;Adck1;Amot;Arhgap15;Atp6v1h;Atxn3;Bach1;Bloc1s3;Brox;D17Wsu92e;Dhx32;Eef2k;Elovl4;Extl2;Fam117a;Fbxo10;Flrt2;Fras1;Hoxb5os;Hspbap1;Kdm6a;Larp1;Mbtd1;Mcm2;Mfsd5;Nthl1;Otud3;Parp6;Pdcd6ip;Phc2;Phf20;Pop1;Ppp1r10;Prpf3;Prpf39;Ptp4a3;Rab29;Ralgds;Renbp;Satb1;Sfxn2;Shmt1;Slc35e3;Slc35f6;Stk40;Sumf1;Tbc1d17;Ube2q2;Ubtd1;Ubxn4;Ubxn6;Usp6nl;Zfp507
500bp	Bach1_w001	hocomoco__MITF_HUMAN.H11MO.0.A	3.08	0.0352	Bach1	*	Mitf (inferredBy_Orthology).	Arnt; Arntl; Bhlhe40; Srebf1; Srebf2; Tfe3; Tfeb; Tfec; Usf1; Usf2 (inferredBy_MotifSimilarity).Atf3; Bach1; Bhlhe41; Helt; Max; Nfe2 (inferredBy_MotifSimilarity_n_Orthology).	53	1438	3110002H16Rik;5930430L01Rik;A230050P20Rik;Abca1;Adam22;Adck1;Arhgap15;Atp6v1h;Atxn3;Bach1;Bloc1s3;Brox;Btrc;D17Wsu92e;Dhx32;Dpp7;Eef2k;Elovl4;Extl2;Fam117a;Fbxo10;Fras1;Hoxb5os;Hspbap1;Kdm6a;Larp1;Mbtd1;Mcm2;Mfsd5;Nthl1;Otud3;Pdcd6ip;Phc2;Phf20;Pop1;Prpf3;Prpf39;Psd;Ptp4a3;Rab29;Renbp;Satb1;Sfxn2;Slc35e3;Slc35f6;Spry4;Sumf1;Tbc1d17;Tmem135;Ubtd1;Ubxn4;Ubxn6;Zfp507
500bp	Bach1_w001	cisbp__M5305	3.06	0.0351	Bach1	*	Bhlhe40 (inferredBy_Orthology).	Arnt; Arntl; Mlx; Srebf1; Srebf2; Tfe3; Tfeb; Tfec (inferredBy_MotifSimilarity).Arnt2; Arntl2; Atf3; Bach1; Bhlhe41; Clock; Helt; Mios; Mlxipl; Sirt6; Usf1; Usf2 (inferredBy_MotifSimilarity_n_Orthology).	57	1382	3110002H16Rik;5930430L01Rik;Abca1;Arhgap15;Atp6v1h;Atxn3;Bach1;Bloc1s3;Borcs6;Brox;Btrc;Ccdc126;Dhx32;Eef2k;Elovl4;Extl2;Fam117a;Fbxo10;Flrt2;Fras1;Hoxb5os;Hspbap1;Kdm6a;Larp1;Mbtd1;Mcm2;Mfsd5;Mtr;Nthl1;Otud3;Pdcd6ip;Phc2;Phf20;Pomgnt2;Ppp1r10;Prpf3;Prpf39;Rab29;Ralgds;Rasgrp2;Renbp;Satb1;Sh2b3;Shmt1;Slc1a2;Slc35e3;Slc35f6;Sumf1;Tbc1d17;Tmeff1;Ube2q2;Ubtd1;Ubxn4;Ubxn6;Unk;Usp6nl;Zfp507
500bp	Bach1_w001	dbcorrdb__USF2__ENCSR000ECD_1__m1	3.06	0.0351	Bach1	*	Usf2 (inferredBy_Orthology).	Arnt; Arnt2; Arntl; Bhlhe40; Max; Mitf; Myc; Srebf1; Srebf2; Tfe3; Tfeb; Tfec; Usf1 (inferredBy_MotifSimilarity).Arntl2; Atf3; Bach1; Bhlhe41; Bmyc; E2f6; Helt; Mlx; Mxi1; Nfe2; Sin3a; Smarcc2; Sp4 (inferredBy_MotifSimilarity_n_Orthology).	49	1344	3110002H16Rik;5930430L01Rik;A230050P20Rik;Abca1;Adck1;Arhgap15;Atp6v1h;Atxn3;Bach1;Bloc1s3;Brox;Dhx32;Dpp7;Eef2k;Elovl4;Extl2;Fam117a;Fbxo10;Fras1;Hoxb5os;Hspbap1;Kdm6a;Larp1;Mbtd1;Mcm2;Mfsd5;Nthl1;Otud3;Parp6;Pdcd6ip;Phc2;Phf20;Pop1;Prpf3;Prpf39;Rab29;Satb1;Sfxn2;Sh2b3;Slc1a2;Slc35e3;Slc35f6;Spry1;Sumf1;Tbc1d17;Ubtd1;Ubxn4;Ubxn6;Zfp507
500bp	Bach1_w001	cisbp__M4579	3.05	0.035	Bach1	*	Usf2 (inferredBy_Orthology).	Arnt; Arnt2; Arntl; Ascl1; Bhlhe40; Bhlhe41; Hand1; Hand2; Max; Mitf; Mxd1; Mxd3; Mxd4; Mxi1; Myc; Mycn; Myf5; Myf6; Myod1; Myog; Nhlh1; Srebf1; Srebf2; Tal1; Tal2; Tcf12; Tcf3; Tcf4; Tfe3; Tfeb; Tfec; Usf1 (inferredBy_MotifSimilarity).Arntl2; Atf3; Bach1; Bmyc; Helt; Nfe2; Tff3 (inferredBy_MotifSimilarity_n_Orthology).	31	660	3110002H16Rik;5930430L01Rik;A230050P20Rik;Arhgap15;Atp6v1h;Atxn3;Bach1;Brox;Dhx32;Elovl4;Fam117a;Fbxo10;Fras1;Hoxb5os;Hspbap1;Kdm6a;Mbtd1;Mcm2;Mfsd5;Otud3;Pdcd6ip;Phc2;Phf20;Prpf39;Slc35e3;Slc35f6;Sumf1;Tbc1d17;Ubtd1;Ubxn6;Zfp507
500bp	Bach1_w001	cisbp__M4680	3.05	0.035	Bach1	**	Bach1 (inferredBy_Orthology).	Arnt; Arntl; Bhlhe40; Mitf; Npas2; Srebf1; Srebf2; Tfe3; Tfeb; Usf1; Usf2 (inferredBy_MotifSimilarity).Arnt2; Arntl2; Atf3; Bhlhe41; Clock; Max; Nfe2; Tfec (inferredBy_MotifSimilarity_n_Orthology).	33	790	3110002H16Rik;5930430L01Rik;A230050P20Rik;Adck1;Arhgap15;Atp6v1h;Atxn3;Bach1;Bloc1s3;Brox;Elovl4;Extl2;Fam117a;Fbxo10;Fras1;Hoxb5os;Hspbap1;Kdm6a;Mbtd1;Mcm2;Mfsd5;Pdcd6ip;Phc2;Phf20;Prpf3;Prpf39;Rab29;Slc35e3;Slc35f6;Sumf1;Ubtd1;Ubxn6;Zfp507
500bp	Bach1_w001	taipale_cyt_meth__BHLHE40_GTCACGTGAC_eDBD	3.03	0.0349	Bach1	*	Bhlhe40 (inferredBy_Orthology).	Arnt; Arntl; Mitf; Mlx; Srebf1; Srebf2; Tfe3; Tfeb; Tfec; Usf1; Usf2 (inferredBy_MotifSimilarity).Arnt2; Arntl2; Atf3; Bach1; Bhlhe41; Clock; Helt; Nfe2 (inferredBy_MotifSimilarity_n_Orthology).	43	938	3110002H16Rik;5930430L01Rik;Atp6v1h;Atxn3;Bach1;Bloc1s3;Brox;Btrc;Ccdc126;Dhx32;Eef2k;Elovl4;Fam117a;Fbxo10;Flrt2;Fras1;Hoxb5os;Hspbap1;Kdm6a;Larp1;Mbtd1;Mcm2;Mfsd5;Nthl1;Otud3;Pdcd6ip;Phc2;Phf20;Ppp1r10;Prpf3;Prpf39;Rab29;Renbp;Satb1;Slc35e3;Slc35f6;Sumf1;Tmeff1;Ube2q2;Ubxn4;Ubxn6;Usp6nl;Zfp507
500bp	Bach1_w001	flyfactorsurvey__Mitf_SANGER_5_FBgn0263112	3.02	0.0349	Bach1	*	Mitf; Tfe3; Tfeb; Tfec (inferredBy_Orthology).	Arnt; Bhlhe40; Srebf1; Srebf2; Usf2 (inferredBy_MotifSimilarity).Bach1; Bhlhe41; Mlx; Mlxip; Mlxipl; Nfe2; Usf1 (inferredBy_MotifSimilarity_n_Orthology).	87	2555	3110002H16Rik;5930430L01Rik;A230050P20Rik;Abca1;Adam22;Adck1;Arhgap15;Atp6v1h;Atxn3;Bach1;Bloc1s3;Borcs6;Brox;Ccdc126;Cdip1;Col9a1;D17Wsu92e;Dhx32;Dmxl2;Dpp7;Eef2k;Elovl1;Elovl4;Erlin2;Extl2;Fam117a;Fam76a;Fblim1;Fbxo10;Flrt2;Fras1;Frem1;Hbegf;Hoxb5os;Hspbap1;Kdm6a;Larp1;Macf1;Mbtd1;Mcm2;Mfsd5;Mfsd8;Mid2;Mpped2;Nthl1;Orc5;Otud3;Parp6;Pcf11;Pdcd6ip;Pdha1;Phc2;Phf20;Podn;Pomgnt2;Ppm1l;Ppp1r10;Prick…
500bp	Bach1_w001	cisbp__M2957	3	0.0348	Bach1	*	Arnt (inferredBy_Orthology).	Arntl; Bhlhe40; Mlx; Srebf1; Srebf2; Tfe3; Tfeb; Tfec; Usf1 (inferredBy_MotifSimilarity).Arntl2; Atf3; Bach1; Bhlhe41; Clock; Helt; Mitf; Mlxipl; Usf2 (inferredBy_MotifSimilarity_n_Orthology).	61	1622	5930430L01Rik;A230050P20Rik;Abca1;Arsa;Atp6v1h;Atxn3;Bach1;Bloc1s3;Borcs6;Btrc;Ccdc126;Cd74;Cdip1;Col9a1;Dhx32;Dpp7;Elovl4;Extl2;Fam117a;Fblim1;Fbxo10;Flrt2;Hoxb5os;Hspbap1;Junb;Kdm6a;Larp1;Mbtd1;Mcm2;Mfsd5;Mtr;Mybbp1a;Nthl1;Otud3;Pcsk5;Pdcd6ip;Phc2;Pik3r3;Pomgnt2;Ppp1r10;Prpf3;Prpf39;Rab29;Ralgds;Renbp;Satb1;Sh2b3;Slc1a2;Slc25a38;Slc35f6;Slc9a6;Spry1;Sumf1;Tmem135;Ube2q2;Ubl3;Ubtd1;Ubxn4;Ubxn6;U…
500bp	Bach2_w001	cisbp__M0287	3.47	0.0445	Bach2	*		Atf2; Creb5; Jdp2 (inferredBy_MotifSimilarity).Atf1; Atf3; Atf4; Atf7; Bach1; Bach2; Batf3; Creb1; Creb3l1; Creb3l2; Crem; Fos; Fosb; Fosl1; Fosl2; Gm28047; Jun; Junb; Jund; Nfe2; Nfe2l1; Nfe2l2; Nfe2l3; Npdc1; Xbp1 (inferredBy_MotifSimilarity_n_Orthology).	14	437	Dnajc27;Hhip;Hs6st2;Igf1;Mllt11;Mturn;Papolg;Pde7a;Pias1;Rnf19b;Snap29;Tfap2c;Tle1;Vps37b
500bp	Bach2_w001	cisbp__M0361	3.11	0.0418	Bach2	*		Atf1; Atf2; Atf7; Cebpa; Creb1; Creb5; Crem; Dbp; Gm28047; Hlf; Jdp2; Nfil3; Tef (inferredBy_MotifSimilarity).Atf3; Atf4; Atf6; Atf6b; Bach1; Bach2; Batf3; Creb3l1; Creb3l2; Crebl2; Fos; Fosb; Fosl1; Fosl2; Jun; Junb; Jund; Nfe2; Nfe2l1; Nfe2l2; Nfe2l3; Npdc1; Xbp1 (inferredBy_MotifSimilarity_n_Orthology).	13	430	Dnajc27;Hhip;Hs6st2;Kctd1;Mllt11;Mturn;Pde7a;Pias1;Snap29;Ssfa2;Tfap2c;Tle1;Vps37b
500bp	Bclaf1_top10perTarget	dbcorrdb__FOXP2__ENCSR000BGA_1__m1	4.39	0.104	Bclaf1	*	Foxp2 (inferredBy_Orthology).	4921501E09Rik; Atf3; Bclaf1; E2f6; Elf1; Ets1; Ezh2; Gabpa; Hcfc1; Phf8; Sin3a; Zfp110; Zfp369 (inferredBy_MotifSimilarity_n_Orthology).	4	325	Dmd;Jmy;Sidt2;Urah
500bp	Bclaf1_top50perTarget	dbcorrdb__TAF1__ENCSR000BJN_1__m1	3.94	0.0444	Bclaf1	*	Taf1 (inferredBy_Orthology).	Rfx1 (inferredBy_MotifSimilarity).4921501E09Rik; Atf3; Bclaf1; Bmyc; Brf1; Ctcf; Elf1; Elk1; Ets1; Ezh2; Gabpa; Hcfc1; Kdm5a; Kdm5b; Max; Maz; Mxi1; Myc; Phf8; Rbbp5; Sap30; Sin3a; Smarca4; Srebf1; Srebf2; Taf7; Xrcc4; Yy1; Zfp110; Zfp369; Zmiz1 (inferredBy_MotifSimilarity_n_Orthology).	164	4073	1700020I14Rik;2900026A02Rik;Adam10;Adgra2;Agps;Akirin1;Alas1;Ankrd10;Ankrd11;Ankrd13c;Apc;Arhgef12;Arid1a;Arl5b;Asxl2;Atad2b;Atm;Atxn7l1;Bclaf1;Becn1;Brwd1;Btbd9;Cdk13;Cep112;Cep250;Cep350;Clip1;Cmip;Cnpy4;Cox14;Creb1;Cttnbp2;Dpy19l1;E2f6;Efcab14;Erc1;Erlin2;Fam120a;Fam206a;Fam53b;Fam76b;Fem1a;Fem1b;Fndc3a;Foxj2;Foxj3;Gata3;Golga2;Got2;Gpr180;Gtf2i;Hspbp1;Hsph1;Iqsec2;Irf2bp2;Ivns1abp;Kank4;Kansl…
500bp	Bclaf1_top50perTarget	dbcorrdb__MYC__ENCSR000DKU_1__m1	3.42	0.0409	Bclaf1	*	Bmyc; Myc (inferredBy_Orthology).	Max; Mxi1; Mycn; Usf2 (inferredBy_MotifSimilarity).4921501E09Rik; Atf3; Bclaf1; Bhlhe40; Brf1; Cebpb; Clock; Ctcf; E2f6; Elf1; Elk4; Esrra; Ets1; Ezh2; Gabpa; Hcfc1; Hdac2; Maz; Nelfe; Nfe2; Npas2; Nrf1; Phf8; Polr3g; Rad21; Rbbp5; Sap30; Sin3a; Smarca4; Sp2; Sp4; Srebf1; Srebf2; Supt20; Taf1; Thap1; Usf1; Xrcc4; Zeb1; Zfp110; Zfp143; Zfp369; Zmiz1 (inferredBy_MotifSimilarity_n_Orthology).	155	4204	2900026A02Rik;4930402H24Rik;Acsf2;Adam10;Akap11;Alas1;Alg11;Ampd2;Apex1;Arhgef19;Arl13b;Arl5b;Asxl2;Atf7;Atm;Atxn7l1;Btbd9;Casz1;Cc2d1b;Cdk13;Cep295;Cluh;Cmip;Cnpy4;Cntrob;Ctsc;Dcaf4;Dhx30;Dhx40;Dimt1;Dusp11;Dync1li1;E2f6;Ears2;Efcab14;Ercc2;Etv1;Fam120a;Fam124a;Fam206a;Fam60a;Fam65b;Fbl;Fem1b;Foxj2;Foxp2;Glrx2;Got2;Gpr137b;Gpr137b-ps;Gpr180;Gtf2i;Hba-x;Hsph1;Igsf9;Impad1;Inf2;Ints6;Ivns1abp;Jmy;…
500bp	Bclaf1_top50perTarget	dbcorrdb__MYC__ENCSR000DMM_1__m1	3.17	0.0392	Bclaf1	*	Bmyc; Myc (inferredBy_Orthology).	Hes1; Hic1; Max; Mxi1; Mycn; Usf2; Zfx (inferredBy_MotifSimilarity).4921501E09Rik; Atf3; Bclaf1; Bhlhe40; Brf1; Brf2; Cebpb; Clock; Ctcf; E2f1; E2f6; Egr1; Elf1; Elk4; Esrra; Ets1; Ezh2; Gabpa; Hcfc1; Hdac2; Maz; Nelfe; Nfe2; Npas2; Nrf1; Phf8; Polr3g; Rad21; Rbbp5; Sap30; Sin3a; Smarca4; Sp2; Sp4; Srebf1; Srebf2; Stat1; Supt20; Taf1; Usf1; Xrcc4; Yy1; Zeb1; Zfp110; Zfp143; Zfp369; Zmiz1 (inferre…	141	3357	2900026A02Rik;Acsf2;Adam10;Akap11;Alas1;Ampd2;Apex1;Arhgef19;Arl13b;Arl5b;Asxl2;Atf7;Atm;Atxn7l1;Btbd9;Casz1;Cc2d1b;Cct2;Cdk13;Cep295;Cluh;Cmip;Cntrob;Ctf1;Ctsc;Dcaf4;Dhx30;Dhx40;Dimt1;Dpy19l1;Dusp11;E2f6;Ears2;Ercc2;Etv1;Fam124a;Fam135a;Fam206a;Fam60a;Fam65b;Fbl;Fem1b;Foxj2;Foxp2;Glrx2;Got2;Gpr137b;Gpr137b-ps;Gpr180;Gtf2i;Hba-x;Hsph1;Igsf9;Inf2;Ints6;Ivns1abp;Jmy;Kdm1a;Kdm5c;Klhl12;Kmt2a;Kpna3;L…
500bp	Bclaf1_w001	dbcorrdb__POLR2A__ENCSR000EBK_1__m1	3.5	0.034	Bclaf1	*		Elk1; Elk4; Erg; Fli1; Gabpa; Gabpb1 (inferredBy_MotifSimilarity).4921501E09Rik; Bclaf1; Bhlhe40; Bmyc; Ctcf; E2f6; Elf1; Ets1; Ezh2; Foxp2; Hcfc1; Kdm5b; Max; Mxi1; Myc; Phf8; Pml; Rbbp5; Sin3a; Srf; Taf1; Thap1; Xrcc4; Zfp143 (inferredBy_MotifSimilarity_n_Orthology).	3247	4973	0610007P14Rik;0610009L18Rik;0610010K14Rik;0610030E20Rik;1110002L01Rik;1110008F13Rik;1110008P14Rik;1110037F02Rik;1110051M20Rik;1110065P20Rik;1190007I07Rik;1500011B03Rik;1500015A07Rik;1600002H07Rik;1600012H06Rik;1700008J07Rik;1700030K09Rik;1700056E22Rik;1700086O06Rik;1700123O20Rik;1810013L24Rik;1810022K09Rik;1810024B03Rik;1810030O07Rik;1810037I17Rik;1810055G02Rik;1810058I24Rik;2010107E04Rik;2010111…
500bp	Bclaf1_w001	transfac_pro__M02069	3.47	0.0339	Bclaf1	*	Etv5 (inferredBy_Orthology).	Ehf; Elf1; Elf2; Elk1; Elk3; Elk4; Erf; Erg; Ets1; Ets2; Etv1; Etv2; Etv3; Etv4; Etv6; Fev; Fli1; Gabpa; Gabpb1; Gm5454; Spic (inferredBy_MotifSimilarity).Bclaf1; Elf5; Gm4881; Spdef; Srf (inferredBy_MotifSimilarity_n_Orthology).	2394	3741	0610010K14Rik;0610030E20Rik;1110002L01Rik;1110037F02Rik;1110051M20Rik;1110065P20Rik;1500009L16Rik;1500011B03Rik;1500015A07Rik;1600012H06Rik;1700008J07Rik;1810011O10Rik;1810022K09Rik;1810024B03Rik;1810030O07Rik;1810055G02Rik;1810058I24Rik;2210016F16Rik;2210408I21Rik;2310011J03Rik;2310022A10Rik;2310057M21Rik;2410002F23Rik;2410004B18Rik;2410015M20Rik;2410131K14Rik;2610002M06Rik;2700046A07Rik;2700062…
500bp	Bclaf1_w001	transfac_pro__M01992	3.47	0.0339	Bclaf1	*	Etv5 (directAnnotation).	Ehf; Elf1; Elf2; Elf3; Elf4; Elf5; Elk1; Elk3; Elk4; Erf; Erg; Ets1; Ets2; Etv1; Etv2; Etv3; Etv4; Etv6; Fev; Fli1; Gabpa; Gabpb1; Gm5454; Spdef; Spic (inferredBy_MotifSimilarity).Bclaf1; Gm4881; Srf (inferredBy_MotifSimilarity_n_Orthology).	2401	3802	0610010K14Rik;0610030E20Rik;1110037F02Rik;1110051M20Rik;1110065P20Rik;1500009L16Rik;1500011B03Rik;1500015A07Rik;1600012H06Rik;1700008J07Rik;1810011O10Rik;1810022K09Rik;1810024B03Rik;1810030O07Rik;1810055G02Rik;1810058I24Rik;2210016F16Rik;2210408I21Rik;2310011J03Rik;2310022A10Rik;2310057M21Rik;2410002F23Rik;2410004B18Rik;2410131K14Rik;2610002M06Rik;2700062C07Rik;2810001G20Rik;2810403A07Rik;2900026…
500bp	Bclaf1_w001	transfac_pro__M01981	3.47	0.0339	Bclaf1	*	Elk1 (directAnnotation).	Elf1; Elf2; Elk3; Elk4; Erf; Erg; Ets1; Ets2; Etv1; Etv2; Etv3; Etv4; Etv5; Etv6; Fev; Fli1; Gabpa; Gm5454; Spdef (inferredBy_MotifSimilarity).Bclaf1; Gm4881 (inferredBy_MotifSimilarity_n_Orthology).	2771	4443	0610010K14Rik;0610030E20Rik;0610040B10Rik;1110002L01Rik;1110037F02Rik;1110051M20Rik;1110065P20Rik;1190007I07Rik;1500009L16Rik;1500011B03Rik;1500015A07Rik;1600012H06Rik;1700008J07Rik;1700066M21Rik;1810011O10Rik;1810022K09Rik;1810024B03Rik;1810030O07Rik;1810037I17Rik;1810055G02Rik;1810058I24Rik;2210013O21Rik;2210016F16Rik;2210408I21Rik;2310011J03Rik;2310022A10Rik;2310022B05Rik;2310057M21Rik;2410002…
500bp	Bclaf1_w001	transfac_pro__M01983	3.46	0.0339	Bclaf1	*	Elk4 (directAnnotation).	Elf1; Elf2; Elk1; Elk3; Erf; Erg; Ets1; Ets2; Etv1; Etv2; Etv3; Etv4; Etv5; Etv6; Fev; Fli1; Gabpa; Gabpb1; Gm5454; Spdef (inferredBy_MotifSimilarity).Bclaf1; Elf5; Gm4881; Srf (inferredBy_MotifSimilarity_n_Orthology).	2741	4363	0610010K14Rik;0610030E20Rik;0610040B10Rik;1110002L01Rik;1110037F02Rik;1110051M20Rik;1110065P20Rik;1190007I07Rik;1500009L16Rik;1500011B03Rik;1500015A07Rik;1600012H06Rik;1700008J07Rik;1700066M21Rik;1810011O10Rik;1810022K09Rik;1810024B03Rik;1810030O07Rik;1810037I17Rik;1810055G02Rik;1810058I24Rik;2210016F16Rik;2210408I21Rik;2310011J03Rik;2310022A10Rik;2310057M21Rik;2410002F23Rik;2410004B18Rik;2410015…
500bp	Bclaf1_w001	cisbp__M4739	3.46	0.0338	Bclaf1	*	Etv6 (inferredBy_Orthology).	Elf1; Elf2; Elf4; Elk1; Elk3; Elk4; Erf; Erg; Ets1; Ets2; Etv1; Etv2; Etv3; Etv4; Etv5; Fev; Fli1; Gabpa; Gabpb1; Gm5454 (inferredBy_MotifSimilarity).Bclaf1; Gm4881; Srf; Taf1 (inferredBy_MotifSimilarity_n_Orthology).	2920	4562	0610010K14Rik;0610030E20Rik;0610040B10Rik;1110002L01Rik;1110008F13Rik;1110008P14Rik;1110037F02Rik;1110051M20Rik;1110065P20Rik;1190007I07Rik;1500011B03Rik;1500015A07Rik;1600012H06Rik;1700008J07Rik;1700020I14Rik;1700066M21Rik;1810010H24Rik;1810013L24Rik;1810022K09Rik;1810024B03Rik;1810030O07Rik;1810037I17Rik;1810055G02Rik;1810058I24Rik;2010107E04Rik;2210016F16Rik;2210408I21Rik;2310011J03Rik;2310022…
500bp	Bclaf1_w001	dbcorrdb__POLR2A__ENCSR000BGO_1__m1	3.45	0.0338	Bclaf1	*		Elk1; Elk4; Erg; Ets1; Etv1; Etv4; Fli1; Gabpa; Gabpb1 (inferredBy_MotifSimilarity).4921501E09Rik; Bclaf1; Bmyc; E2f1; E2f6; Elf1; Etv6; Ezh2; Foxp2; Hcfc1; Irf1; Mxi1; Myc; Nrf1; Phf8; Pml; Rbbp5; Rela; Sin3a; Srf; Taf1; Thap1; Xrcc4; Zfp110; Zfp143; Zfp369 (inferredBy_MotifSimilarity_n_Orthology).	3233	4970	0610007P14Rik;0610009L18Rik;0610010K14Rik;0610030E20Rik;1110002L01Rik;1110008F13Rik;1110008P14Rik;1110037F02Rik;1110051M20Rik;1110065P20Rik;1500011B03Rik;1500011K16Rik;1500015A07Rik;1600002H07Rik;1600012H06Rik;1700008J07Rik;1700020I14Rik;1700037H04Rik;1700113A16Rik;1700123O20Rik;1810013L24Rik;1810022K09Rik;1810024B03Rik;1810030O07Rik;1810037I17Rik;1810055G02Rik;1810058I24Rik;2010107E04Rik;2210016…
500bp	Bclaf1_w001	flyfactorsurvey__aop_SANGER_10_FBgn0000097	3.44	0.0337	Bclaf1	*	Etv6 (inferredBy_Orthology).	Elf1; Elf2; Elf4; Elk1; Elk3; Elk4; Erf; Erg; Ets1; Ets2; Etv1; Etv2; Etv3; Etv4; Etv5; Fev; Fli1; Gabpa; Gabpb1; Gm5454 (inferredBy_MotifSimilarity).Bclaf1; Gm4881; Srf; Taf1 (inferredBy_MotifSimilarity_n_Orthology).	2494	3780	0610010K14Rik;0610030E20Rik;0610040B10Rik;1110002L01Rik;1110037F02Rik;1110051M20Rik;1110065P20Rik;1190007I07Rik;1500011B03Rik;1500015A07Rik;1600012H06Rik;1700008J07Rik;1810010H24Rik;1810022K09Rik;1810024B03Rik;1810030O07Rik;1810037I17Rik;1810055G02Rik;1810058I24Rik;2210016F16Rik;2210408I21Rik;2310011J03Rik;2310022A10Rik;2310057M21Rik;2410002F23Rik;2410004B18Rik;2410015M20Rik;2410131K14Rik;2610002…
500bp	Bclaf1_w001	dbcorrdb__GABPA__ENCSR000BIW_1__m1	3.42	0.0337	Bclaf1	*	Gabpa (inferredBy_Orthology).	Elk1; Elk3; Elk4; Erg; Ets1; Ets2; Etv1; Etv4; Fli1; Gabpb1 (inferredBy_MotifSimilarity).4921501E09Rik; Bclaf1; Bhlhe40; Bmyc; Egr1; Elf1; Elf2; Erf; Etv2; Etv3; Etv5; Etv6; Ezh2; Fev; Gm4881; Hcfc1; Max; Mxi1; Myc; Phf8; Pml; Rbbp5; Rest; Sin3a; Smarca4; Srebf1; Srf; Taf1; Xrcc4; Zfp143; Zmiz1 (inferredBy_MotifSimilarity_n_Orthology).	3070	4886	0610007P14Rik;0610010K14Rik;0610030E20Rik;0610040B10Rik;1110002L01Rik;1110008F13Rik;1110008P14Rik;1110037F02Rik;1110051M20Rik;1110065P20Rik;1500009L16Rik;1500011B03Rik;1500015A07Rik;1600002H07Rik;1600012H06Rik;1700008J07Rik;1700086O06Rik;1810022K09Rik;1810024B03Rik;1810030O07Rik;1810037I17Rik;1810055G02Rik;1810058I24Rik;2010107E04Rik;2210016F16Rik;2210408I21Rik;2310011J03Rik;2310022A10Rik;2310035…
500bp	Bclaf1_w001	taipale_cyt_meth__ETV4_NRCCGGAAGTN_FL	3.41	0.0336	Bclaf1	*	Etv4 (inferredBy_Orthology).	Elk1; Elk3; Elk4; Erf; Erg; Ets1; Ets2; Etv1; Etv2; Etv3; Etv5; Fev; Fli1; Gabpa; Gabpb1; Gm5454 (inferredBy_MotifSimilarity).Bclaf1; Elf1; Etv6; Gm4881; Srf (inferredBy_MotifSimilarity_n_Orthology).	2366	3640	0610010K14Rik;0610030E20Rik;0610040B10Rik;1110002L01Rik;1110008F13Rik;1110037F02Rik;1110051M20Rik;1110065P20Rik;1500009L16Rik;1500011B03Rik;1500015A07Rik;1600012H06Rik;1700008J07Rik;1810022K09Rik;1810024B03Rik;1810030O07Rik;1810055G02Rik;1810058I24Rik;2010107E04Rik;2210016F16Rik;2210408I21Rik;2310011J03Rik;2310022A10Rik;2310057M21Rik;2410002F23Rik;2410004B18Rik;2410015M20Rik;2410131K14Rik;2610002…
500bp	Bclaf1_w001	taipale__ETV1_DBD_ACCGGAARYN	3.41	0.0336	Bclaf1	*	Etv1 (inferredBy_Orthology).	Elf1; Elf2; Elk1; Elk3; Elk4; Erf; Erg; Ets1; Ets2; Etv2; Etv3; Etv4; Etv5; Etv6; Fev; Fli1; Gabpa; Gabpb1; Gm5454; Spic (inferredBy_MotifSimilarity).Bclaf1; Gm4881; Srf (inferredBy_MotifSimilarity_n_Orthology).	2361	3690	0610010K14Rik;0610030E20Rik;0610040B10Rik;1110002L01Rik;1110037F02Rik;1110051M20Rik;1110065P20Rik;1500009L16Rik;1500011B03Rik;1500015A07Rik;1600012H06Rik;1700008J07Rik;1700066M21Rik;1810011O10Rik;1810022K09Rik;1810024B03Rik;1810030O07Rik;1810055G02Rik;1810058I24Rik;2210016F16Rik;2210408I21Rik;2310011J03Rik;2310022A10Rik;2310057M21Rik;2410002F23Rik;2410004B18Rik;2410015M20Rik;2410131K14Rik;2610002…
500bp	Bclaf1_w001	transfac_pro__M02058	3.41	0.0336	Bclaf1	*	Elk4 (inferredBy_Orthology).	Elf1; Elf2; Elf3; Elf4; Elk1; Elk3; Erf; Erg; Ets1; Ets2; Etv1; Etv2; Etv3; Etv4; Etv5; Etv6; Fev; Fli1; Gabpa; Gabpb1; Gm5454; Spdef (inferredBy_MotifSimilarity).Bclaf1; Elf5; Gm4881; Pml; Srf; Taf1 (inferredBy_MotifSimilarity_n_Orthology).	3215	4977	0610007P14Rik;0610010K14Rik;0610030E20Rik;0610040B10Rik;1110002L01Rik;1110008F13Rik;1110008P14Rik;1110037F02Rik;1110051M20Rik;1110065P20Rik;1190007I07Rik;1500011B03Rik;1500015A07Rik;1600002H07Rik;1600012H06Rik;1700008J07Rik;1700086O06Rik;1700113A16Rik;1810010H24Rik;1810011O10Rik;1810013L24Rik;1810022K09Rik;1810024B03Rik;1810030O07Rik;1810037I17Rik;1810055G02Rik;1810058I24Rik;2010107E04Rik;2210016…
500bp	Bclaf1_w001	cisbp__M5420	3.41	0.0336	Bclaf1	*	Etv1 (inferredBy_Orthology).	Elf2; Elk1; Elk3; Elk4; Erf; Erg; Ets1; Ets2; Etv2; Etv3; Etv4; Etv5; Etv6; Fev; Fli1; Gabpa; Gabpb1; Gm5454; Spic (inferredBy_MotifSimilarity).Bclaf1; Elf1; Gm4881; Srf (inferredBy_MotifSimilarity_n_Orthology).	2380	3724	0610010K14Rik;0610030E20Rik;0610040B10Rik;1110002L01Rik;1110037F02Rik;1110051M20Rik;1110065P20Rik;1500009L16Rik;1500011B03Rik;1500015A07Rik;1600012H06Rik;1700008J07Rik;1700066M21Rik;1810011O10Rik;1810022K09Rik;1810024B03Rik;1810030O07Rik;1810055G02Rik;1810058I24Rik;2210016F16Rik;2210408I21Rik;2310011J03Rik;2310022A10Rik;2310057M21Rik;2410002F23Rik;2410004B18Rik;2410015M20Rik;2410131K14Rik;2610002…
500bp	Bclaf1_w001	dbcorrdb__GABPA__ENCSR000BPY_1__m1	3.41	0.0336	Bclaf1	*	Gabpa (inferredBy_Orthology).	Elk1; Elk3; Elk4; Erg; Ets1; Ets2; Etv1; Etv3; Etv4; Fev; Fli1; Gabpb1 (inferredBy_MotifSimilarity).4921501E09Rik; Bclaf1; Bhlhe40; Bmyc; Ctcf; Egr1; Elf1; Elf2; Erf; Esrra; Etv2; Etv5; Etv6; Ezh2; Gm4881; Hcfc1; Max; Mxi1; Myc; Phf8; Pml; Sin3a; Srf; Taf1; Xrcc4; Yy1; Zfp143 (inferredBy_MotifSimilarity_n_Orthology).	2624	4059	0610007P14Rik;0610010K14Rik;0610030E20Rik;0610040B10Rik;1110008F13Rik;1110037F02Rik;1110051M20Rik;1110065P20Rik;1500009L16Rik;1500011B03Rik;1500015A07Rik;1600002H07Rik;1600012H06Rik;1700008J07Rik;1810022K09Rik;1810024B03Rik;1810030O07Rik;1810055G02Rik;1810058I24Rik;2210016F16Rik;2210408I21Rik;2310011J03Rik;2310022A10Rik;2310035C23Rik;2310057M21Rik;2410004B18Rik;2410015M20Rik;2410131K14Rik;2610002…
500bp	Bclaf1_w001	transfac_pro__M02059	3.41	0.0336	Bclaf1	*	Elk1 (inferredBy_Orthology).	Elf2; Elk3; Elk4; Erf; Erg; Ets1; Ets2; Etv1; Etv2; Etv3; Etv4; Etv5; Etv6; Fev; Fli1; Gabpa; Gabpb1; Gm5454 (inferredBy_MotifSimilarity).Bclaf1; Elf1; Elf4; Elf5; Gm4881; Srf (inferredBy_MotifSimilarity_n_Orthology).	2349	3590	0610010K14Rik;0610030E20Rik;0610040B10Rik;1110002L01Rik;1110037F02Rik;1110051M20Rik;1110065P20Rik;1500009L16Rik;1500011B03Rik;1500015A07Rik;1600012H06Rik;1700008J07Rik;1700066M21Rik;1810011O10Rik;1810022K09Rik;1810024B03Rik;1810030O07Rik;1810055G02Rik;1810058I24Rik;2210016F16Rik;2210408I21Rik;2310011J03Rik;2310022A10Rik;2310057M21Rik;2410002F23Rik;2410004B18Rik;2410015M20Rik;2410131K14Rik;2610002…
500bp	Bclaf1_w001	transfac_pro__M02060	3.4	0.0336	Bclaf1	*	Elk3 (inferredBy_Orthology).	Elf2; Elk1; Elk4; Erf; Erg; Ets1; Ets2; Etv1; Etv2; Etv3; Etv4; Etv5; Etv6; Fev; Fli1; Gabpa; Gabpb1; Gm5454 (inferredBy_MotifSimilarity).Bclaf1; Elf1; Elf5; Gm4881; Srf (inferredBy_MotifSimilarity_n_Orthology).	2854	4561	0610010K14Rik;0610030E20Rik;0610040B10Rik;1110002L01Rik;1110008F13Rik;1110037F02Rik;1110051M20Rik;1110065P20Rik;1190007I07Rik;1500009L16Rik;1500011B03Rik;1500015A07Rik;1600012H06Rik;1700008J07Rik;1700066M21Rik;1700086O06Rik;1810011O10Rik;1810022K09Rik;1810024B03Rik;1810030O07Rik;1810037I17Rik;1810055G02Rik;1810058I24Rik;2210016F16Rik;2210408I21Rik;2310011J03Rik;2310022A10Rik;2310057M21Rik;2410002…
500bp	Bclaf1_w001	transfac_pro__M07706	3.4	0.0336	Bclaf1	*	Etv2 (inferredBy_Orthology).	Elf1; Elf2; Elf4; Elk1; Elk3; Elk4; Erf; Erg; Ets1; Ets2; Etv1; Etv3; Etv4; Etv5; Etv6; Fev; Fli1; Gabpa; Gabpb1; Gm5454 (inferredBy_MotifSimilarity).Bclaf1; Egr1; Gm4881; Pml; Srf; Taf1 (inferredBy_MotifSimilarity_n_Orthology).	2878	4665	0610010K14Rik;0610030E20Rik;0610040B10Rik;1110002L01Rik;1110008F13Rik;1110037F02Rik;1110051M20Rik;1110065P20Rik;1190007I07Rik;1500009L16Rik;1500011B03Rik;1500015A07Rik;1600012H06Rik;1700008J07Rik;1700066M21Rik;1700086O06Rik;1810011O10Rik;1810022K09Rik;1810024B03Rik;1810030O07Rik;1810037I17Rik;1810055G02Rik;1810058I24Rik;2010107E04Rik;2210016F16Rik;2210408I21Rik;2310011J03Rik;2310022A10Rik;2310057…
500bp	Bclaf1_w001	taipale__ETV4_DBD_ACCGGAAGTN	3.4	0.0336	Bclaf1	*	Etv4 (inferredBy_Orthology).	Elf1; Elf2; Elk1; Elk3; Elk4; Erf; Erg; Ets1; Ets2; Etv1; Etv2; Etv3; Etv5; Etv6; Fev; Fli1; Gabpa; Gm5454; Spic (inferredBy_MotifSimilarity).Bclaf1; Gm4881; Srf (inferredBy_MotifSimilarity_n_Orthology).	2280	3568	0610010K14Rik;0610030E20Rik;0610040B10Rik;1110002L01Rik;1110037F02Rik;1110051M20Rik;1110065P20Rik;1500009L16Rik;1500011B03Rik;1500015A07Rik;1600012H06Rik;1700008J07Rik;1700066M21Rik;1810011O10Rik;1810022K09Rik;1810024B03Rik;1810030O07Rik;1810055G02Rik;1810058I24Rik;2210016F16Rik;2210408I21Rik;2310011J03Rik;2310022A10Rik;2310057M21Rik;2410002F23Rik;2410004B18Rik;2410131K14Rik;2610002M06Rik;2700062…
500bp	Bclaf1_w001	cisbp__M5385	3.4	0.0336	Bclaf1	*	Elk4 (inferredBy_Orthology).	Elf2; Elk1; Elk3; Erf; Erg; Ets1; Ets2; Etv1; Etv2; Etv3; Etv4; Etv5; Etv6; Fev; Fli1; Gabpa; Gabpb1; Gm5454 (inferredBy_MotifSimilarity).Bclaf1; Elf1; Elf4; Gm4881; Srf; Taf1 (inferredBy_MotifSimilarity_n_Orthology).	2369	3741	0610010K14Rik;0610030E20Rik;0610040B10Rik;1110002L01Rik;1110037F02Rik;1110051M20Rik;1110065P20Rik;1190007I07Rik;1500009L16Rik;1500011B03Rik;1500015A07Rik;1600012H06Rik;1700008J07Rik;1700066M21Rik;1810022K09Rik;1810024B03Rik;1810030O07Rik;1810055G02Rik;1810058I24Rik;2210013O21Rik;2210016F16Rik;2210408I21Rik;2310011J03Rik;2310022A10Rik;2310057M21Rik;2410002F23Rik;2410004B18Rik;2410015M20Rik;2410131…
500bp	Bclaf1_w001	taipale_cyt_meth__FEV_NACCGGAAGTN_eDBD	3.4	0.0336	Bclaf1	*	Fev (inferredBy_Orthology).	Elf1; Elf2; Elf4; Elk1; Elk3; Elk4; Erf; Erg; Ets1; Ets2; Etv1; Etv2; Etv3; Etv4; Etv5; Etv6; Fli1; Gabpa; Gabpb1; Gm5454 (inferredBy_MotifSimilarity).Bclaf1; Egr1; Gm4881; Srf; Taf1 (inferredBy_MotifSimilarity_n_Orthology).	2571	4083	0610010K14Rik;0610030E20Rik;0610040B10Rik;1110002L01Rik;1110008F13Rik;1110037F02Rik;1110051M20Rik;1110065P20Rik;1190007I07Rik;1500009L16Rik;1500011B03Rik;1500015A07Rik;1600012H06Rik;1700008J07Rik;1700086O06Rik;1810022K09Rik;1810024B03Rik;1810030O07Rik;1810055G02Rik;1810058I24Rik;2010107E04Rik;2210013O21Rik;2210016F16Rik;2210408I21Rik;2310011J03Rik;2310022A10Rik;2310057M21Rik;2410002F23Rik;2410004…
500bp	Bclaf1_w001	cisbp__M0710	3.4	0.0335	Bclaf1	*	Gm5454 (directAnnotation).	Elf1; Elf2; Elf4; Elk1; Elk3; Elk4; Erf; Erg; Ets1; Ets2; Etv1; Etv2; Etv3; Etv4; Etv5; Etv6; Fev; Fli1; Gabpa (inferredBy_MotifSimilarity).Bclaf1; Gabpb1; Gm4881; Srf (inferredBy_MotifSimilarity_n_Orthology).	2364	3675	0610010K14Rik;0610030E20Rik;0610040B10Rik;1110002L01Rik;1110037F02Rik;1110051M20Rik;1110065P20Rik;1500009L16Rik;1500011B03Rik;1500015A07Rik;1600012H06Rik;1700008J07Rik;1810011O10Rik;1810022K09Rik;1810024B03Rik;1810055G02Rik;1810058I24Rik;2210016F16Rik;2210408I21Rik;2310011J03Rik;2310022A10Rik;2310057M21Rik;2410002F23Rik;2410004B18Rik;2410131K14Rik;2610002M06Rik;2700062C07Rik;2810001G20Rik;2810403…
500bp	Bclaf1_w001	taipale__GABPA_full_ACCGGAAGTN_repr	3.39	0.0335	Bclaf1	*	Gabpa (inferredBy_Orthology).	Elf1; Elf2; Elf4; Elk1; Elk3; Elk4; Erf; Erg; Ets1; Ets2; Etv1; Etv2; Etv3; Etv4; Etv5; Etv6; Fev; Fli1; Gabpb1; Gm5454 (inferredBy_MotifSimilarity).Bclaf1; Elf5; Gm4881; Srf (inferredBy_MotifSimilarity_n_Orthology).	2362	3645	0610010K14Rik;0610030E20Rik;0610040B10Rik;1110002L01Rik;1110037F02Rik;1110051M20Rik;1110065P20Rik;1190007I07Rik;1500009L16Rik;1500011B03Rik;1500015A07Rik;1600002H07Rik;1600012H06Rik;1700008J07Rik;1700086O06Rik;1810022K09Rik;1810024B03Rik;1810030O07Rik;1810055G02Rik;1810058I24Rik;2210016F16Rik;2210408I21Rik;2310011J03Rik;2310022A10Rik;2310057M21Rik;2410004B18Rik;2410015M20Rik;2410131K14Rik;2610002…
500bp	Bclaf1_w001	dbcorrdb__POLR2A__ENCSR000DLY_1__m1	3.39	0.0335	Bclaf1	*		Elk1; Elk4; Fli1; Gabpa; Gabpb1 (inferredBy_MotifSimilarity).4921501E09Rik; Bclaf1; Bmyc; Elf1; Ets1; Ezh2; Hcfc1; Myc; Phf8; Pml; Rbbp5; Sin3a; Taf1; Thap1; Zfp143 (inferredBy_MotifSimilarity_n_Orthology).	3199	4968	0610007P14Rik;0610010K14Rik;0610030E20Rik;1110002L01Rik;1110008F13Rik;1110008P14Rik;1110037F02Rik;1110051M20Rik;1110065P20Rik;1500011B03Rik;1500011K16Rik;1600012H06Rik;1700008J07Rik;1700020I14Rik;1700028P14Rik;1700113A16Rik;1700123O20Rik;1810013L24Rik;1810022K09Rik;1810024B03Rik;1810030O07Rik;1810037I17Rik;1810043G02Rik;1810055G02Rik;1810058I24Rik;2010111I01Rik;2210016F16Rik;2210408I21Rik;2310011…
500bp	Bclaf1_w001	cisbp__M5475	3.39	0.0335	Bclaf1	*	Gabpa (inferredBy_Orthology).	Elf2; Elk1; Elk3; Elk4; Erf; Erg; Ets1; Ets2; Etv1; Etv2; Etv3; Etv4; Etv5; Etv6; Fev; Fli1; Gabpb1; Gm5454 (inferredBy_MotifSimilarity).Bclaf1; Elf1; Elf5; Gm4881; Srf (inferredBy_MotifSimilarity_n_Orthology).	2094	3143	0610010K14Rik;0610030E20Rik;0610040B10Rik;1110002L01Rik;1110037F02Rik;1110051M20Rik;1110065P20Rik;1500009L16Rik;1500011B03Rik;1500015A07Rik;1600012H06Rik;1700008J07Rik;1810022K09Rik;1810024B03Rik;1810030O07Rik;1810055G02Rik;1810058I24Rik;2210016F16Rik;2210408I21Rik;2310011J03Rik;2310022A10Rik;2310057M21Rik;2410004B18Rik;2410015M20Rik;2410131K14Rik;2610002M06Rik;2700062C07Rik;2810001G20Rik;2810403…
500bp	Bclaf1_w001	dbcorrdb__POLR2A__ENCSR000EBC_1__m1	3.39	0.0335	Bclaf1	*		Fli1 (inferredBy_MotifSimilarity).4921501E09Rik; Bclaf1; Bhlhe40; Bmyc; Brf1; Ctcf; E2f1; E2f6; Elf1; Elk1; Elk4; Ets1; Ezh2; Foxp2; Gabpa; Hcfc1; Hdac2; Max; Mxi1; Myc; Nrf1; Phf8; Pml; Rbbp5; Sin3a; Taf1; Thap1; Xrcc4; Zfp110; Zfp143; Zfp369 (inferredBy_MotifSimilarity_n_Orthology).	3273	4974	0610007P14Rik;0610010K14Rik;0610030E20Rik;1110002L01Rik;1110008F13Rik;1110037F02Rik;1110051M20Rik;1110065P20Rik;1190007I07Rik;1500011B03Rik;1500011K16Rik;1600012H06Rik;1700008J07Rik;1700123O20Rik;1810010H24Rik;1810013L24Rik;1810022K09Rik;1810024B03Rik;1810030O07Rik;1810037I17Rik;1810043G02Rik;1810055G02Rik;1810058I24Rik;2010107E04Rik;2010111I01Rik;2210016F16Rik;2210408I21Rik;2300009A05Rik;2310011…
500bp	Bclaf1_w001	dbcorrdb__SIN3A__ENCSR000BLR_1__m2	3.39	0.0335	Bclaf1	*	Sin3a (inferredBy_Orthology).	Elf1; Elk1; Elk4; Erg; Ets1; Fli1; Gabpa; Gabpb1 (inferredBy_MotifSimilarity).4921501E09Rik; Bclaf1; Bmyc; Brf1; E2f4; E2f6; Elf2; Ezh2; Foxp2; Hcfc1; Mxi1; Myc; Phf8; Pml; Rbbp5; Rela; Srebf1; Srf; Taf1; Ubtf; Xrcc4; Zfp110; Zfp143; Zfp369; Zmiz1 (inferredBy_MotifSimilarity_n_Orthology).	3143	4977	0610007P14Rik;0610010K14Rik;0610030E20Rik;1110002L01Rik;1110008F13Rik;1110008P14Rik;1110037F02Rik;1110051M20Rik;1110065P20Rik;1190007I07Rik;1500011B03Rik;1500011K16Rik;1500015A07Rik;1600002H07Rik;1600012H06Rik;1700008J07Rik;1700066M21Rik;1810014B01Rik;1810022K09Rik;1810024B03Rik;1810030O07Rik;1810055G02Rik;1810058I24Rik;2010107E04Rik;2210016F16Rik;2210408I21Rik;2310011J03Rik;2310022A10Rik;2310036…
500bp	Bclaf1_w001	dbcorrdb__GABPA__ENCSR000BLO_1__m1	3.39	0.0335	Bclaf1	*	Gabpa (inferredBy_Orthology).	Elf1; Elf2; Elf4; Elk1; Elk3; Elk4; Erf; Erg; Ets1; Ets2; Etv1; Etv2; Etv3; Etv4; Etv5; Fev; Fli1; Gabpb1; Gm5454 (inferredBy_MotifSimilarity).4921501E09Rik; Bclaf1; Bmyc; Creb1; E2f4; E2f6; Egr1; Esrra; Etv6; Ezh2; Foxp2; Gm4881; Hcfc1; Irf1; Kdm5a; Kdm5b; Max; Mxi1; Myc; Nr2c2; Phf8; Pml; Rbbp5; Rela; Sin3a; Smarca4; Srebf1; Srebf2; Srf; Supt20; Taf1; Ubtf; Xrcc4; Zfp110; Zfp143; Zfp369; Zmiz1 …	2379	3684	0610010K14Rik;0610030E20Rik;1110002L01Rik;1110008F13Rik;1110037F02Rik;1110051M20Rik;1110065P20Rik;1500009L16Rik;1500011B03Rik;1500015A07Rik;1600002H07Rik;1600012H06Rik;1700008J07Rik;1700086O06Rik;1810022K09Rik;1810024B03Rik;1810030O07Rik;1810055G02Rik;1810058I24Rik;2210016F16Rik;2210408I21Rik;2310011J03Rik;2310022A10Rik;2310057M21Rik;2410004B18Rik;2410015M20Rik;2410131K14Rik;2510039O18Rik;2610002…
500bp	Bclaf1_w001	cisbp__M5423	3.38	0.0335	Bclaf1	*	Etv4 (inferredBy_Orthology).	Elf2; Elk1; Elk3; Elk4; Erf; Erg; Ets1; Ets2; Etv1; Etv2; Etv3; Etv5; Etv6; Fev; Fli1; Gabpa; Gm5454; Spic (inferredBy_MotifSimilarity).Bclaf1; Gm4881; Srf (inferredBy_MotifSimilarity_n_Orthology).	2289	3599	0610010K14Rik;0610030E20Rik;0610040B10Rik;1110002L01Rik;1110037F02Rik;1110051M20Rik;1110065P20Rik;1500009L16Rik;1500011B03Rik;1500015A07Rik;1600012H06Rik;1700008J07Rik;1700066M21Rik;1810011O10Rik;1810022K09Rik;1810024B03Rik;1810055G02Rik;1810058I24Rik;2210016F16Rik;2210408I21Rik;2310011J03Rik;2310022A10Rik;2310057M21Rik;2410002F23Rik;2410004B18Rik;2410131K14Rik;2610002M06Rik;2700062C07Rik;2810001…
500bp	Bclaf1_w001	taipale__FEV_DBD_ACCGGAAGTN	3.38	0.0335	Bclaf1	*	Fev (inferredBy_Orthology).	Elf2; Elk1; Elk3; Elk4; Erf; Erg; Ets1; Ets2; Etv1; Etv2; Etv3; Etv4; Etv5; Etv6; Fli1; Gabpa; Gabpb1; Gm5454 (inferredBy_MotifSimilarity).Bclaf1; Elf1; Gm4881; Srf (inferredBy_MotifSimilarity_n_Orthology).	2056	3197	0610010K14Rik;0610030E20Rik;0610040B10Rik;1110002L01Rik;1110037F02Rik;1110051M20Rik;1110065P20Rik;1190007I07Rik;1500009L16Rik;1500011B03Rik;1500015A07Rik;1600012H06Rik;1700008J07Rik;1700066M21Rik;1810022K09Rik;1810024B03Rik;1810030O07Rik;1810055G02Rik;1810058I24Rik;2210016F16Rik;2210408I21Rik;2310011J03Rik;2310022A10Rik;2310057M21Rik;2410004B18Rik;2410015M20Rik;2410131K14Rik;2610002M06Rik;2700046…
500bp	Bclaf1_w001	dbcorrdb__SIN3A__ENCSR000BGL_1__m1	3.38	0.0335	Bclaf1	*	Sin3a (inferredBy_Orthology).	Elf1; Elk1; Elk4; Erg; Ets1; Fli1; Gabpa; Gabpb1 (inferredBy_MotifSimilarity).4921501E09Rik; Bclaf1; Bmyc; Brf1; E2f4; E2f6; Elf2; Ezh2; Foxp2; Hcfc1; Kdm5a; Max; Mxi1; Myc; Nr2c2; Phf8; Pml; Rbbp5; Rela; Smarca4; Srebf1; Srf; Taf1; Ubtf; Xrcc4; Zfp110; Zfp143; Zfp369; Zmiz1 (inferredBy_MotifSimilarity_n_Orthology).	3216	4962	0610007P14Rik;0610010K14Rik;0610030E20Rik;1110002L01Rik;1110008F13Rik;1110008P14Rik;1110037F02Rik;1110051M20Rik;1110065P20Rik;1500011B03Rik;1500011K16Rik;1500015A07Rik;1600002H07Rik;1600012H06Rik;1700008J07Rik;1700030K09Rik;1700037H04Rik;1700113A16Rik;1810013L24Rik;1810022K09Rik;1810024B03Rik;1810030O07Rik;1810037I17Rik;1810055G02Rik;1810058I24Rik;2010107E04Rik;2210016F16Rik;2210408I21Rik;2310011…
500bp	Bclaf1_w001	transfac_pro__M01984	3.38	0.0335	Bclaf1	*	Erf (directAnnotation).	Elf1; Elf2; Elf3; Elk1; Elk3; Elk4; Erg; Ets1; Ets2; Etv1; Etv2; Etv3; Etv4; Etv5; Etv6; Fev; Fli1; Gabpa; Gm5454; Spic (inferredBy_MotifSimilarity).Bclaf1; Gabpb1; Gm4881; Srf (inferredBy_MotifSimilarity_n_Orthology).	2687	4365	0610009L18Rik;0610010K14Rik;0610030E20Rik;0610040B10Rik;1110002L01Rik;1110037F02Rik;1110051M20Rik;1110065P20Rik;1500009L16Rik;1500011B03Rik;1500015A07Rik;1600012H06Rik;1700008J07Rik;1700066M21Rik;1810011O10Rik;1810022K09Rik;1810024B03Rik;1810030O07Rik;1810055G02Rik;1810058I24Rik;2210016F16Rik;2210408I21Rik;2310011J03Rik;2310022A10Rik;2310057M21Rik;2410002F23Rik;2410004B18Rik;2410131K14Rik;2610002…
500bp	Bclaf1_w001	taipale__ELK1_DBD_ACCGGAAGTN	3.38	0.0335	Bclaf1	*	Elk1 (inferredBy_Orthology).	Elf2; Elk3; Elk4; Erf; Erg; Ets1; Ets2; Etv1; Etv2; Etv3; Etv4; Etv5; Etv6; Fev; Fli1; Gabpa; Gabpb1; Gm5454 (inferredBy_MotifSimilarity).Bclaf1; Elf1; Gm4881; Srf (inferredBy_MotifSimilarity_n_Orthology).	2495	3884	0610010K14Rik;0610030E20Rik;0610040B10Rik;1110002L01Rik;1110037F02Rik;1110051M20Rik;1110065P20Rik;1500009L16Rik;1500011B03Rik;1500015A07Rik;1600012H06Rik;1700008J07Rik;1700066M21Rik;1810011O10Rik;1810022K09Rik;1810024B03Rik;1810030O07Rik;1810055G02Rik;1810058I24Rik;2210016F16Rik;2210408I21Rik;2310011J03Rik;2310022A10Rik;2310057M21Rik;2410002F23Rik;2410004B18Rik;2410015M20Rik;2410131K14Rik;2610002…
500bp	Bclaf1_w001	taipale_cyt_meth__ETV4_NRCCGGAAGTN_eDBD	3.38	0.0335	Bclaf1	*	Etv4 (inferredBy_Orthology).	Elk1; Elk3; Elk4; Erf; Erg; Ets1; Ets2; Etv1; Etv2; Etv3; Etv5; Fev; Fli1; Gabpa; Gabpb1; Gm5454 (inferredBy_MotifSimilarity).Bclaf1; Elf1; Etv6; Gm4881; Srf (inferredBy_MotifSimilarity_n_Orthology).	2503	3884	0610010K14Rik;0610030E20Rik;0610040B10Rik;1110002L01Rik;1110008F13Rik;1110008P14Rik;1110037F02Rik;1110051M20Rik;1110065P20Rik;1500009L16Rik;1500011B03Rik;1500015A07Rik;1600012H06Rik;1700008J07Rik;1700086O06Rik;1810022K09Rik;1810024B03Rik;1810030O07Rik;1810055G02Rik;1810058I24Rik;2010107E04Rik;2210016F16Rik;2210408I21Rik;2310011J03Rik;2310022A10Rik;2310057M21Rik;2410002F23Rik;2410004B18Rik;2410015…
500bp	Bclaf1_w001	cisbp__M5429	3.38	0.0335	Bclaf1	*	Fev (inferredBy_Orthology).	Elf2; Elk1; Elk3; Elk4; Erf; Erg; Ets1; Ets2; Etv1; Etv2; Etv3; Etv4; Etv5; Etv6; Fli1; Gabpa; Gabpb1; Gm5454 (inferredBy_MotifSimilarity).Bclaf1; Elf1; Gm4881; Srf (inferredBy_MotifSimilarity_n_Orthology).	2405	3877	0610010K14Rik;0610030E20Rik;0610040B10Rik;1110002L01Rik;1110037F02Rik;1110051M20Rik;1110065P20Rik;1190007I07Rik;1500009L16Rik;1500011B03Rik;1500015A07Rik;1600012H06Rik;1700008J07Rik;1700066M21Rik;1810011O10Rik;1810022K09Rik;1810024B03Rik;1810030O07Rik;1810055G02Rik;1810058I24Rik;2210013O21Rik;2210016F16Rik;2210408I21Rik;2310011J03Rik;2310022A10Rik;2310057M21Rik;2410002F23Rik;2410004B18Rik;2410015…
500bp	Bclaf1_w001	cisbp__M5380	3.38	0.0335	Bclaf1	*	Elk1 (inferredBy_Orthology).	Elf2; Elk3; Elk4; Erf; Erg; Ets1; Ets2; Etv1; Etv2; Etv3; Etv4; Etv5; Etv6; Fev; Fli1; Gabpa; Gabpb1; Gm5454 (inferredBy_MotifSimilarity).Bclaf1; Elf1; Gm4881; Srf (inferredBy_MotifSimilarity_n_Orthology).	2398	3688	0610010K14Rik;0610030E20Rik;0610040B10Rik;1110002L01Rik;1110037F02Rik;1110051M20Rik;1110065P20Rik;1500009L16Rik;1500011B03Rik;1500015A07Rik;1600012H06Rik;1700008J07Rik;1700066M21Rik;1810022K09Rik;1810024B03Rik;1810030O07Rik;1810055G02Rik;1810058I24Rik;2210016F16Rik;2210408I21Rik;2310011J03Rik;2310022A10Rik;2310057M21Rik;2410002F23Rik;2410004B18Rik;2410015M20Rik;2410131K14Rik;2610002M06Rik;2700046…
500bp	Bclaf1_w001	cisbp__M4953	3.38	0.0334	Bclaf1	*	Erg (inferredBy_Orthology).	Elf2; Elf4; Elk1; Elk3; Elk4; Erf; Ets1; Ets2; Etv1; Etv2; Etv3; Etv4; Etv5; Etv6; Fev; Fli1; Gabpa; Gm5454 (inferredBy_MotifSimilarity).Bclaf1; Elf1; Gabpb1; Gm4881; Srf (inferredBy_MotifSimilarity_n_Orthology).	2157	3377	0610010K14Rik;0610030E20Rik;0610040B10Rik;1110037F02Rik;1110051M20Rik;1110065P20Rik;1190007I07Rik;1500009L16Rik;1500011B03Rik;1500015A07Rik;1600012H06Rik;1700008J07Rik;1700066M21Rik;1810022K09Rik;1810024B03Rik;1810030O07Rik;1810055G02Rik;1810058I24Rik;2210013O21Rik;2210016F16Rik;2210408I21Rik;2310011J03Rik;2310022A10Rik;2310022B05Rik;2310057M21Rik;2410002F23Rik;2410004B18Rik;2410015M20Rik;2410131…
500bp	Bclaf1_w001	homer__AACCGGAAGT_ETS	3.38	0.0334	Bclaf1	*		Elf2; Elf4; Elk1; Elk3; Elk4; Erf; Erg; Ets1; Ets2; Etv1; Etv2; Etv3; Etv4; Etv5; Etv6; Fev; Fli1; Gabpa; Gm5454 (inferredBy_MotifSimilarity).Bclaf1; Elf1; Elf5; Ep300; Gabpb1; Gm4881; Srf (inferredBy_MotifSimilarity_n_Orthology).	2505	4023	0610010K14Rik;0610030E20Rik;0610040B10Rik;1110002L01Rik;1110037F02Rik;1110051M20Rik;1110065P20Rik;1500009L16Rik;1500011B03Rik;1500015A07Rik;1600012H06Rik;1700008J07Rik;1700066M21Rik;1810010H24Rik;1810022K09Rik;1810024B03Rik;1810030O07Rik;1810055G02Rik;1810058I24Rik;2210016F16Rik;2210408I21Rik;2310011J03Rik;2310022A10Rik;2310035C23Rik;2310057M21Rik;2410002F23Rik;2410004B18Rik;2410015M20Rik;2410131…
500bp	Bclaf1_w001	taipale__ELK4_DBD_ACCGGAARTN	3.38	0.0334	Bclaf1	*	Elk4 (inferredBy_Orthology).	Elf2; Elk1; Elk3; Erf; Erg; Ets1; Ets2; Etv1; Etv2; Etv3; Etv4; Etv5; Etv6; Fev; Fli1; Gabpa; Gabpb1; Gm5454 (inferredBy_MotifSimilarity).Bclaf1; Elf1; Elf4; Gm4881; Srf; Taf1 (inferredBy_MotifSimilarity_n_Orthology).	2406	3803	0610010K14Rik;0610030E20Rik;0610040B10Rik;1110002L01Rik;1110037F02Rik;1110051M20Rik;1110065P20Rik;1190007I07Rik;1500009L16Rik;1500011B03Rik;1500015A07Rik;1600012H06Rik;1700008J07Rik;1700066M21Rik;1810022K09Rik;1810024B03Rik;1810030O07Rik;1810055G02Rik;1810058I24Rik;2210013O21Rik;2210016F16Rik;2210408I21Rik;2310011J03Rik;2310022A10Rik;2310057M21Rik;2410002F23Rik;2410004B18Rik;2410015M20Rik;2410131…
500bp	Bclaf1_w001	transfac_pro__M01982	3.37	0.0334	Bclaf1	*	Elk3 (directAnnotation).	Elf1; Elf2; Elk1; Elk4; Erf; Erg; Ets1; Ets2; Etv1; Etv2; Etv3; Etv4; Etv5; Etv6; Fev; Fli1; Gabpa; Gabpb1; Gm5454 (inferredBy_MotifSimilarity).Bclaf1; Elf4; Gm4881; Srf (inferredBy_MotifSimilarity_n_Orthology).	3038	4848	0610007P14Rik;0610010K14Rik;0610030E20Rik;0610040B10Rik;1110002L01Rik;1110008F13Rik;1110008P14Rik;1110037F02Rik;1110051M20Rik;1110065P20Rik;1190007I07Rik;1500009L16Rik;1500011B03Rik;1500015A07Rik;1600012H06Rik;1700008J07Rik;1700066M21Rik;1700086O06Rik;1810011O10Rik;1810013L24Rik;1810022K09Rik;1810024B03Rik;1810030O07Rik;1810037I17Rik;1810055G02Rik;1810058I24Rik;2010107E04Rik;2210016F16Rik;2210408…
500bp	Bclaf1_w001	homer__AACCGGAAGT_ELF1	3.37	0.0334	Bclaf1	*	Elf1 (inferredBy_Orthology).	Ehf; Elf2; Elf4; Elf5; Elk1; Elk3; Elk4; Erg; Ets1; Ets2; Etv1; Etv3; Etv4; Etv5; Etv6; Fli1; Gabpa; Gm5454 (inferredBy_MotifSimilarity).Bclaf1; Elf3; Ep300; Erf; Fev; Gabpb1; Gm4881; Srf (inferredBy_MotifSimilarity_n_Orthology).	2588	4113	0610010K14Rik;0610030E20Rik;0610040B10Rik;1110002L01Rik;1110008P14Rik;1110037F02Rik;1110051M20Rik;1110065P20Rik;1500009L16Rik;1500011B03Rik;1500015A07Rik;1600002H07Rik;1600012H06Rik;1700008J07Rik;1810010H24Rik;1810022K09Rik;1810024B03Rik;1810030O07Rik;1810055G02Rik;1810058I24Rik;2010107E04Rik;2210016F16Rik;2210408I21Rik;2310011J03Rik;2310022A10Rik;2310035C23Rik;2310057M21Rik;2410002F23Rik;2410004…
500bp	Bclaf1_w001	dbcorrdb__TAF1__ENCSR000BGS_1__m2	3.37	0.0334	Bclaf1	*	Taf1 (inferredBy_Orthology).	Elk1; Elk3; Elk4; Erg; Ets1; Ets2; Etv1; Etv3; Etv4; Fev; Fli1; Gabpa; Gabpb1 (inferredBy_MotifSimilarity).4921501E09Rik; Bclaf1; Brf1; Creb1; E2f6; Egr1; Elf1; Etv2; Etv5; Etv6; Ezh2; Gtf2f1; Hcfc1; Mxi1; Nelfe; Nr2c2; Phf8; Pml; Rbbp5; Sin3a; Xrcc4; Zfp110; Zfp143; Zfp369 (inferredBy_MotifSimilarity_n_Orthology).	3174	4897	0610007P14Rik;0610009L18Rik;0610010K14Rik;0610030E20Rik;0610037L13Rik;1110002L01Rik;1110008F13Rik;1110008P14Rik;1110037F02Rik;1110051M20Rik;1110065P20Rik;1190007I07Rik;1500011B03Rik;1500015A07Rik;1600002H07Rik;1600012H06Rik;1700008J07Rik;1700020I14Rik;1700037H04Rik;1810013L24Rik;1810022K09Rik;1810024B03Rik;1810030O07Rik;1810055G02Rik;1810058I24Rik;2010107E04Rik;2010111I01Rik;2210016F16Rik;2210408…
500bp	Bclaf1_w001	dbcorrdb__ETS1__ENCSR000BKQ_1__m3	3.37	0.0334	Bclaf1	*	Ets1 (inferredBy_Orthology).	Elk1; Elk4; Erg; Fli1; Gabpa; Gabpb1 (inferredBy_MotifSimilarity).4921501E09Rik; Bclaf1; Bmyc; Brf1; E2f4; E2f6; Elf1; Elk3; Esrra; Etv1; Etv5; Ezh2; Foxp2; Hcfc1; Kdm5a; Max; Mxi1; Myc; Phf8; Pml; Rbbp5; Rela; Sin3a; Smarca4; Srebf1; Srebf2; Supt20; Taf1; Xrcc4; Zfp110; Zfp143; Zfp369; Zmiz1 (inferredBy_MotifSimilarity_n_Orthology).	3029	4886	0610007P14Rik;0610009L18Rik;0610010K14Rik;0610030E20Rik;1110002L01Rik;1110008F13Rik;1110032A03Rik;1110037F02Rik;1110051M20Rik;1110065P20Rik;1500009L16Rik;1500011B03Rik;1500011K16Rik;1600012H06Rik;1700008J07Rik;1810022K09Rik;1810024B03Rik;1810030O07Rik;1810055G02Rik;1810058I24Rik;2210016F16Rik;2210408I21Rik;2310011J03Rik;2310022A10Rik;2310057M21Rik;2410002F23Rik;2410004B18Rik;2410015M20Rik;2410131…
500bp	Bclaf1_w001	taipale_cyt_meth__GABPA_NACCGGAAGTN_eDBD	3.37	0.0334	Bclaf1	*	Gabpa (inferredBy_Orthology).	Elf1; Elf2; Elf4; Elk1; Elk3; Elk4; Erf; Erg; Ets1; Ets2; Etv1; Etv2; Etv3; Etv4; Etv5; Etv6; Fev; Fli1; Gabpb1; Gm5454 (inferredBy_MotifSimilarity).Bclaf1; Egr1; Gm4881; Pml; Srf; Taf1 (inferredBy_MotifSimilarity_n_Orthology).	2323	3637	0610010K14Rik;0610030E20Rik;0610040B10Rik;1110002L01Rik;1110008F13Rik;1110037F02Rik;1110051M20Rik;1110065P20Rik;1500009L16Rik;1500011B03Rik;1500015A07Rik;1600012H06Rik;1700008J07Rik;1700086O06Rik;1810022K09Rik;1810024B03Rik;1810055G02Rik;1810058I24Rik;2010107E04Rik;2210016F16Rik;2210408I21Rik;2310011J03Rik;2310022A10Rik;2310057M21Rik;2410002F23Rik;2410004B18Rik;2410015M20Rik;2410131K14Rik;2610002…
500bp	Bclaf1_w001	cisbp__M0695	3.37	0.0334	Bclaf1	*	Elk1 (directAnnotation).	Elf1; Elf2; Elf4; Elk3; Elk4; Erf; Erg; Ets1; Ets2; Etv1; Etv2; Etv3; Etv4; Etv5; Etv6; Fev; Fli1; Gabpa; Gm5454 (inferredBy_MotifSimilarity).Bclaf1; Gabpb1; Gm4881; Srf (inferredBy_MotifSimilarity_n_Orthology).	2648	4139	0610010K14Rik;0610030E20Rik;0610040B10Rik;1110002L01Rik;1110008P14Rik;1110037F02Rik;1110051M20Rik;1110065P20Rik;1500009L16Rik;1500011B03Rik;1500015A07Rik;1600012H06Rik;1700008J07Rik;1810010H24Rik;1810022K09Rik;1810024B03Rik;1810030O07Rik;1810055G02Rik;1810058I24Rik;2210016F16Rik;2210408I21Rik;2310011J03Rik;2310022A10Rik;2310057M21Rik;2410002F23Rik;2410004B18Rik;2410015M20Rik;2410131K14Rik;2610002…
500bp	Bclaf1_w001	cisbp__M5384	3.37	0.0334	Bclaf1	*	Elk3 (inferredBy_Orthology).	Elf2; Elk1; Elk4; Erf; Erg; Ets1; Ets2; Etv1; Etv2; Etv3; Etv4; Etv5; Etv6; Fev; Fli1; Gabpa; Gabpb1; Gm5454 (inferredBy_MotifSimilarity).Bclaf1; Elf1; Gm4881; Srf (inferredBy_MotifSimilarity_n_Orthology).	2475	3835	0610010K14Rik;0610030E20Rik;0610040B10Rik;1110002L01Rik;1110037F02Rik;1110051M20Rik;1110065P20Rik;1190007I07Rik;1500009L16Rik;1500011B03Rik;1500015A07Rik;1600012H06Rik;1700008J07Rik;1700066M21Rik;1810011O10Rik;1810022K09Rik;1810024B03Rik;1810030O07Rik;1810055G02Rik;1810058I24Rik;2210016F16Rik;2210408I21Rik;2310011J03Rik;2310022A10Rik;2310057M21Rik;2410002F23Rik;2410004B18Rik;2410015M20Rik;2410131…
500bp	Bclaf1_w001	taipale_cyt_meth__ELK3_NACCGGAAGTN_eDBD	3.37	0.0334	Bclaf1	*	Elk3 (inferredBy_Orthology).	Elf1; Elf2; Elf4; Elk1; Elk4; Erf; Erg; Ets1; Ets2; Etv1; Etv2; Etv3; Etv4; Etv5; Etv6; Fev; Fli1; Gabpa; Gabpb1; Gm5454 (inferredBy_MotifSimilarity).Bclaf1; Egr1; Elf5; Gm4881; Pml; Srf; Taf1 (inferredBy_MotifSimilarity_n_Orthology).	3224	4977	0610007P14Rik;0610010K14Rik;0610030E20Rik;0610037L13Rik;0610040B10Rik;1110002L01Rik;1110008F13Rik;1110008P14Rik;1110037F02Rik;1110051M20Rik;1110065P20Rik;1190007I07Rik;1500011B03Rik;1500015A07Rik;1600002H07Rik;1600012H06Rik;1700008J07Rik;1700066M21Rik;1700086O06Rik;1700113A16Rik;1810010H24Rik;1810013L24Rik;1810022K09Rik;1810024B03Rik;1810030O07Rik;1810037I17Rik;1810055G02Rik;1810058I24Rik;2010107…
500bp	Bclaf1_w001	dbcorrdb__POLR2A__ENCSR000DPA_1__m1	3.37	0.0334	Bclaf1	*		Elf1; Elk1; Elk4; Erg; Ets1; Etv1; Etv4; Fli1; Gabpa; Gabpb1 (inferredBy_MotifSimilarity).4921501E09Rik; Bclaf1; Egr1; Elf2; Elf5; Elk3; Etv2; Etv5; Etv6; Fev; Foxp2; Hcfc1; Irf1; Kdm5b; Phf8; Pml; Rbbp5; Rela; Sin3a; Srf; Taf1; Thap1; Zfp143 (inferredBy_MotifSimilarity_n_Orthology).	3220	4974	0610007P14Rik;0610009L18Rik;0610010K14Rik;0610030E20Rik;1110002L01Rik;1110008F13Rik;1110008P14Rik;1110037F02Rik;1110065P20Rik;1500011B03Rik;1500011K16Rik;1500015A07Rik;1600002H07Rik;1600012H06Rik;1700008J07Rik;1700020I14Rik;1700028P14Rik;1700037H04Rik;1700113A16Rik;1810013L24Rik;1810022K09Rik;1810024B03Rik;1810030O07Rik;1810037I17Rik;1810055G02Rik;1810058I24Rik;2010107E04Rik;2210016F16Rik;2210408…
500bp	Bclaf1_w001	dbcorrdb__POLR2A__ENCSR000EHP_1__m1	3.37	0.0334	Bclaf1	*		Elk1; Elk4; Ets1; Fli1; Gabpa; Gabpb1 (inferredBy_MotifSimilarity).4921501E09Rik; Bclaf1; Brf1; Creb1; E2f6; Elf1; Elf2; Elk3; Etv1; Etv5; Etv6; Ezh2; Gtf2f1; Hcfc1; Mxi1; Nr2c2; Phf8; Pml; Sin3a; Taf1; Xrcc4; Zfp110; Zfp143; Zfp369 (inferredBy_MotifSimilarity_n_Orthology).	3200	4896	0610007P14Rik;0610009L18Rik;0610010K14Rik;0610030E20Rik;0610037L13Rik;1110002L01Rik;1110008F13Rik;1110008P14Rik;1110037F02Rik;1110051M20Rik;1110065P20Rik;1500011B03Rik;1500015A07Rik;1600002H07Rik;1600012H06Rik;1700008J07Rik;1700020I14Rik;1700037H04Rik;1700123O20Rik;1810013L24Rik;1810022K09Rik;1810024B03Rik;1810030O07Rik;1810055G02Rik;1810058I24Rik;2010107E04Rik;2010111I01Rik;2210016F16Rik;2210408…
500bp	Bclaf1_w001	taipale_cyt_meth__ELK1_NACCGGAAGTN_FL	3.37	0.0334	Bclaf1	*	Elk1 (inferredBy_Orthology).	Elk3; Elk4; Erf; Erg; Ets1; Ets2; Etv1; Etv2; Etv3; Etv4; Etv5; Etv6; Fev; Fli1; Gabpa; Spic (inferredBy_MotifSimilarity).Bclaf1; Elf1; Gm4881; Srf (inferredBy_MotifSimilarity_n_Orthology).	3204	4968	0610007P14Rik;0610009L18Rik;0610010K14Rik;0610030E20Rik;0610040B10Rik;1110002L01Rik;1110008F13Rik;1110008P14Rik;1110037F02Rik;1110051M20Rik;1110065P20Rik;1500011B03Rik;1500015A07Rik;1600002H07Rik;1600012H06Rik;1700008J07Rik;1700086O06Rik;1810010H24Rik;1810022K09Rik;1810024B03Rik;1810030O07Rik;1810055G02Rik;1810058I24Rik;2010107E04Rik;2210016F16Rik;2210408I21Rik;2310011J03Rik;2310022A10Rik;2310035…
500bp	Bclaf1_w001	dbcorrdb__POLR2A__ENCSR000EAD_1__m1	3.37	0.0334	Bclaf1	*		Fli1 (inferredBy_MotifSimilarity).4921501E09Rik; Bclaf1; Elf1; Elk1; Elk4; Ets1; Ezh2; Gabpa; Hcfc1; Mxi1; Phf8; Pml; Rbbp5; Sin3a; Taf1; Thap1; Zfp143 (inferredBy_MotifSimilarity_n_Orthology).	3235	4977	0610007P14Rik;0610009L18Rik;0610010K14Rik;0610030E20Rik;1110002L01Rik;1110008F13Rik;1110008P14Rik;1110037F02Rik;1110051M20Rik;1500011B03Rik;1500011K16Rik;1500015A07Rik;1600012H06Rik;1700008J07Rik;1700020I14Rik;1700066M21Rik;1700113A16Rik;1700123O20Rik;1810013L24Rik;1810022K09Rik;1810024B03Rik;1810030O07Rik;1810037I17Rik;1810043G02Rik;1810055G02Rik;1810058I24Rik;2010107E04Rik;2010111I01Rik;2210016…
500bp	Bclaf1_w001	hdpi__ELF2	3.37	0.0334	Bclaf1	*	Elf2 (inferredBy_Orthology).	Elf4; Elk1; Elk3; Elk4; Ets2; Etv1; Etv4; Etv5; Etv6; Fli1; Gm5454 (inferredBy_MotifSimilarity).4921501E09Rik; Bclaf1; Elf1; Elf5; Erf; Etv2; Etv3; Fev; Gabpa; Gm4881; Hcfc1; Phf8; Sin3a (inferredBy_MotifSimilarity_n_Orthology).	3193	4987	0610010K14Rik;0610030E20Rik;0610037L13Rik;0610040B10Rik;1110002L01Rik;1110008P14Rik;1110017D15Rik;1110037F02Rik;1110051M20Rik;1110065P20Rik;1500011B03Rik;1500015A07Rik;1600002H07Rik;1600012H06Rik;1600014C10Rik;1700008J07Rik;1700086O06Rik;1810010H24Rik;1810011O10Rik;1810013L24Rik;1810022K09Rik;1810024B03Rik;1810030O07Rik;1810037I17Rik;1810055G02Rik;1810058I24Rik;2010107E04Rik;2210016F16Rik;2210408…
500bp	Bclaf1_w001	taipale__ELK3_DBD_ACCGGAAGTN	3.37	0.0334	Bclaf1	*	Elk3 (inferredBy_Orthology).	Elf2; Elk1; Elk4; Erf; Erg; Ets1; Ets2; Etv1; Etv2; Etv3; Etv4; Etv5; Etv6; Fev; Fli1; Gabpa; Gabpb1; Gm5454 (inferredBy_MotifSimilarity).Bclaf1; Elf1; Gm4881; Srf (inferredBy_MotifSimilarity_n_Orthology).	2491	3876	0610010K14Rik;0610030E20Rik;0610040B10Rik;1110002L01Rik;1110037F02Rik;1110051M20Rik;1110065P20Rik;1190007I07Rik;1500009L16Rik;1500011B03Rik;1500015A07Rik;1600012H06Rik;1700008J07Rik;1700066M21Rik;1810011O10Rik;1810022K09Rik;1810024B03Rik;1810030O07Rik;1810055G02Rik;1810058I24Rik;2210016F16Rik;2210408I21Rik;2310011J03Rik;2310022A10Rik;2310057M21Rik;2410002F23Rik;2410004B18Rik;2410015M20Rik;2410131…
500bp	Bclaf1_w001	jaspar__MA0916.1	3.36	0.0334	Bclaf1	*	Erf; Etv3; Gm4881 (inferredBy_Orthology).	Ehf; Elf1; Elf2; Elf3; Elf4; Elk1; Elk3; Elk4; Erg; Ets1; Ets2; Etv1; Etv2; Etv4; Etv5; Etv6; Fev; Fli1; Gabpa; Gabpb1; Gm5454 (inferredBy_MotifSimilarity).Bclaf1; Elf5; Srf (inferredBy_MotifSimilarity_n_Orthology).	2127	3197	0610010K14Rik;0610030E20Rik;0610040B10Rik;1110037F02Rik;1110051M20Rik;1110065P20Rik;1500015A07Rik;1600012H06Rik;1700008J07Rik;1810010H24Rik;1810022K09Rik;1810024B03Rik;1810030O07Rik;1810037I17Rik;1810055G02Rik;1810058I24Rik;2210016F16Rik;2210408I21Rik;2310011J03Rik;2310022A10Rik;2310057M21Rik;2410004B18Rik;2410131K14Rik;2700062C07Rik;2810001G20Rik;2810403A07Rik;2900026A02Rik;3110056K07Rik;4833420…
500bp	Bclaf1_w001	taipale__ELK1_full_ACCGGAAGTN	3.36	0.0334	Bclaf1	*	Elk1 (inferredBy_Orthology).	Elf2; Elk3; Elk4; Erf; Erg; Ets1; Ets2; Etv1; Etv2; Etv3; Etv4; Etv5; Etv6; Fev; Fli1; Gabpa; Gabpb1; Gm5454 (inferredBy_MotifSimilarity).Bclaf1; Elf1; Gm4881; Srf (inferredBy_MotifSimilarity_n_Orthology).	2602	4112	0610010K14Rik;0610030E20Rik;0610040B10Rik;1110002L01Rik;1110008P14Rik;1110037F02Rik;1110051M20Rik;1110065P20Rik;1190007I07Rik;1500009L16Rik;1500011B03Rik;1500015A07Rik;1600012H06Rik;1700008J07Rik;1700066M21Rik;1810011O10Rik;1810022K09Rik;1810024B03Rik;1810030O07Rik;1810055G02Rik;1810058I24Rik;2210013O21Rik;2210016F16Rik;2210408I21Rik;2310011J03Rik;2310022A10Rik;2310057M21Rik;2410002F23Rik;2410004…
500bp	Bclaf1_w001	cisbp__M0692	3.36	0.0334	Bclaf1	*	Elk3 (directAnnotation).	Elf1; Elf2; Elf4; Elk1; Elk4; Erf; Erg; Ets1; Ets2; Etv1; Etv2; Etv3; Etv4; Etv5; Etv6; Fev; Fli1; Gabpa; Gabpb1; Gm5454 (inferredBy_MotifSimilarity).Bclaf1; Gm4881; Pml; Srf; Taf1 (inferredBy_MotifSimilarity_n_Orthology).	2804	4477	0610007P14Rik;0610010K14Rik;0610030E20Rik;0610040B10Rik;1110002L01Rik;1110008P14Rik;1110037F02Rik;1110051M20Rik;1110065P20Rik;1500009L16Rik;1500011B03Rik;1500015A07Rik;1600012H06Rik;1700008J07Rik;1810010H24Rik;1810022K09Rik;1810024B03Rik;1810030O07Rik;1810037I17Rik;1810055G02Rik;1810058I24Rik;2210016F16Rik;2210408I21Rik;2310011J03Rik;2310022A10Rik;2310057M21Rik;2410002F23Rik;2410004B18Rik;2410131…
500bp	Bclaf1_w001	dbcorrdb__ELK4__ENCSR000EVI_1__m1	3.36	0.0334	Bclaf1	*	Elk4 (inferredBy_Orthology).	Elf1; Elf2; Elf4; Elk1; Elk3; Erg; Ets1; Ets2; Etv1; Etv3; Etv4; Etv5; Fev; Fli1; Gabpa; Gabpb1; Gm5454 (inferredBy_MotifSimilarity).4921501E09Rik; Bclaf1; Bmyc; Brf1; Ctcf; E2f4; E2f6; Egr1; Erf; Etv2; Etv6; Ezh2; Gm4881; Hcfc1; Hdac2; Max; Maz; Mxi1; Myc; Nelfe; Phf8; Pml; Rbbp5; Sin3a; Smarca4; Srebf1; Srf; Taf1; Xrcc4; Zfp143; Zmiz1 (inferredBy_MotifSimilarity_n_Orthology).	3169	4817	0610007P14Rik;0610010K14Rik;0610030E20Rik;0610040B10Rik;1110002L01Rik;1110008F13Rik;1110008P14Rik;1110037F02Rik;1110051M20Rik;1110065P20Rik;1190007I07Rik;1500011B03Rik;1500015A07Rik;1600002H07Rik;1600012H06Rik;1700008J07Rik;1700086O06Rik;1700113A16Rik;1810022K09Rik;1810024B03Rik;1810030O07Rik;1810037I17Rik;1810055G02Rik;1810058I24Rik;2010107E04Rik;2010111I01Rik;2210016F16Rik;2210408I21Rik;2310009…
500bp	Bclaf1_w001	taipale_cyt_meth__ELK4_NRCCGGAWGTN_FL	3.35	0.0333	Bclaf1	*	Elk4 (inferredBy_Orthology).	Elk1; Elk3; Erf; Erg; Ets1; Ets2; Etv1; Etv2; Etv3; Etv4; Etv5; Fev; Fli1; Gabpa; Gabpb1; Gm5454 (inferredBy_MotifSimilarity).Bclaf1; Elf1; Elf2; Etv6; Gm4881; Hcfc1; Srf; Taf1 (inferredBy_MotifSimilarity_n_Orthology).	3142	4977	0610007P14Rik;0610009L18Rik;0610010K14Rik;0610030E20Rik;0610040B10Rik;1110002L01Rik;1110008F13Rik;1110008P14Rik;1110037F02Rik;1110051M20Rik;1110065P20Rik;1500009L16Rik;1500011B03Rik;1500015A07Rik;1600012H06Rik;1700008J07Rik;1810010H24Rik;1810022K09Rik;1810024B03Rik;1810030O07Rik;1810055G02Rik;1810058I24Rik;2010107E04Rik;2210016F16Rik;2210408I21Rik;2310011J03Rik;2310022A10Rik;2310057M21Rik;2410002…
500bp	Bclaf1_w001	flyfactorsurvey__Ets97D_SANGER_10_FBgn0004510	3.35	0.0333	Bclaf1	*	Erg (inferredBy_Orthology).	Elf2; Elf4; Elk1; Elk3; Elk4; Erf; Ets1; Ets2; Etv1; Etv2; Etv3; Etv4; Etv5; Etv6; Fev; Fli1; Gabpa; Gm5454 (inferredBy_MotifSimilarity).Bclaf1; Elf1; Gabpb1; Gm4881; Srf (inferredBy_MotifSimilarity_n_Orthology).	2073	3203	0610010K14Rik;0610030E20Rik;0610040B10Rik;1110002L01Rik;1110037F02Rik;1110051M20Rik;1110065P20Rik;1190007I07Rik;1500015A07Rik;1600012H06Rik;1700008J07Rik;1700066M21Rik;1810024B03Rik;1810030O07Rik;1810055G02Rik;1810058I24Rik;2210016F16Rik;2210408I21Rik;2310011J03Rik;2310022A10Rik;2310022B05Rik;2310057M21Rik;2410002F23Rik;2410004B18Rik;2410015M20Rik;2410131K14Rik;2610002M06Rik;2700046A07Rik;2700062…
500bp	Bclaf1_w001	cisbp__M0700	3.35	0.0333	Bclaf1	*	Etv4 (directAnnotation).	Elf1; Elf2; Elf4; Elk1; Elk3; Elk4; Erf; Erg; Ets1; Ets2; Etv1; Etv2; Etv3; Etv5; Etv6; Fev; Fli1; Gabpa; Gm5454 (inferredBy_MotifSimilarity).Bclaf1; Gabpb1; Gm4881; Srf (inferredBy_MotifSimilarity_n_Orthology).	2466	3919	0610010K14Rik;0610030E20Rik;0610040B10Rik;1110002L01Rik;1110037F02Rik;1110051M20Rik;1110065P20Rik;1500009L16Rik;1500011B03Rik;1500015A07Rik;1600012H06Rik;1700008J07Rik;1810011O10Rik;1810022K09Rik;1810024B03Rik;1810055G02Rik;1810058I24Rik;2210016F16Rik;2210408I21Rik;2310011J03Rik;2310022A10Rik;2310057M21Rik;2410002F23Rik;2410004B18Rik;2410131K14Rik;2610002M06Rik;2700062C07Rik;2810001G20Rik;2810403…
500bp	Bclaf1_w001	taipale_cyt_meth__ELK3_ACCGGAAGTN_FL	3.35	0.0333	Bclaf1	*	Elk3 (inferredBy_Orthology).	Elk1; Elk4; Erf; Erg; Ets1; Ets2; Etv1; Etv2; Etv3; Etv4; Etv5; Etv6; Fev; Fli1; Gabpa; Gabpb1; Gm5454 (inferredBy_MotifSimilarity).Bclaf1; Egr1; Elf1; Elf2; Gm4881; Srf; Taf1 (inferredBy_MotifSimilarity_n_Orthology).	2827	4358	0610010K14Rik;0610030E20Rik;0610040B10Rik;1110002L01Rik;1110008F13Rik;1110008P14Rik;1110037F02Rik;1110051M20Rik;1110065P20Rik;1190007I07Rik;1500011B03Rik;1500015A07Rik;1600002H07Rik;1600012H06Rik;1700008J07Rik;1700086O06Rik;1810022K09Rik;1810024B03Rik;1810030O07Rik;1810055G02Rik;1810058I24Rik;2010107E04Rik;2210016F16Rik;2210408I21Rik;2310011J03Rik;2310022A10Rik;2310057M21Rik;2410002F23Rik;2410004…
500bp	Bclaf1_w001	dbcorrdb__ELK1__ENCSR000DZB_1__m1	3.35	0.0333	Bclaf1	*	Elk1 (inferredBy_Orthology).	Elf1; Elk3; Elk4; Erg; Ets1; Ets2; Etv1; Etv3; Etv4; Etv5; Fev; Fli1; Gabpa; Gabpb1; Gm5454 (inferredBy_MotifSimilarity).4921501E09Rik; Bclaf1; Bhlhe40; Bmyc; Brf2; Ctcf; Egr1; Erf; Esrra; Etv2; Etv6; Ezh2; Gm4881; Hcfc1; Max; Mxi1; Myc; Phf8; Pml; Sin3a; Srf; Taf1; Xrcc4; Yy1; Zfp143; Zmiz1 (inferredBy_MotifSimilarity_n_Orthology).	2524	3881	0610010K14Rik;0610030E20Rik;0610040B10Rik;1110002L01Rik;1110008F13Rik;1110037F02Rik;1110051M20Rik;1110065P20Rik;1500009L16Rik;1500011B03Rik;1500015A07Rik;1600002H07Rik;1600012H06Rik;1700008J07Rik;1810022K09Rik;1810024B03Rik;1810055G02Rik;1810058I24Rik;2010107E04Rik;2210016F16Rik;2210408I21Rik;2310011J03Rik;2310022A10Rik;2310057M21Rik;2410004B18Rik;2410015M20Rik;2410131K14Rik;2610002M06Rik;2610507…
500bp	Bclaf1_w001	taipale_cyt_meth__ETV5_NRCCGGAAGTN_eDBD	3.35	0.0333	Bclaf1	*	Etv5 (inferredBy_Orthology).	Elk1; Elk3; Elk4; Erf; Erg; Ets1; Ets2; Etv1; Etv2; Etv3; Etv4; Fev; Fli1; Gabpa; Gabpb1; Gm5454 (inferredBy_MotifSimilarity).Bclaf1; Egr1; Elf1; Etv6; Gm4881; Srf; Taf1 (inferredBy_MotifSimilarity_n_Orthology).	2584	4113	0610010K14Rik;0610030E20Rik;0610040B10Rik;1110002L01Rik;1110008F13Rik;1110037F02Rik;1110051M20Rik;1110065P20Rik;1500009L16Rik;1500011B03Rik;1500015A07Rik;1600012H06Rik;1700008J07Rik;1810022K09Rik;1810024B03Rik;1810055G02Rik;1810058I24Rik;2010107E04Rik;2210016F16Rik;2210408I21Rik;2310011J03Rik;2310022A10Rik;2310057M21Rik;2410002F23Rik;2410004B18Rik;2410131K14Rik;2610002M06Rik;2700062C07Rik;2810001…
500bp	Bclaf1_w001	dbcorrdb__POLR2A__ENCSR000EAU_1__m1	3.35	0.0333	Bclaf1	*		Elf1; Elk1; Elk4; Fli1; Gabpa; Gabpb1 (inferredBy_MotifSimilarity).4921501E09Rik; Bclaf1; Bmyc; Elf2; Ets1; Etv6; Ezh2; Gtf2f1; Hcfc1; Myc; Nr2c2; Phf8; Pml; Sin3a; Taf1; Zfp110; Zfp143; Zfp369 (inferredBy_MotifSimilarity_n_Orthology).	3258	4995	0610007P14Rik;0610009L18Rik;0610010K14Rik;0610030E20Rik;1110002L01Rik;1110008F13Rik;1110037F02Rik;1110051M20Rik;1110065P20Rik;1500011B03Rik;1500011K16Rik;1500015A07Rik;1600002H07Rik;1600012H06Rik;1700008J07Rik;1700020I14Rik;1700037H04Rik;1700123O20Rik;1810013L24Rik;1810022K09Rik;1810024B03Rik;1810030O07Rik;1810055G02Rik;1810058I24Rik;2010107E04Rik;2010111I01Rik;2210016F16Rik;2210408I21Rik;2310011…
500bp	Bclaf1_w001	homer__NRYTTCCGGY_Elk4	3.35	0.0333	Bclaf1	*	Elk4 (inferredBy_Orthology).	Elf2; Elk1; Elk3; Erf; Erg; Ets1; Ets2; Etv1; Etv2; Etv3; Etv4; Etv5; Etv6; Fev; Fli1; Gabpa; Gabpb1; Gm5454 (inferredBy_MotifSimilarity).Bclaf1; Elf1; Elf4; Gm4881; Srf; Taf1 (inferredBy_MotifSimilarity_n_Orthology).	2972	4897	0610007P14Rik;0610010K14Rik;0610030E20Rik;0610040B10Rik;1110002L01Rik;1110037F02Rik;1110051M20Rik;1110065P20Rik;1190007I07Rik;1500009L16Rik;1500011B03Rik;1500015A07Rik;1600012H06Rik;1700008J07Rik;1700066M21Rik;1810010H24Rik;1810013L24Rik;1810022K09Rik;1810024B03Rik;1810030O07Rik;1810037I17Rik;1810055G02Rik;1810058I24Rik;2210016F16Rik;2210408I21Rik;2310011J03Rik;2310022A10Rik;2310022B05Rik;2310057…
500bp	Bclaf1_w001	jaspar__MA0076.2	3.35	0.0333	Bclaf1	*	Elk4 (inferredBy_Orthology).	Elf1; Elf2; Elf4; Elk1; Elk3; Erf; Erg; Ets1; Ets2; Etv1; Etv2; Etv3; Etv4; Etv5; Etv6; Fev; Fli1; Gabpa; Gabpb1 (inferredBy_MotifSimilarity).4921501E09Rik; Bclaf1; Egr1; Gm4881; Hcfc1; Phf8; Pml; Sin3a; Srf; Taf1 (inferredBy_MotifSimilarity_n_Orthology).	2142	3313	0610010K14Rik;0610030E20Rik;0610040B10Rik;1110002L01Rik;1110037F02Rik;1110051M20Rik;1110065P20Rik;1500009L16Rik;1500011B03Rik;1500015A07Rik;1600002H07Rik;1600012H06Rik;1700008J07Rik;1810022K09Rik;1810024B03Rik;1810030O07Rik;1810055G02Rik;1810058I24Rik;2210016F16Rik;2210408I21Rik;2310011J03Rik;2310022A10Rik;2310057M21Rik;2410004B18Rik;2410015M20Rik;2410131K14Rik;2610002M06Rik;2700046A07Rik;2700062…
500bp	Bclaf1_w001	taipale__Elk3_DBD_ACCGGAAGTN	3.35	0.0333	Bclaf1	*	Elk3 (directAnnotation).	Elf2; Elk1; Elk4; Erf; Erg; Ets1; Ets2; Etv1; Etv2; Etv3; Etv4; Etv5; Etv6; Fev; Fli1; Gabpa; Gabpb1; Gm5454 (inferredBy_MotifSimilarity).Bclaf1; Elf1; Gm4881; Srf (inferredBy_MotifSimilarity_n_Orthology).	2593	4074	0610010K14Rik;0610030E20Rik;0610040B10Rik;1110002L01Rik;1110008P14Rik;1110037F02Rik;1110051M20Rik;1110065P20Rik;1190007I07Rik;1500011B03Rik;1500015A07Rik;1600012H06Rik;1700008J07Rik;1700086O06Rik;1810011O10Rik;1810022K09Rik;1810024B03Rik;1810030O07Rik;1810055G02Rik;1810058I24Rik;2210013O21Rik;2210016F16Rik;2210408I21Rik;2310011J03Rik;2310022A10Rik;2310057M21Rik;2410002F23Rik;2410004B18Rik;2410015…
500bp	Bclaf1_w001	cisbp__M6005	3.35	0.0333	Bclaf1	*	Elk3 (directAnnotation).	Elf2; Elk1; Elk4; Erf; Erg; Ets1; Ets2; Etv1; Etv2; Etv3; Etv4; Etv5; Etv6; Fev; Fli1; Gabpa; Gabpb1; Gm5454 (inferredBy_MotifSimilarity).Bclaf1; Elf1; Gm4881; Srf (inferredBy_MotifSimilarity_n_Orthology).	2465	3843	0610010K14Rik;0610030E20Rik;0610040B10Rik;1110002L01Rik;1110037F02Rik;1110051M20Rik;1110065P20Rik;1190007I07Rik;1500011B03Rik;1500015A07Rik;1600012H06Rik;1700008J07Rik;1810011O10Rik;1810022K09Rik;1810024B03Rik;1810055G02Rik;1810058I24Rik;2210016F16Rik;2210408I21Rik;2310011J03Rik;2310022A10Rik;2310057M21Rik;2410002F23Rik;2410004B18Rik;2410015M20Rik;2410131K14Rik;2610002M06Rik;2700046A07Rik;2700062…
500bp	Bclaf1_w001	dbcorrdb__PML__ENCSR000BQM_1__m1	3.35	0.0333	Bclaf1	*	Pml (inferredBy_Orthology).	Elk1; Elk3; Elk4; Erg; Ets1; Etv1; Fli1; Gabpa; Gabpb1 (inferredBy_MotifSimilarity).4921501E09Rik; Bclaf1; Elf1; Elf2; Etv2; Etv6; Gtf2f1; Hcfc1; Hdac6; Kdm5b; Phf8; Rbbp5; Rela; Sin3a; Taf1; Zfp143 (inferredBy_MotifSimilarity_n_Orthology).	3204	4977	0610007P14Rik;0610010K14Rik;0610030E20Rik;1110002L01Rik;1110008F13Rik;1110008P14Rik;1110037F02Rik;1110051M20Rik;1500015A07Rik;1600002H07Rik;1600012H06Rik;1700008J07Rik;1700028P14Rik;1700113A16Rik;1810013L24Rik;1810022K09Rik;1810024B03Rik;1810037I17Rik;1810055G02Rik;1810058I24Rik;2010107E04Rik;2010111I01Rik;2210016F16Rik;2210408I21Rik;2310011J03Rik;2310022A10Rik;2310057M21Rik;2310061I04Rik;2410004…
500bp	Bclaf1_w001	cisbp__M0703	3.35	0.0333	Bclaf1	*	Elk4 (directAnnotation).	Elf2; Elf4; Elk1; Elk3; Erf; Erg; Ets1; Ets2; Etv1; Etv2; Etv3; Etv4; Etv5; Etv6; Fev; Fli1; Gabpa; Gm5454 (inferredBy_MotifSimilarity).Bclaf1; Elf1; Gm4881; Srf (inferredBy_MotifSimilarity_n_Orthology).	2799	4479	0610007P14Rik;0610009L18Rik;0610010K14Rik;0610030E20Rik;0610040B10Rik;1110002L01Rik;1110008F13Rik;1110037F02Rik;1110051M20Rik;1110065P20Rik;1500009L16Rik;1500011B03Rik;1500015A07Rik;1600012H06Rik;1700008J07Rik;1810011O10Rik;1810022K09Rik;1810024B03Rik;1810030O07Rik;1810037I17Rik;1810055G02Rik;1810058I24Rik;2210016F16Rik;2210408I21Rik;2310011J03Rik;2310022A10Rik;2310057M21Rik;2410002F23Rik;2410004…
500bp	Bclaf1_w001	transfac_pro__M02039	3.35	0.0333	Bclaf1	*	Gabpa (directAnnotation).	Elf2; Elk1; Elk3; Elk4; Erf; Erg; Ets1; Ets2; Etv1; Etv2; Etv3; Etv4; Etv5; Etv6; Fev; Fli1; Gabpb1; Gm5454 (inferredBy_MotifSimilarity).Bclaf1; Elf1; Elf4; Gm4881; Pml; Srf; Taf1 (inferredBy_MotifSimilarity_n_Orthology).	2527	3959	0610010K14Rik;0610030E20Rik;0610040B10Rik;1110002L01Rik;1110008F13Rik;1110037F02Rik;1110051M20Rik;1110065P20Rik;1190007I07Rik;1500009L16Rik;1500011B03Rik;1500015A07Rik;1600012H06Rik;1700008J07Rik;1810022K09Rik;1810024B03Rik;1810030O07Rik;1810055G02Rik;1810058I24Rik;2210016F16Rik;2210408I21Rik;2310011J03Rik;2310022A10Rik;2310022B05Rik;2310057M21Rik;2410002F23Rik;2410004B18Rik;2410015M20Rik;2410131…
500bp	Bclaf1_w001	dbcorrdb__BCLAF1__ENCSR000BJZ_1__m1	3.35	0.0333	Bclaf1	**	Bclaf1 (inferredBy_Orthology).	Elf1; Elk1; Elk3; Elk4; Erg; Ets1; Ets2; Etv1; Etv3; Etv4; Fev; Fli1; Gabpa; Gabpb1 (inferredBy_MotifSimilarity).4921501E09Rik; Bmyc; Brf1; E2f6; Elf2; Erf; Etv2; Etv5; Etv6; Ezh2; Foxp2; Hcfc1; Kdm5a; Max; Mxi1; Myc; Nr2c2; Phf8; Pml; Rbbp5; Rela; Sin3a; Taf1; Xrcc4; Zfp110; Zfp143; Zfp369; Zmiz1 (inferredBy_MotifSimilarity_n_Orthology).	3013	4857	0610007P14Rik;0610010K14Rik;0610030E20Rik;1110002L01Rik;1110008F13Rik;1110008P14Rik;1110037F02Rik;1110051M20Rik;1110065P20Rik;1500009L16Rik;1500011B03Rik;1500015A07Rik;1600002H07Rik;1600012H06Rik;1700008J07Rik;1700025G04Rik;1700037H04Rik;1700113A16Rik;1810013L24Rik;1810022K09Rik;1810024B03Rik;1810030O07Rik;1810055G02Rik;1810058I24Rik;2210016F16Rik;2210408I21Rik;2310011J03Rik;2310022A10Rik;2310057…
500bp	Bclaf1_w001	cisbp__M0713	3.34	0.0333	Bclaf1	*	Erf; Etv3; Gm4881 (inferredBy_Orthology).	Ehf; Elf1; Elf2; Elf3; Elf4; Elk1; Elk3; Elk4; Erg; Ets1; Ets2; Etv1; Etv2; Etv4; Etv5; Etv6; Fev; Fli1; Gabpa; Gabpb1; Gm5454 (inferredBy_MotifSimilarity).Bclaf1; Elf5; Srf (inferredBy_MotifSimilarity_n_Orthology).	1919	2801	0610010K14Rik;0610030E20Rik;0610040B10Rik;1110037F02Rik;1110051M20Rik;1110065P20Rik;1500015A07Rik;1600012H06Rik;1700008J07Rik;1810010H24Rik;1810022K09Rik;1810024B03Rik;1810030O07Rik;1810037I17Rik;1810055G02Rik;1810058I24Rik;2210016F16Rik;2210408I21Rik;2310011J03Rik;2310022A10Rik;2310057M21Rik;2410004B18Rik;2410131K14Rik;2700062C07Rik;2810001G20Rik;2900026A02Rik;3110056K07Rik;4833420G17Rik;4930427…
500bp	Bclaf1_w001	cisbp__M5381	3.34	0.0333	Bclaf1	*	Elk1 (inferredBy_Orthology).	Elf2; Elk3; Elk4; Erf; Erg; Ets1; Ets2; Etv1; Etv2; Etv3; Etv4; Etv5; Etv6; Fev; Fli1; Gabpa; Gabpb1; Gm5454 (inferredBy_MotifSimilarity).Bclaf1; Elf1; Gm4881; Srf (inferredBy_MotifSimilarity_n_Orthology).	2187	3313	0610010K14Rik;0610030E20Rik;0610040B10Rik;1110002L01Rik;1110037F02Rik;1110051M20Rik;1110065P20Rik;1500011B03Rik;1500015A07Rik;1600012H06Rik;1700008J07Rik;1810022K09Rik;1810024B03Rik;1810055G02Rik;1810058I24Rik;2210016F16Rik;2210408I21Rik;2310011J03Rik;2310022A10Rik;2310057M21Rik;2410004B18Rik;2410015M20Rik;2410131K14Rik;2610002M06Rik;2700046A07Rik;2700062C07Rik;2810001G20Rik;2810403A07Rik;2900026…
500bp	Bclaf1_w001	dbcorrdb__BCLAF1__ENCSR000BKH_1__m1	3.34	0.0333	Bclaf1	**	Bclaf1 (inferredBy_Orthology).	Elk1; Elk4; Fli1; Gabpa; Gabpb1 (inferredBy_MotifSimilarity).Elf1; Etv1 (inferredBy_MotifSimilarity_n_Orthology).	3140	4974	0610007P14Rik;0610009L18Rik;0610010K14Rik;0610030E20Rik;0610037L13Rik;0610040B10Rik;1110002L01Rik;1110008F13Rik;1110008P14Rik;1110037F02Rik;1110051M20Rik;1110065P20Rik;1190002N15Rik;1500011B03Rik;1500015A07Rik;1600002H07Rik;1600012H06Rik;1700008J07Rik;1700028P14Rik;1700030K09Rik;1700086O06Rik;1700113A16Rik;1810013L24Rik;1810022K09Rik;1810024B03Rik;1810030O07Rik;1810037I17Rik;1810055G02Rik;1810058…
500bp	Bclaf1_w001	dbcorrdb__GABPA__ENCSR000BHS_1__m1	3.34	0.0333	Bclaf1	*	Gabpa (inferredBy_Orthology).	Elf1; Elf2; Elf4; Elk1; Elk3; Elk4; Erg; Ets2; Etv1; Etv4; Fli1; Gabpb1 (inferredBy_MotifSimilarity).4921501E09Rik; Bclaf1; Bhlhe40; Bmyc; Brf1; Brf2; Ctcf; Egr1; Erf; Esrra; Ets1; Etv3; Etv5; Etv6; Ezh2; Fev; Gm4881; Hcfc1; Max; Mxi1; Myc; Phf8; Pml; Rad21; Rbbp5; Sin3a; Srf; Taf1; Xrcc4; Yy1; Zfp143; Zmiz1 (inferredBy_MotifSimilarity_n_Orthology).	3165	4977	0610007P14Rik;0610010K14Rik;0610030E20Rik;0610040B10Rik;1110002L01Rik;1110008F13Rik;1110008P14Rik;1110037F02Rik;1110051M20Rik;1110065P20Rik;1500009L16Rik;1500011B03Rik;1500015A07Rik;1600002H07Rik;1600012H06Rik;1700008J07Rik;1700086O06Rik;1700113A16Rik;1810010H24Rik;1810013L24Rik;1810022K09Rik;1810024B03Rik;1810030O07Rik;1810037I17Rik;1810055G02Rik;1810058I24Rik;2010107E04Rik;2210016F16Rik;2210408…
500bp	Bclaf1_w001	taipale_cyt_meth__ETV2_NRCCGGAAGTN_eDBD	3.34	0.0333	Bclaf1	*	Etv2 (inferredBy_Orthology).	Elk1; Elk3; Elk4; Erf; Erg; Ets1; Ets2; Etv1; Etv3; Etv4; Etv5; Etv6; Fev; Fli1; Gabpa; Gabpb1; Gm5454 (inferredBy_MotifSimilarity).Bclaf1; Egr1; Elf1; Elf2; Gm4881; Srf (inferredBy_MotifSimilarity_n_Orthology).	2243	3522	0610010K14Rik;0610030E20Rik;0610040B10Rik;1110002L01Rik;1110008F13Rik;1110037F02Rik;1110051M20Rik;1110065P20Rik;1500009L16Rik;1500011B03Rik;1500015A07Rik;1600012H06Rik;1700008J07Rik;1810022K09Rik;1810024B03Rik;1810055G02Rik;1810058I24Rik;2210016F16Rik;2210408I21Rik;2310011J03Rik;2310022A10Rik;2310057M21Rik;2410002F23Rik;2410004B18Rik;2410015M20Rik;2410131K14Rik;2610002M06Rik;2700062C07Rik;2810001…
500bp	Bclaf1_w001	cisbp__M0690	3.34	0.0333	Bclaf1	*	Etv1 (directAnnotation).	Elf1; Elf2; Elf4; Elk1; Elk3; Elk4; Erf; Erg; Ets1; Ets2; Etv2; Etv3; Etv4; Etv5; Etv6; Fev; Fli1; Gabpa; Gabpb1; Gm5454 (inferredBy_MotifSimilarity).Bclaf1; Gm4881; Srf (inferredBy_MotifSimilarity_n_Orthology).	2929	4891	0610009L18Rik;0610010K14Rik;0610030E20Rik;0610040B10Rik;1110002L01Rik;1110037F02Rik;1110051M20Rik;1110065P20Rik;1500009L16Rik;1500011B03Rik;1500015A07Rik;1600012H06Rik;1700008J07Rik;1700066M21Rik;1810011O10Rik;1810022K09Rik;1810024B03Rik;1810037I17Rik;1810055G02Rik;1810058I24Rik;2210016F16Rik;2210408I21Rik;2310011J03Rik;2310022A10Rik;2310057M21Rik;2410002F23Rik;2410004B18Rik;2410131K14Rik;2610002…
500bp	Bclaf1_w001	dbcorrdb__GABPA__ENCSR000BJK_1__m1	3.34	0.0333	Bclaf1	*	Gabpa (inferredBy_Orthology).	Elf1; Elk1; Elk3; Elk4; Erg; Ets1; Ets2; Etv1; Etv4; Fev; Fli1; Gabpb1 (inferredBy_MotifSimilarity).4921501E09Rik; Bclaf1; Bmyc; Brf1; Cebpb; Ctcf; E2f6; Egr1; Elf2; Erf; Esrra; Etv2; Etv3; Etv5; Etv6; Ezh2; Gm4881; Gtf2f1; Hcfc1; Hdac2; Kdm5b; Max; Mxi1; Myc; Nelfe; Nr2c2; Phf8; Pml; Rad21; Rbbp5; Rela; Sin3a; Smarca4; Srebf1; Srebf2; Taf1; Ubtf; Xrcc4; Zfp143; Zmiz1 (inferredBy_MotifSimilarity_…	3128	4897	0610010K14Rik;0610030E20Rik;1110002L01Rik;1110008F13Rik;1110008P14Rik;1110037F02Rik;1110051M20Rik;1110065P20Rik;1500009L16Rik;1500011B03Rik;1500015A07Rik;1600002H07Rik;1600012H06Rik;1700008J07Rik;1700037H04Rik;1700086O06Rik;1810022K09Rik;1810024B03Rik;1810030O07Rik;1810037I17Rik;1810055G02Rik;1810058I24Rik;2010107E04Rik;2210016F16Rik;2210408I21Rik;2310011J03Rik;2310022A10Rik;2310035C23Rik;2310057…
500bp	Bclaf1_w001	cisbp__M0693	3.34	0.0333	Bclaf1	*	Gabpa (directAnnotation).	Elf2; Elf4; Elk1; Elk3; Elk4; Erf; Erg; Ets1; Ets2; Etv1; Etv2; Etv3; Etv4; Etv5; Etv6; Fev; Fli1; Gm5454 (inferredBy_MotifSimilarity).Bclaf1; Elf1; Gabpb1; Gm4881; Srf (inferredBy_MotifSimilarity_n_Orthology).	1972	3005	0610010K14Rik;0610030E20Rik;1110002L01Rik;1110037F02Rik;1110051M20Rik;1110065P20Rik;1500009L16Rik;1500011B03Rik;1500015A07Rik;1600012H06Rik;1700008J07Rik;1810022K09Rik;1810024B03Rik;1810055G02Rik;1810058I24Rik;2210016F16Rik;2210408I21Rik;2310011J03Rik;2310022A10Rik;2310057M21Rik;2410004B18Rik;2410131K14Rik;2610002M06Rik;2700062C07Rik;2810001G20Rik;2810403A07Rik;2900026A02Rik;2900076A07Rik;3110056…
500bp	Bclaf1_w001	jaspar__MA0028.2	3.33	0.0333	Bclaf1	*	Elk1 (inferredBy_Orthology).	Elk3; Elk4; Erf; Erg; Ets1; Ets2; Etv1; Etv2; Etv3; Etv4; Etv5; Etv6; Fev; Fli1; Gabpa; Gabpb1; Gm5454 (inferredBy_MotifSimilarity).Bclaf1; Egr1; Elf1; Elf2; Gm4881; Srf; Taf1 (inferredBy_MotifSimilarity_n_Orthology).	3056	4896	0610010K14Rik;0610030E20Rik;0610040B10Rik;1110002L01Rik;1110008P14Rik;1110037F02Rik;1110051M20Rik;1110065P20Rik;1190007I07Rik;1500009L16Rik;1500011B03Rik;1500015A07Rik;1600002H07Rik;1600012H06Rik;1700008J07Rik;1700066M21Rik;1810011O10Rik;1810022K09Rik;1810024B03Rik;1810030O07Rik;1810037I17Rik;1810055G02Rik;1810058I24Rik;2010107E04Rik;2210013O21Rik;2210016F16Rik;2210408I21Rik;2310011J03Rik;2310022…
500bp	Bclaf1_w001	cisbp__M1903	3.33	0.0333	Bclaf1	*	Elk4 (inferredBy_Orthology).	Elf1; Elf2; Elf4; Elk1; Elk3; Erf; Erg; Ets1; Ets2; Etv1; Etv2; Etv3; Etv4; Etv5; Fev; Fli1; Gabpa; Gabpb1 (inferredBy_MotifSimilarity).4921501E09Rik; Bclaf1; Egr1; Etv6; Gm4881; Hcfc1; Phf8; Pml; Sin3a; Srf; Taf1 (inferredBy_MotifSimilarity_n_Orthology).	2327	3675	0610010K14Rik;0610030E20Rik;0610040B10Rik;1110002L01Rik;1110008F13Rik;1110037F02Rik;1110051M20Rik;1110065P20Rik;1500009L16Rik;1500011B03Rik;1500015A07Rik;1600002H07Rik;1600012H06Rik;1700008J07Rik;1810022K09Rik;1810024B03Rik;1810030O07Rik;1810055G02Rik;1810058I24Rik;2210016F16Rik;2210408I21Rik;2310011J03Rik;2310022A10Rik;2310057M21Rik;2410004B18Rik;2410015M20Rik;2410131K14Rik;2610002M06Rik;2700046…
500bp	Bclaf1_w001	taipale__ETV5_DBD_ACCGGAWGYN	3.33	0.0332	Bclaf1	*	Etv5 (inferredBy_Orthology).	Elf2; Elk1; Elk3; Elk4; Erf; Erg; Ets1; Ets2; Etv1; Etv2; Etv3; Etv4; Etv6; Fev; Fli1; Gabpa; Gabpb1; Gm5454; Spdef (inferredBy_MotifSimilarity).Bclaf1; Elf1; Gm4881; Srf; Taf1 (inferredBy_MotifSimilarity_n_Orthology).	2497	3889	0610010K14Rik;0610030E20Rik;0610040B10Rik;1110002L01Rik;1110037F02Rik;1110051M20Rik;1110065P20Rik;1500009L16Rik;1500011B03Rik;1500015A07Rik;1600012H06Rik;1700008J07Rik;1810011O10Rik;1810022K09Rik;1810024B03Rik;1810030O07Rik;1810055G02Rik;1810058I24Rik;2210016F16Rik;2210408I21Rik;2310011J03Rik;2310022A10Rik;2310057M21Rik;2410002F23Rik;2410004B18Rik;2410131K14Rik;2610002M06Rik;2700062C07Rik;2810001…
500bp	Bclaf1_w001	cisbp__M5424	3.33	0.0332	Bclaf1	*	Etv5 (inferredBy_Orthology).	Elf1; Elf2; Elf4; Elk1; Elk3; Elk4; Erf; Erg; Ets1; Ets2; Etv1; Etv2; Etv3; Etv4; Etv6; Fev; Fli1; Gabpa; Gabpb1; Gm5454; Spdef (inferredBy_MotifSimilarity).Bclaf1; Gm4881; Srf; Taf1 (inferredBy_MotifSimilarity_n_Orthology).	2614	4139	0610007P14Rik;0610010K14Rik;0610030E20Rik;0610040B10Rik;1110002L01Rik;1110008F13Rik;1110037F02Rik;1110051M20Rik;1110065P20Rik;1500009L16Rik;1500011B03Rik;1500015A07Rik;1600012H06Rik;1700008J07Rik;1810011O10Rik;1810022K09Rik;1810024B03Rik;1810030O07Rik;1810055G02Rik;1810058I24Rik;2210016F16Rik;2210408I21Rik;2310011J03Rik;2310022A10Rik;2310057M21Rik;2410002F23Rik;2410004B18Rik;2410131K14Rik;2610002…
500bp	Bclaf1_w001	transfac_pro__M01258	3.33	0.0332	Bclaf1	*		Elf1; Elf2; Elf4; Elk1; Elk3; Elk4; Erf; Erg; Ets1; Ets2; Etv1; Etv2; Etv3; Etv4; Fev; Fli1; Gabpa; Gabpb1 (inferredBy_MotifSimilarity).4921501E09Rik; Bclaf1; Egr1; Elf5; Etv5; Etv6; Gm4881; Hcfc1; Nr2c2; Phf8; Pml; Rbbp5; Sin3a; Srf; Taf1 (inferredBy_MotifSimilarity_n_Orthology).	2591	4140	0610010K14Rik;0610030E20Rik;0610040B10Rik;1110002L01Rik;1110008P14Rik;1110037F02Rik;1110051M20Rik;1110065P20Rik;1500009L16Rik;1500011B03Rik;1500015A07Rik;1600002H07Rik;1600012H06Rik;1700008J07Rik;1700086O06Rik;1810022K09Rik;1810024B03Rik;1810055G02Rik;1810058I24Rik;2010107E04Rik;2210016F16Rik;2210408I21Rik;2310011J03Rik;2310022A10Rik;2310057M21Rik;2410004B18Rik;2410015M20Rik;2410131K14Rik;2510039…
500bp	Bclaf1_w001	dbcorrdb__POLR2A__ENCSR000BJM_1__m1	3.33	0.0332	Bclaf1	*		Fli1 (inferredBy_MotifSimilarity).4921501E09Rik; Bclaf1; Elf1; Elk4; Esrra; Ets1; Ezh2; Gabpa; Gtf2f1; Hcfc1; Mxi1; Nrf1; Phf8; Pml; Rbbp5; Sin3a; Taf1; Zfp143 (inferredBy_MotifSimilarity_n_Orthology).	3226	4994	0610007P14Rik;0610009L18Rik;0610010K14Rik;0610030E20Rik;1110002L01Rik;1110008F13Rik;1110037F02Rik;1110051M20Rik;1110065P20Rik;1500011B03Rik;1600012H06Rik;1700037H04Rik;1700056E22Rik;1700086O06Rik;1700123O20Rik;1810013L24Rik;1810022K09Rik;1810024B03Rik;1810030O07Rik;1810037I17Rik;1810043G02Rik;1810055G02Rik;2010107E04Rik;2010111I01Rik;2210016F16Rik;2210408I21Rik;2300009A05Rik;2310011J03Rik;2310022…
500bp	Bclaf1_w001	hocomoco__GABPA_HUMAN.H11MO.0.A	3.33	0.0332	Bclaf1	*	Gabpa (inferredBy_Orthology).	Elf1; Elk1; Elk3; Elk4; Erf; Erg; Ets1; Ets2; Etv1; Etv2; Etv3; Etv4; Etv5; Etv6; Fev; Fli1; Gabpb1; Gm5454 (inferredBy_MotifSimilarity).4921501E09Rik; Bclaf1; Egr1; Elf2; Elf5; Gm4881; Hcfc1; Nr2c2; Phf8; Pml; Rela; Sin3a; Srf; Taf1; Zfp143 (inferredBy_MotifSimilarity_n_Orthology).	2131	3313	0610010K14Rik;0610030E20Rik;1110002L01Rik;1110037F02Rik;1110051M20Rik;1110065P20Rik;1500009L16Rik;1500011B03Rik;1600012H06Rik;1700008J07Rik;1700086O06Rik;1810022K09Rik;1810024B03Rik;1810055G02Rik;1810058I24Rik;2010107E04Rik;2210016F16Rik;2210408I21Rik;2310011J03Rik;2310022A10Rik;2310057M21Rik;2410004B18Rik;2410015M20Rik;2410131K14Rik;2510039O18Rik;2610002M06Rik;2700062C07Rik;2810001G20Rik;2810403…
500bp	Bclaf1_w001	transfac_pro__M02068	3.33	0.0332	Bclaf1	*	Etv3 (inferredBy_Orthology).	Elf2; Elk1; Elk3; Elk4; Erf; Erg; Ets1; Ets2; Etv1; Etv2; Etv4; Etv5; Etv6; Fev; Fli1; Gabpa; Gabpb1; Gm5454 (inferredBy_MotifSimilarity).Bclaf1; Elf1; Gm4881; Srf; Taf1 (inferredBy_MotifSimilarity_n_Orthology).	2858	4619	0610009L18Rik;0610010K14Rik;0610030E20Rik;0610040B10Rik;1110002L01Rik;1110037F02Rik;1110051M20Rik;1110065P20Rik;1190007I07Rik;1500009L16Rik;1500011B03Rik;1500015A07Rik;1600012H06Rik;1700008J07Rik;1700066M21Rik;1810022K09Rik;1810024B03Rik;1810030O07Rik;1810055G02Rik;1810058I24Rik;2210016F16Rik;2210408I21Rik;2310011J03Rik;2310022A10Rik;2310057M21Rik;2410002F23Rik;2410004B18Rik;2410015M20Rik;2410131…
500bp	Bclaf1_w001	dbcorrdb__HCFC1__ENCSR000ECH_1__m3	3.33	0.0332	Bclaf1	*	Hcfc1 (inferredBy_Orthology).	Elf1; Elk1; Elk4; Erg; Ets1; Fli1; Gabpa; Gabpb1 (inferredBy_MotifSimilarity).4921501E09Rik; Bclaf1; Bmyc; E2f4; E2f6; Egr1; Elf2; Esrra; Etv1; Etv6; Ezh2; Foxp2; Kdm5a; Max; Mxi1; Myc; Nr2c2; Phf8; Pml; Rbbp5; Rela; Sin3a; Smarca4; Srebf1; Taf1; Xrcc4; Zfp110; Zfp143; Zfp369; Zmiz1 (inferredBy_MotifSimilarity_n_Orthology).	3255	4966	0610007P14Rik;0610010K14Rik;0610012G03Rik;0610030E20Rik;0610037L13Rik;1110002L01Rik;1110008F13Rik;1110008P14Rik;1110037F02Rik;1110051M20Rik;1110065P20Rik;1500011B03Rik;1500011K16Rik;1500015A07Rik;1600002H07Rik;1600012H06Rik;1700008J07Rik;1700030K09Rik;1700037H04Rik;1700113A16Rik;1810010H24Rik;1810013L24Rik;1810022K09Rik;1810024B03Rik;1810030O07Rik;1810037I17Rik;1810055G02Rik;1810058I24Rik;2010107…
500bp	Bclaf1_w001	cisbp__M0698	3.33	0.0332	Bclaf1	*	Etv5 (directAnnotation).	Elf1; Elf2; Elf4; Elk1; Elk3; Elk4; Erf; Erg; Ets1; Ets2; Etv1; Etv2; Etv3; Etv4; Etv6; Fev; Fli1; Gabpa; Gabpb1; Gm5454 (inferredBy_MotifSimilarity).Bclaf1; Gm4881; Srf (inferredBy_MotifSimilarity_n_Orthology).	2465	3921	0610010K14Rik;0610030E20Rik;0610040B10Rik;1110002L01Rik;1110037F02Rik;1110051M20Rik;1110065P20Rik;1500009L16Rik;1500011B03Rik;1500015A07Rik;1600012H06Rik;1700008J07Rik;1700086O06Rik;1810011O10Rik;1810022K09Rik;1810024B03Rik;1810030O07Rik;1810055G02Rik;1810058I24Rik;2210016F16Rik;2210408I21Rik;2310011J03Rik;2310022A10Rik;2310057M21Rik;2410002F23Rik;2410004B18Rik;2410131K14Rik;2610002M06Rik;2700046…
500bp	Bclaf1_w001	transfac_pro__M02037	3.33	0.0332	Bclaf1	*	Fev (directAnnotation).	Elf2; Elk1; Elk3; Elk4; Erf; Erg; Ets1; Ets2; Etv1; Etv2; Etv3; Etv4; Etv5; Etv6; Fli1; Gabpa; Gabpb1; Gm5454 (inferredBy_MotifSimilarity).Bclaf1; Elf1; Gm4881; Srf; Taf1 (inferredBy_MotifSimilarity_n_Orthology).	2438	3845	0610010K14Rik;0610030E20Rik;0610040B10Rik;1110002L01Rik;1110037F02Rik;1110051M20Rik;1110065P20Rik;1190007I07Rik;1500009L16Rik;1500011B03Rik;1500015A07Rik;1600012H06Rik;1700008J07Rik;1700066M21Rik;1810022K09Rik;1810024B03Rik;1810030O07Rik;1810055G02Rik;1810058I24Rik;2210016F16Rik;2210408I21Rik;2310011J03Rik;2310022A10Rik;2310022B05Rik;2310057M21Rik;2410002F23Rik;2410004B18Rik;2410015M20Rik;2410131…
500bp	Bclaf1_w001	elemento__CCGGAAG	3.33	0.0332	Bclaf1	*		Elk1; Elk3; Elk4; Etv4; Gabpa; Gabpb1 (inferredBy_MotifSimilarity).Bclaf1; Elf1; Elf2; Erf; Etv1; Etv2; Etv3; Etv5; Etv6; Fev; Gm4881 (inferredBy_MotifSimilarity_n_Orthology).	2773	4561	0610010K14Rik;0610030E20Rik;0610040B10Rik;1110002L01Rik;1110008P14Rik;1110017D15Rik;1110037F02Rik;1110051M20Rik;1110065P20Rik;1500015A07Rik;1600002H07Rik;1600012H06Rik;1600014C10Rik;1700008J07Rik;1700066M21Rik;1700086O06Rik;1810010H24Rik;1810011O10Rik;1810022K09Rik;1810024B03Rik;1810030O07Rik;1810055G02Rik;1810058I24Rik;2010107E04Rik;2210016F16Rik;2210408I21Rik;2310011J03Rik;2310022A10Rik;2310036…
500bp	Bclaf1_w001	cisbp__M0711	3.33	0.0332	Bclaf1	*		Ehf; Elf1; Elf2; Elf4; Elk1; Elk3; Elk4; Erf; Erg; Ets1; Ets2; Etv1; Etv2; Etv4; Etv5; Etv6; Fev; Fli1; Gabpa; Gabpb1; Gm5454 (inferredBy_MotifSimilarity).Bclaf1; Elf3; Elf5; Etv3; Gm4881; Srf (inferredBy_MotifSimilarity_n_Orthology).	2136	3197	0610010K14Rik;0610030E20Rik;0610040B10Rik;1110037F02Rik;1110051M20Rik;1110065P20Rik;1500015A07Rik;1600012H06Rik;1700008J07Rik;1700066M21Rik;1810010H24Rik;1810011O10Rik;1810022K09Rik;1810024B03Rik;1810030O07Rik;1810037I17Rik;1810055G02Rik;1810058I24Rik;2210016F16Rik;2210408I21Rik;2310011J03Rik;2310022A10Rik;2310057M21Rik;2410004B18Rik;2410131K14Rik;2700062C07Rik;2810001G20Rik;2810403A07Rik;2900026…
500bp	Bclaf1_w001	taipale_cyt_meth__ELK3_NACCGGAAGTN_FL_meth_repr	3.32	0.0332	Bclaf1	*	Elk3 (inferredBy_Orthology).	Elf1; Elf2; Elf4; Elk1; Elk4; Erf; Erg; Ets1; Ets2; Etv1; Etv2; Etv3; Etv4; Etv5; Etv6; Fev; Fli1; Gabpa; Gabpb1; Gm5454 (inferredBy_MotifSimilarity).Bclaf1; Elf5; Gm4881; Srf (inferredBy_MotifSimilarity_n_Orthology).	2305	3643	0610010K14Rik;0610030E20Rik;0610040B10Rik;1110002L01Rik;1110037F02Rik;1110051M20Rik;1110065P20Rik;1500009L16Rik;1500011B03Rik;1500015A07Rik;1600012H06Rik;1700008J07Rik;1810022K09Rik;1810024B03Rik;1810055G02Rik;1810058I24Rik;2210016F16Rik;2210408I21Rik;2310011J03Rik;2310022A10Rik;2310057M21Rik;2410002F23Rik;2410004B18Rik;2410015M20Rik;2410131K14Rik;2610002M06Rik;2700046A07Rik;2700062C07Rik;2810001…
500bp	Bclaf1_w001	dbcorrdb__ELK1__ENCSR000EFU_1__m1	3.32	0.0332	Bclaf1	*	Elk1 (inferredBy_Orthology).	Elk3; Elk4; Erg; Ets1; Ets2; Etv1; Etv3; Etv4; Etv5; Fev; Fli1; Gabpa; Gabpb1; Gm5454 (inferredBy_MotifSimilarity).4921501E09Rik; Bclaf1; Bhlhe40; Bmyc; Ctcf; Egr1; Elf1; Elf2; Erf; Etv2; Etv6; Gm4881; Hcfc1; Max; Myc; Phf8; Rbbp5; Sin3a; Srf; Taf1; Yy1; Zfp143 (inferredBy_MotifSimilarity_n_Orthology).	2587	4149	0610010K14Rik;0610030E20Rik;0610040B10Rik;1110008F13Rik;1110037F02Rik;1110051M20Rik;1110065P20Rik;1500009L16Rik;1500011B03Rik;1500015A07Rik;1600012H06Rik;1700008J07Rik;1810022K09Rik;1810024B03Rik;1810055G02Rik;1810058I24Rik;2210016F16Rik;2210408I21Rik;2310011J03Rik;2310022A10Rik;2310035C23Rik;2310057M21Rik;2410004B18Rik;2410015M20Rik;2410131K14Rik;2610002M06Rik;2610507B11Rik;2610524H06Rik;2700046…
500bp	Bclaf1_w001	dbcorrdb__ELK1__ENCSR000ECI_1__m1	3.32	0.0332	Bclaf1	*	Elk1 (inferredBy_Orthology).	Elk3; Elk4; Erg; Ets2; Etv1; Etv3; Etv4; Etv5; Fev; Fli1; Gabpa; Gabpb1 (inferredBy_MotifSimilarity).4921501E09Rik; Bclaf1; Bhlhe40; Bmyc; Brf1; Brf2; Creb1; Egr1; Elf1; Elf2; Erf; Esrra; Ets1; Etv2; Etv6; Ezh2; Gm4881; Hcfc1; Max; Mxi1; Myc; Phf8; Sin3a; Smarca4; Srebf2; Srf; Taf1; Xrcc4; Yy1; Zmiz1 (inferredBy_MotifSimilarity_n_Orthology).	2847	4533	0610007P14Rik;0610010K14Rik;0610030E20Rik;0610040B10Rik;1110002L01Rik;1110008F13Rik;1110037F02Rik;1110051M20Rik;1110065P20Rik;1500009L16Rik;1500011B03Rik;1500015A07Rik;1600002H07Rik;1600012H06Rik;1700008J07Rik;1810022K09Rik;1810024B03Rik;1810030O07Rik;1810055G02Rik;1810058I24Rik;2210016F16Rik;2210408I21Rik;2310011J03Rik;2310022A10Rik;2310057M21Rik;2410002F23Rik;2410004B18Rik;2410015M20Rik;2410131…
500bp	Bclaf1_w001	dbcorrdb__POLR2A__ENCSR000EAY_1__m1	3.32	0.0332	Bclaf1	*		Elk1; Elk4; Erg; Fli1; Gabpa; Gabpb1 (inferredBy_MotifSimilarity).4921501E09Rik; Bclaf1; Brf1; E2f1; E2f6; Elf1; Ets1; Etv1; Ezh2; Gtf2f1; Hcfc1; Max; Mxi1; Nr2c2; Phf8; Pml; Sin3a; Smarca4; Taf1; Xrcc4; Zfp110; Zfp369; Zmiz1 (inferredBy_MotifSimilarity_n_Orthology).	3253	4977	0610007P14Rik;0610009L18Rik;0610010K14Rik;0610030E20Rik;1110002L01Rik;1110008F13Rik;1110037F02Rik;1110051M20Rik;1110065P20Rik;1190002N15Rik;1190007I07Rik;1500011B03Rik;1500015A07Rik;1600012H06Rik;1700008J07Rik;1700113A16Rik;1700123O20Rik;1810010H24Rik;1810013L24Rik;1810022K09Rik;1810024B03Rik;1810055G02Rik;1810058I24Rik;2010107E04Rik;2210016F16Rik;2210408I21Rik;2300009A05Rik;2310011J03Rik;2310022…
500bp	Bclaf1_w001	taipale_cyt_meth__ETV1_NACCGGAWGTN_eDBD	3.32	0.0332	Bclaf1	*	Etv1 (inferredBy_Orthology).	Elk1; Elk3; Elk4; Erf; Erg; Ets1; Ets2; Etv2; Etv3; Etv4; Etv5; Fev; Fli1; Gabpa; Gabpb1; Gm5454 (inferredBy_MotifSimilarity).Bclaf1; Elf1; Etv6; Gm4881; Srf; Taf1 (inferredBy_MotifSimilarity_n_Orthology).	2598	4139	0610010K14Rik;0610030E20Rik;0610040B10Rik;1110002L01Rik;1110008F13Rik;1110037F02Rik;1110051M20Rik;1110065P20Rik;1500009L16Rik;1500011B03Rik;1500015A07Rik;1600012H06Rik;1700008J07Rik;1810022K09Rik;1810024B03Rik;1810055G02Rik;1810058I24Rik;2210016F16Rik;2210408I21Rik;2310011J03Rik;2310022A10Rik;2310057M21Rik;2410002F23Rik;2410004B18Rik;2410131K14Rik;2610002M06Rik;2700062C07Rik;2810001G20Rik;2810403…
500bp	Bclaf1_w001	cisbp__M6252	3.32	0.0332	Bclaf1	*	Gabpa (inferredBy_Orthology).	Elf1; Elk1; Elk3; Elk4; Erf; Erg; Ets1; Ets2; Etv1; Etv2; Etv3; Etv4; Etv5; Fev; Fli1; Gabpb1; Gm5454 (inferredBy_MotifSimilarity).4921501E09Rik; Bclaf1; Egr1; Elf2; Elf5; Etv6; Gm4881; Hcfc1; Nr2c2; Phf8; Pml; Rela; Sin3a; Srf; Taf1 (inferredBy_MotifSimilarity_n_Orthology).	2456	3921	0610010K14Rik;0610030E20Rik;0610040B10Rik;1110002L01Rik;1110032A03Rik;1110037F02Rik;1110051M20Rik;1110065P20Rik;1500009L16Rik;1500011B03Rik;1500015A07Rik;1600002H07Rik;1600012H06Rik;1700008J07Rik;1700086O06Rik;1810022K09Rik;1810024B03Rik;1810055G02Rik;1810058I24Rik;2010107E04Rik;2210016F16Rik;2210408I21Rik;2310011J03Rik;2310022A10Rik;2310035C23Rik;2310057M21Rik;2410004B18Rik;2410015M20Rik;2410131…
500bp	Bclaf1_w001	cisbp__M5401	3.31	0.0332	Bclaf1	*	Erg (inferredBy_Orthology).	Elf2; Elk1; Elk3; Elk4; Erf; Ets1; Ets2; Etv1; Etv2; Etv3; Etv4; Etv5; Etv6; Fev; Fli1; Gabpa; Gabpb1; Gm5454 (inferredBy_MotifSimilarity).Bclaf1; Egr1; Elf1; Elf4; Gm4881; Srf; Taf1 (inferredBy_MotifSimilarity_n_Orthology).	2213	3538	0610010K14Rik;0610030E20Rik;0610040B10Rik;1110002L01Rik;1110037F02Rik;1110051M20Rik;1110065P20Rik;1190007I07Rik;1500009L16Rik;1500011B03Rik;1500015A07Rik;1600012H06Rik;1700008J07Rik;1700066M21Rik;1810022K09Rik;1810024B03Rik;1810030O07Rik;1810055G02Rik;1810058I24Rik;2210013O21Rik;2210016F16Rik;2210408I21Rik;2310011J03Rik;2310022A10Rik;2310057M21Rik;2410004B18Rik;2410015M20Rik;2410131K14Rik;2610002…
500bp	Bclaf1_w001	transfac_pro__M02061	3.31	0.0331	Bclaf1	*	Erf (inferredBy_Orthology).	Elf1; Elf2; Elk1; Elk3; Elk4; Erg; Ets1; Ets2; Etv1; Etv2; Etv3; Etv4; Etv5; Etv6; Fev; Fli1; Gabpa; Gabpb1; Gm5454 (inferredBy_MotifSimilarity).Bclaf1; Gm4881; Srf (inferredBy_MotifSimilarity_n_Orthology).	2757	4471	0610009L18Rik;0610010K14Rik;0610030E20Rik;0610040B10Rik;1110002L01Rik;1110008F13Rik;1110037F02Rik;1110051M20Rik;1110065P20Rik;1190007I07Rik;1500009L16Rik;1500011B03Rik;1500015A07Rik;1600012H06Rik;1700008J07Rik;1700066M21Rik;1810011O10Rik;1810022K09Rik;1810024B03Rik;1810030O07Rik;1810055G02Rik;1810058I24Rik;2010107E04Rik;2210016F16Rik;2210408I21Rik;2310011J03Rik;2310022A10Rik;2310022B05Rik;2310057…
500bp	Bclaf1_w001	cisbp__M5383	3.31	0.0331	Bclaf1	*	Elk1 (inferredBy_Orthology).	Elk3; Elk4; Erf; Erg; Ets1; Ets2; Etv1; Etv2; Etv3; Etv4; Etv5; Etv6; Fev; Fli1; Gabpa; Gabpb1; Gm5454 (inferredBy_MotifSimilarity).Bclaf1; Egr1; Elf1; Elf2; Gm4881; Srf; Taf1 (inferredBy_MotifSimilarity_n_Orthology).	2812	4479	0610010K14Rik;0610030E20Rik;0610040B10Rik;1110002L01Rik;1110008P14Rik;1110037F02Rik;1110051M20Rik;1110065P20Rik;1190007I07Rik;1500011B03Rik;1500015A07Rik;1600002H07Rik;1600012H06Rik;1700008J07Rik;1700066M21Rik;1810022K09Rik;1810024B03Rik;1810030O07Rik;1810055G02Rik;1810058I24Rik;2210016F16Rik;2210408I21Rik;2310011J03Rik;2310022A10Rik;2310057M21Rik;2410002F23Rik;2410004B18Rik;2410015M20Rik;2410131…
500bp	Bclaf1_w001	dbcorrdb__POLR2A__ENCSR000EZL_1__m1	3.31	0.0331	Bclaf1	*		Elf1; Elk1; Elk4; Ets1; Fli1; Gabpa; Gabpb1; Zfp523 (inferredBy_MotifSimilarity).4921501E09Rik; Bclaf1; Brf1; E2f6; Elf2; Etv1; Etv6; Ezh2; Gtf2f1; Hcfc1; Max; Nr2c2; Phf8; Pml; Sin3a; Taf1; Xrcc4; Zfp143 (inferredBy_MotifSimilarity_n_Orthology).	3237	4977	0610007P14Rik;0610010K14Rik;0610030E20Rik;0610037L13Rik;1110002L01Rik;1110008F13Rik;1110008P14Rik;1110037F02Rik;1110051M20Rik;1190002N15Rik;1500015A07Rik;1600002H07Rik;1600012H06Rik;1700008J07Rik;1700030K09Rik;1700037H04Rik;1700113A16Rik;1810013L24Rik;1810022K09Rik;1810024B03Rik;1810055G02Rik;1810058I24Rik;2010107E04Rik;2210016F16Rik;2210408I21Rik;2310011J03Rik;2310022A10Rik;2310057M21Rik;2310061…
500bp	Bclaf1_w001	dbcorrdb__ELK4__ENCSR000EVB_1__m1	3.31	0.0331	Bclaf1	*	Elk4 (inferredBy_Orthology).	Elf1; Elf2; Elf4; Elk1; Erg; Ets1; Fli1; Gabpa; Gabpb1 (inferredBy_MotifSimilarity).4921501E09Rik; Bclaf1; Brf1; E2f6; Elk3; Erf; Ets2; Etv1; Etv2; Etv3; Etv4; Etv5; Ezh2; Fev; Gm4881; Hcfc1; Hdac2; Max; Nelfe; Nr2c2; Phf8; Pml; Rad21; Sin3a; Smarca4; Srebf2; Taf1; Xrcc4; Zfp110; Zfp369; Zmiz1 (inferredBy_MotifSimilarity_n_Orthology).	3060	4897	0610010K14Rik;0610030E20Rik;1110002L01Rik;1110008F13Rik;1110008P14Rik;1110037F02Rik;1110051M20Rik;1110065P20Rik;1500009L16Rik;1500011B03Rik;1500015A07Rik;1600002H07Rik;1600012H06Rik;1700008J07Rik;1700037H04Rik;1810010H24Rik;1810022K09Rik;1810024B03Rik;1810030O07Rik;1810037I17Rik;1810055G02Rik;1810058I24Rik;2010107E04Rik;2210016F16Rik;2210408I21Rik;2310011J03Rik;2310022A10Rik;2310057M21Rik;2410002…
500bp	Bclaf1_w001	cisbp__M4620	3.31	0.0331	Bclaf1	*	Gabpa (inferredBy_Orthology).	Elf1; Elk1; Elk3; Elk4; Erf; Erg; Ets1; Ets2; Etv1; Etv2; Etv3; Etv4; Etv5; Fev; Fli1; Gabpb1; Gm5454 (inferredBy_MotifSimilarity).4921501E09Rik; Bclaf1; Egr1; Elf2; Elf5; Etv6; Gm4881; Hcfc1; Nr2c2; Phf8; Pml; Rbbp5; Sin3a; Srf; Taf1 (inferredBy_MotifSimilarity_n_Orthology).	2959	4891	0610010K14Rik;0610030E20Rik;0610040B10Rik;1110002L01Rik;1110008F13Rik;1110008P14Rik;1110032A03Rik;1110037F02Rik;1110051M20Rik;1110065P20Rik;1190007I07Rik;1500009L16Rik;1500011B03Rik;1500015A07Rik;1600002H07Rik;1600012H06Rik;1700008J07Rik;1700066M21Rik;1700086O06Rik;1810010H24Rik;1810022K09Rik;1810024B03Rik;1810030O07Rik;1810055G02Rik;1810058I24Rik;2010107E04Rik;2210016F16Rik;2210408I21Rik;2310011…
500bp	Bclaf1_w001	taipale_cyt_meth__FLI1_NACCGGAARTN_FL	3.31	0.0331	Bclaf1	*	Fli1 (inferredBy_Orthology).	Elk1; Elk3; Elk4; Erf; Erg; Ets1; Ets2; Etv1; Etv2; Etv3; Etv4; Etv5; Etv6; Fev; Gabpa; Gabpb1; Gm5454 (inferredBy_MotifSimilarity).Bclaf1; Elf1; Elf2; Gm4881; Srf; Taf1 (inferredBy_MotifSimilarity_n_Orthology).	2399	3836	0610010K14Rik;0610030E20Rik;0610040B10Rik;1110002L01Rik;1110037F02Rik;1110051M20Rik;1110065P20Rik;1190007I07Rik;1500009L16Rik;1500011B03Rik;1500015A07Rik;1600012H06Rik;1700008J07Rik;1700066M21Rik;1810011O10Rik;1810022K09Rik;1810024B03Rik;1810030O07Rik;1810055G02Rik;1810058I24Rik;2210013O21Rik;2210016F16Rik;2210408I21Rik;2310011J03Rik;2310022A10Rik;2310057M21Rik;2410002F23Rik;2410004B18Rik;2410015…
500bp	Bclaf1_w001	transfac_pro__M01991	3.31	0.0331	Bclaf1	*	Etv4 (directAnnotation).	Elf1; Elf2; Elf4; Elk1; Elk3; Elk4; Erf; Erg; Ets1; Ets2; Etv1; Etv2; Etv3; Etv5; Etv6; Fev; Fli1; Gabpa; Gabpb1; Gm5454; Spic (inferredBy_MotifSimilarity).Bclaf1; Gm4881; Srf; Taf1 (inferredBy_MotifSimilarity_n_Orthology).	2780	4479	0610010K14Rik;0610030E20Rik;0610040B10Rik;1110002L01Rik;1110008F13Rik;1110037F02Rik;1110051M20Rik;1110065P20Rik;1500009L16Rik;1500011B03Rik;1500015A07Rik;1600012H06Rik;1700008J07Rik;1700086O06Rik;1810022K09Rik;1810024B03Rik;1810030O07Rik;1810055G02Rik;1810058I24Rik;2010107E04Rik;2210016F16Rik;2210408I21Rik;2310011J03Rik;2310022A10Rik;2310057M21Rik;2410002F23Rik;2410004B18Rik;2410015M20Rik;2410131…
500bp	Bclaf1_w001	hocomoco__GABPA_MOUSE.H11MO.0.A	3.31	0.0331	Bclaf1	*	Gabpa (directAnnotation).	Elf1; Elk1; Elk3; Elk4; Erf; Erg; Ets1; Ets2; Etv1; Etv2; Etv3; Etv4; Etv5; Etv6; Fev; Fli1; Gabpb1; Gm5454 (inferredBy_MotifSimilarity).4921501E09Rik; Bclaf1; Egr1; Elf2; Elf5; Gm4881; Hcfc1; Nr2c2; Phf8; Pml; Rela; Sin3a; Srf; Taf1; Zfp143 (inferredBy_MotifSimilarity_n_Orthology).	2741	4562	0610010K14Rik;0610030E20Rik;0610040B10Rik;1110002L01Rik;1110008F13Rik;1110032A03Rik;1110037F02Rik;1110051M20Rik;1110065P20Rik;1500009L16Rik;1500011B03Rik;1500015A07Rik;1600012H06Rik;1700008J07Rik;1700086O06Rik;1810022K09Rik;1810024B03Rik;1810030O07Rik;1810055G02Rik;1810058I24Rik;2010107E04Rik;2210016F16Rik;2210408I21Rik;2310011J03Rik;2310022A10Rik;2310035C23Rik;2310057M21Rik;2410004B18Rik;2410015…
500bp	Bclaf1_w001	taipale__ERG_full_ACCGGAARTN	3.3	0.0331	Bclaf1	*	Erg (inferredBy_Orthology).	Elf2; Elk1; Elk3; Elk4; Erf; Ets1; Ets2; Etv1; Etv2; Etv3; Etv4; Etv5; Etv6; Fev; Fli1; Gabpa; Gabpb1; Gm5454 (inferredBy_MotifSimilarity).Bclaf1; Egr1; Elf1; Elf4; Gm4881; Srf; Taf1 (inferredBy_MotifSimilarity_n_Orthology).	2182	3474	0610010K14Rik;0610030E20Rik;0610040B10Rik;1110002L01Rik;1110037F02Rik;1110051M20Rik;1110065P20Rik;1190007I07Rik;1500009L16Rik;1500011B03Rik;1500015A07Rik;1600012H06Rik;1700008J07Rik;1700066M21Rik;1810022K09Rik;1810024B03Rik;1810030O07Rik;1810055G02Rik;1810058I24Rik;2210013O21Rik;2210016F16Rik;2210408I21Rik;2310011J03Rik;2310022A10Rik;2310057M21Rik;2410004B18Rik;2410015M20Rik;2410131K14Rik;2610002…
500bp	Bclaf1_w001	factorbook__ELF1	3.3	0.0331	Bclaf1	*	Elf1 (inferredBy_Orthology).	Elf2; Elf4; Elk1; Elk3; Elk4; Erg; Ets1; Ets2; Etv1; Etv2; Etv3; Etv4; Etv5; Fev; Fli1; Gabpa; Gabpb1 (inferredBy_MotifSimilarity).4921501E09Rik; Bclaf1; Egr1; Erf; Etv6; Gm4881; Hcfc1; Phf8; Pml; Sin3a; Srf; Taf1 (inferredBy_MotifSimilarity_n_Orthology).	2636	4139	0610010K14Rik;0610030E20Rik;0610040B10Rik;1110002L01Rik;1110008F13Rik;1110008P14Rik;1110017D15Rik;1110037F02Rik;1110051M20Rik;1110065P20Rik;1500009L16Rik;1500011B03Rik;1500015A07Rik;1600002H07Rik;1600012H06Rik;1700008J07Rik;1700086O06Rik;1810010H24Rik;1810022K09Rik;1810024B03Rik;1810030O07Rik;1810055G02Rik;1810058I24Rik;2010107E04Rik;2210016F16Rik;2210408I21Rik;2310011J03Rik;2310022A10Rik;2310057…
500bp	Bclaf1_w001	transfac_pro__M01987	3.3	0.0331	Bclaf1	*	Etv1 (directAnnotation).	Elf1; Elf2; Elf4; Elk1; Elk3; Elk4; Erf; Erg; Ets1; Ets2; Etv2; Etv3; Etv4; Etv5; Etv6; Fev; Fli1; Gabpa; Gabpb1; Gm5454; Spdef (inferredBy_MotifSimilarity).Bclaf1; Elf5; Gm4881; Pml; Srf; Taf1 (inferredBy_MotifSimilarity_n_Orthology).	2845	4661	0610010K14Rik;0610030E20Rik;0610040B10Rik;1110002L01Rik;1110008F13Rik;1110037F02Rik;1110051M20Rik;1110065P20Rik;1500009L16Rik;1500011B03Rik;1500015A07Rik;1600012H06Rik;1700008J07Rik;1810022K09Rik;1810024B03Rik;1810030O07Rik;1810037I17Rik;1810055G02Rik;1810058I24Rik;2010107E04Rik;2210016F16Rik;2210408I21Rik;2310011J03Rik;2310022A10Rik;2310057M21Rik;2410002F23Rik;2410004B18Rik;2410015M20Rik;2410131…
500bp	Bclaf1_w001	taipale_cyt_meth__ETV1_NACCGKAWGTN_FL	3.3	0.0331	Bclaf1	*	Etv1 (inferredBy_Orthology).	Elf1; Elf2; Elf4; Elk1; Elk3; Elk4; Erf; Erg; Ets1; Ets2; Etv2; Etv3; Etv4; Etv5; Etv6; Fev; Fli1; Gabpa; Gm5454 (inferredBy_MotifSimilarity).Bclaf1; Gm4881; Srf (inferredBy_MotifSimilarity_n_Orthology).	2032	3078	0610010K14Rik;0610030E20Rik;0610040B10Rik;1110037F02Rik;1110051M20Rik;1110065P20Rik;1500011B03Rik;1500015A07Rik;1600012H06Rik;1700008J07Rik;1810022K09Rik;1810024B03Rik;1810055G02Rik;1810058I24Rik;2210013O21Rik;2210016F16Rik;2210408I21Rik;2310011J03Rik;2310022A10Rik;2310057M21Rik;2410004B18Rik;2410015M20Rik;2410131K14Rik;2610002M06Rik;2700062C07Rik;2810001G20Rik;2810403A07Rik;2900026A02Rik;2900076…
500bp	Bclaf1_w001	cisbp__M4540	3.3	0.0331	Bclaf1	*	Gabpa (inferredBy_Orthology).	Elf1; Elk1; Elk3; Elk4; Erg; Ets1; Ets2; Etv1; Etv2; Etv3; Etv4; Etv5; Fev; Fli1; Gabpb1 (inferredBy_MotifSimilarity).4921501E09Rik; Bclaf1; Egr1; Elf2; Elf5; Erf; Etv6; Gm4881; Hcfc1; Nr2c2; Phf8; Pml; Rela; Sin3a; Srf; Taf1; Zfp143 (inferredBy_MotifSimilarity_n_Orthology).	2349	3565	0610010K14Rik;0610030E20Rik;0610040B10Rik;1110002L01Rik;1110037F02Rik;1110051M20Rik;1110065P20Rik;1500009L16Rik;1500011B03Rik;1600002H07Rik;1600012H06Rik;1700008J07Rik;1810022K09Rik;1810024B03Rik;1810055G02Rik;1810058I24Rik;2010107E04Rik;2210016F16Rik;2210408I21Rik;2310011J03Rik;2310022A10Rik;2310057M21Rik;2410002F23Rik;2410004B18Rik;2410015M20Rik;2410131K14Rik;2610002M06Rik;2700062C07Rik;2810001…
500bp	Bclaf1_w001	hocomoco__ELK4_HUMAN.H11MO.0.A	3.3	0.0331	Bclaf1	*	Elk4 (inferredBy_Orthology).	Elf1; Elf2; Elf4; Elk1; Elk3; Erg; Ets1; Ets2; Etv1; Etv2; Etv3; Etv4; Etv5; Fev; Fli1; Gabpa; Gabpb1; Gm5454 (inferredBy_MotifSimilarity).4921501E09Rik; Bclaf1; Egr1; Erf; Etv6; Gm4881; Hcfc1; Phf8; Pml; Sin3a; Srf; Taf1 (inferredBy_MotifSimilarity_n_Orthology).	2844	4561	0610010K14Rik;0610030E20Rik;0610040B10Rik;1110002L01Rik;1110008F13Rik;1110008P14Rik;1110037F02Rik;1110051M20Rik;1110065P20Rik;1500009L16Rik;1500011B03Rik;1500015A07Rik;1600002H07Rik;1600012H06Rik;1700008J07Rik;1700086O06Rik;1810010H24Rik;1810022K09Rik;1810024B03Rik;1810030O07Rik;1810037I17Rik;1810055G02Rik;1810058I24Rik;2210016F16Rik;2210408I21Rik;2310011J03Rik;2310022A10Rik;2310057M21Rik;2410004…
500bp	Bclaf1_w001	taipale_cyt_meth__ELK3_NACCGGAAGTN_eDBD_meth	3.3	0.0331	Bclaf1	*	Elk3 (inferredBy_Orthology).	Elf1; Elf2; Elf4; Elk1; Elk4; Erf; Erg; Ets1; Ets2; Etv1; Etv2; Etv3; Etv4; Etv5; Etv6; Fev; Fli1; Gabpa; Gabpb1; Gm5454 (inferredBy_MotifSimilarity).Bclaf1; Egr1; Gm4881; Pml; Srf; Taf1 (inferredBy_MotifSimilarity_n_Orthology).	2348	3679	0610010K14Rik;0610030E20Rik;0610040B10Rik;1110002L01Rik;1110008F13Rik;1110037F02Rik;1110051M20Rik;1110065P20Rik;1500009L16Rik;1500011B03Rik;1500015A07Rik;1600012H06Rik;1700008J07Rik;1700086O06Rik;1810022K09Rik;1810024B03Rik;1810055G02Rik;1810058I24Rik;2210016F16Rik;2210408I21Rik;2310011J03Rik;2310022A10Rik;2310057M21Rik;2410002F23Rik;2410004B18Rik;2410015M20Rik;2410131K14Rik;2610002M06Rik;2700062…
500bp	Bclaf1_w001	cisbp__M5433	3.29	0.0331	Bclaf1	*	Fli1 (inferredBy_Orthology).	Elf2; Elk1; Elk3; Elk4; Erf; Erg; Ets1; Ets2; Etv1; Etv2; Etv3; Etv4; Etv5; Etv6; Fev; Gabpa; Gabpb1; Gm5454 (inferredBy_MotifSimilarity).Bclaf1; Elf1; Gm4881; Srf (inferredBy_MotifSimilarity_n_Orthology).	2423	3963	0610010K14Rik;0610030E20Rik;0610040B10Rik;1110002L01Rik;1110037F02Rik;1110051M20Rik;1110065P20Rik;1190007I07Rik;1500009L16Rik;1500011B03Rik;1500015A07Rik;1600012H06Rik;1700008J07Rik;1700066M21Rik;1810022K09Rik;1810024B03Rik;1810030O07Rik;1810037I17Rik;1810055G02Rik;1810058I24Rik;2210013O21Rik;2210016F16Rik;2210408I21Rik;2310011J03Rik;2310022A10Rik;2310057M21Rik;2410004B18Rik;2410015M20Rik;2410131…
500bp	Bclaf1_w001	swissregulon__hs__ELK1_4_GABP_A_B1_.p3	3.29	0.033	Bclaf1	*	Elk1; Elk4; Gabpa; Gabpb1 (inferredBy_Orthology).	Elf1; Elf2; Elf4; Elk3; Erf; Erg; Ets1; Ets2; Etv1; Etv2; Etv3; Etv4; Etv5; Fev; Fli1 (inferredBy_MotifSimilarity).4921501E09Rik; Bclaf1; Egr1; Etv6; Gm4881; Gtf2f1; Hcfc1; Phf8; Pml; Sin3a; Srf; Taf1 (inferredBy_MotifSimilarity_n_Orthology).	2787	4562	0610010K14Rik;0610030E20Rik;0610040B10Rik;1110002L01Rik;1110008F13Rik;1110008P14Rik;1110037F02Rik;1110051M20Rik;1110065P20Rik;1190007I07Rik;1500009L16Rik;1500011B03Rik;1500015A07Rik;1600002H07Rik;1600012H06Rik;1700008J07Rik;1700086O06Rik;1810010H24Rik;1810022K09Rik;1810024B03Rik;1810030O07Rik;1810055G02Rik;1810058I24Rik;2010107E04Rik;2210016F16Rik;2210408I21Rik;2310011J03Rik;2310022A10Rik;2310057…
500bp	Bclaf1_w001	cisbp__M4539	3.29	0.033	Bclaf1	*	Elk4 (inferredBy_Orthology).	Elf1; Elf2; Elf4; Elk1; Elk3; Erg; Ets1; Ets2; Etv1; Etv2; Etv3; Etv4; Etv5; Fev; Fli1; Gabpa; Gabpb1; Gm5454 (inferredBy_MotifSimilarity).4921501E09Rik; Bclaf1; Egr1; Erf; Etv6; Gm4881; Hcfc1; Phf8; Sin3a; Srf; Taf1 (inferredBy_MotifSimilarity_n_Orthology).	2007	2957	0610010K14Rik;0610030E20Rik;1110037F02Rik;1110051M20Rik;1110065P20Rik;1500009L16Rik;1500011B03Rik;1600002H07Rik;1600012H06Rik;1700008J07Rik;1810022K09Rik;1810024B03Rik;1810055G02Rik;1810058I24Rik;2210016F16Rik;2210408I21Rik;2310011J03Rik;2310022A10Rik;2310057M21Rik;2410004B18Rik;2410015M20Rik;2410131K14Rik;2610002M06Rik;2700062C07Rik;2810001G20Rik;2810403A07Rik;2900026A02Rik;2900076A07Rik;4833420…
500bp	Bclaf1_w001	cisbp__M4522	3.29	0.033	Bclaf1	*	Elk4 (inferredBy_Orthology).	Elf1; Elf2; Elf4; Elk1; Elk3; Erg; Ets1; Ets2; Etv1; Etv4; Fev; Fli1; Gabpa; Gabpb1 (inferredBy_MotifSimilarity).4921501E09Rik; Bclaf1; Egr1; Erf; Etv2; Etv3; Etv5; Gm4881; Hcfc1; Nr2c2; Phf8; Pml; Sin3a; Srf; Taf1 (inferredBy_MotifSimilarity_n_Orthology).	2334	3642	0610010K14Rik;0610030E20Rik;0610040B10Rik;1110002L01Rik;1110017D15Rik;1110037F02Rik;1110051M20Rik;1110065P20Rik;1500009L16Rik;1500011B03Rik;1500015A07Rik;1600002H07Rik;1600012H06Rik;1700008J07Rik;1700086O06Rik;1810010H24Rik;1810022K09Rik;1810024B03Rik;1810030O07Rik;1810055G02Rik;1810058I24Rik;2210016F16Rik;2210408I21Rik;2310011J03Rik;2310022A10Rik;2310057M21Rik;2410004B18Rik;2410015M20Rik;2410131…
500bp	Bclaf1_w001	transfac_pro__M01985	3.29	0.033	Bclaf1	*	Erg (directAnnotation).	Elf2; Elk1; Elk3; Elk4; Erf; Ets1; Ets2; Etv1; Etv2; Etv3; Etv4; Etv5; Etv6; Fev; Fli1; Gabpa; Gabpb1; Gm5454 (inferredBy_MotifSimilarity).Bclaf1; Elf1; Gm4881; Pml; Srf; Taf1 (inferredBy_MotifSimilarity_n_Orthology).	2672	4394	0610010K14Rik;0610030E20Rik;0610040B10Rik;1110002L01Rik;1110008F13Rik;1110037F02Rik;1110051M20Rik;1110065P20Rik;1190007I07Rik;1500009L16Rik;1500011B03Rik;1500015A07Rik;1600012H06Rik;1700008J07Rik;1700066M21Rik;1700086O06Rik;1810022K09Rik;1810024B03Rik;1810030O07Rik;1810055G02Rik;1810058I24Rik;2210013O21Rik;2210016F16Rik;2210408I21Rik;2310011J03Rik;2310022A10Rik;2310022B05Rik;2310057M21Rik;2410002…
500bp	Bclaf1_w001	dbcorrdb__POLR2A__ENCSR000BMR_1__m1	3.28	0.033	Bclaf1	*		Elf1; Elk1; Elk4; Erg; Ets1; Fli1; Gabpa; Gabpb1 (inferredBy_MotifSimilarity).4921501E09Rik; Bclaf1; Bhlhe40; E2f6; Egr1; Elf2; Elk3; Esrra; Etv1; Etv6; Ezh2; Fev; Foxp2; Hcfc1; Kdm5b; Max; Mxi1; Phf8; Pml; Rbbp5; Rela; Sin3a; Srebf2; Srf; Taf1; Ubtf; Xrcc4; Zfp110; Zfp143; Zfp369; Zmiz1 (inferredBy_MotifSimilarity_n_Orthology).	3225	4974	0610007P14Rik;0610009L18Rik;0610010K14Rik;0610030E20Rik;1110002L01Rik;1110008F13Rik;1110008P14Rik;1110037F02Rik;1110051M20Rik;1110065P20Rik;1500011B03Rik;1500015A07Rik;1600002H07Rik;1600012H06Rik;1700008J07Rik;1700037H04Rik;1700056E22Rik;1700066M21Rik;1700086O06Rik;1810013L24Rik;1810022K09Rik;1810024B03Rik;1810030O07Rik;1810055G02Rik;1810058I24Rik;2010107E04Rik;2210016F16Rik;2210408I21Rik;2310011…
500bp	Bclaf1_w001	dbcorrdb__POLR2A__ENCSR000EBG_1__m1	3.28	0.033	Bclaf1	*		Elk1; Elk4; Fli1; Gabpa; Gabpb1 (inferredBy_MotifSimilarity).4921501E09Rik; Bclaf1; Brf1; Ctcf; E2f6; Elf1; Ets1; Ezh2; Gtf2f1; Hcfc1; Hdac2; Kdm5b; Max; Mxi1; Nr2c2; Phf8; Pml; Rbbp5; Sin3a; Taf1; Xrcc4; Zfp143; Zmiz1 (inferredBy_MotifSimilarity_n_Orthology).	3267	4974	0610007P14Rik;0610009L18Rik;0610010K14Rik;0610030E20Rik;1110002L01Rik;1110008F13Rik;1110008P14Rik;1110037F02Rik;1110051M20Rik;1110065P20Rik;1500011B03Rik;1500015A07Rik;1600002H07Rik;1600012H06Rik;1700008J07Rik;1700056E22Rik;1700123O20Rik;1810013L24Rik;1810022K09Rik;1810024B03Rik;1810030O07Rik;1810043G02Rik;1810055G02Rik;1810058I24Rik;2010107E04Rik;2010111I01Rik;2210016F16Rik;2210408I21Rik;2310011…
500bp	Bclaf1_w001	cisbp__M5422	3.28	0.033	Bclaf1	*	Etv3 (inferredBy_Orthology).	Elk1; Elk3; Elk4; Erf; Erg; Ets1; Ets2; Etv1; Etv2; Etv4; Etv5; Etv6; Fev; Fli1; Gabpa; Gabpb1; Gm5454 (inferredBy_MotifSimilarity).Bclaf1; Egr1; Elf1; Elf2; Gm4881; Srf (inferredBy_MotifSimilarity_n_Orthology).	1940	3009	0610010K14Rik;0610030E20Rik;0610040B10Rik;1110002L01Rik;1110037F02Rik;1110051M20Rik;1110065P20Rik;1190007I07Rik;1500009L16Rik;1500015A07Rik;1600012H06Rik;1700008J07Rik;1700066M21Rik;1810022K09Rik;1810024B03Rik;1810055G02Rik;1810058I24Rik;2210013O21Rik;2210016F16Rik;2210408I21Rik;2310011J03Rik;2310022A10Rik;2310057M21Rik;2410004B18Rik;2410131K14Rik;2610002M06Rik;2700062C07Rik;2810001G20Rik;2810403…
500bp	Bclaf1_w001	transfac_pro__M01752	3.28	0.033	Bclaf1	*	Erg (directAnnotation).	Elf2; Elf4; Elk1; Elk3; Elk4; Erf; Ets1; Ets2; Etv1; Etv2; Etv3; Etv4; Etv5; Etv6; Fev; Fli1; Gabpa; Gabpb1; Gm5454 (inferredBy_MotifSimilarity).Bclaf1; Elf1; Gm4881; Srf (inferredBy_MotifSimilarity_n_Orthology).	1472	2176	0610010K14Rik;0610030E20Rik;1110002L01Rik;1110037F02Rik;1110051M20Rik;1110065P20Rik;1600012H06Rik;1700008J07Rik;1810024B03Rik;1810055G02Rik;2310011J03Rik;2310022A10Rik;2310057M21Rik;2410004B18Rik;2410131K14Rik;2610002M06Rik;2700062C07Rik;2810001G20Rik;2810403A07Rik;2900026A02Rik;2900076A07Rik;3110056K07Rik;4833420G17Rik;4931406P16Rik;A130010J15Rik;Aaas;Aak1;Aar2;Aatf;Abcb7;Abcf1;Abhd17a;Abi2;Abr;…
500bp	Bclaf1_w001	taipale__FLI1_full_ACCGGAARYN	3.28	0.033	Bclaf1	*	Fli1 (inferredBy_Orthology).	Elf2; Elk1; Elk3; Elk4; Erf; Erg; Ets1; Ets2; Etv1; Etv2; Etv3; Etv4; Etv5; Etv6; Fev; Gabpa; Gabpb1; Gm5454 (inferredBy_MotifSimilarity).Bclaf1; Elf1; Gm4881; Srf (inferredBy_MotifSimilarity_n_Orthology).	2312	3739	0610010K14Rik;0610030E20Rik;0610040B10Rik;1110002L01Rik;1110037F02Rik;1110051M20Rik;1110065P20Rik;1190007I07Rik;1500009L16Rik;1500011B03Rik;1500015A07Rik;1600012H06Rik;1700008J07Rik;1700066M21Rik;1810022K09Rik;1810024B03Rik;1810030O07Rik;1810055G02Rik;1810058I24Rik;2210013O21Rik;2210016F16Rik;2210408I21Rik;2310011J03Rik;2310022A10Rik;2310057M21Rik;2410004B18Rik;2410015M20Rik;2410131K14Rik;2610002…
500bp	Bclaf1_w001	taipale__ETV3_DBD_ACCGGAAGTN	3.28	0.033	Bclaf1	*	Etv3 (inferredBy_Orthology).	Elk1; Elk3; Elk4; Erf; Erg; Ets1; Ets2; Etv1; Etv2; Etv4; Etv5; Etv6; Fev; Fli1; Gabpa; Gabpb1; Gm5454 (inferredBy_MotifSimilarity).Bclaf1; Egr1; Elf1; Elf2; Gm4881; Srf (inferredBy_MotifSimilarity_n_Orthology).	1920	2965	0610010K14Rik;0610030E20Rik;0610040B10Rik;1110002L01Rik;1110037F02Rik;1110051M20Rik;1110065P20Rik;1190007I07Rik;1500009L16Rik;1500011B03Rik;1500015A07Rik;1600012H06Rik;1700008J07Rik;1700066M21Rik;1810022K09Rik;1810024B03Rik;1810055G02Rik;1810058I24Rik;2210013O21Rik;2210016F16Rik;2210408I21Rik;2310011J03Rik;2310022A10Rik;2310057M21Rik;2410004B18Rik;2410131K14Rik;2610002M06Rik;2700062C07Rik;2810001…
500bp	Bclaf1_w001	jaspar__MA0062.2	3.28	0.033	Bclaf1	*	Gabpa (directAnnotation).	Elk1; Elk3; Elk4; Erg; Fli1; Gabpb1 (inferredBy_MotifSimilarity).4921501E09Rik; Bclaf1; Egr1; Elf1; Elf2; Erf; Ets1; Etv1; Etv2; Etv3; Etv4; Etv5; Gm4881; Hcfc1; Phf8; Pml; Sin3a; Srf; Taf1 (inferredBy_MotifSimilarity_n_Orthology).	2551	3986	0610010K14Rik;0610030E20Rik;0610040B10Rik;1110002L01Rik;1110008F13Rik;1110037F02Rik;1110051M20Rik;1110065P20Rik;1500009L16Rik;1500011B03Rik;1500015A07Rik;1600002H07Rik;1600012H06Rik;1700008J07Rik;1700086O06Rik;1810010H24Rik;1810022K09Rik;1810024B03Rik;1810030O07Rik;1810055G02Rik;1810058I24Rik;2210016F16Rik;2210408I21Rik;2310011J03Rik;2310022A10Rik;2310057M21Rik;2410002F23Rik;2410004B18Rik;2410015…
500bp	Bclaf1_w001	transfac_pro__M01990	3.28	0.033	Bclaf1	*	Etv3 (directAnnotation).	Elf2; Elk1; Elk3; Elk4; Erf; Erg; Ets1; Ets2; Etv1; Etv2; Etv4; Etv5; Etv6; Fev; Fli1; Gabpa; Gabpb1; Gm5454 (inferredBy_MotifSimilarity).Bclaf1; Elf1; Gm4881; Srf; Taf1 (inferredBy_MotifSimilarity_n_Orthology).	2641	4254	0610009L18Rik;0610010K14Rik;0610030E20Rik;0610040B10Rik;1110002L01Rik;1110008F13Rik;1110037F02Rik;1110051M20Rik;1110065P20Rik;1190007I07Rik;1500009L16Rik;1500011B03Rik;1500015A07Rik;1600012H06Rik;1700008J07Rik;1700066M21Rik;1810022K09Rik;1810024B03Rik;1810030O07Rik;1810055G02Rik;1810058I24Rik;2210016F16Rik;2210408I21Rik;2310011J03Rik;2310022A10Rik;2310022B05Rik;2310057M21Rik;2410002F23Rik;2410004…
500bp	Bclaf1_w001	cisbp__M1891	3.28	0.033	Bclaf1	*	Gabpa (directAnnotation).	Elk1; Elk3; Elk4; Erg; Ets1; Fli1; Gabpb1 (inferredBy_MotifSimilarity).4921501E09Rik; Bclaf1; Egr1; Elf1; Elf2; Erf; Etv1; Etv2; Etv3; Etv4; Etv5; Gm4881; Hcfc1; Phf8; Pml; Sin3a; Srf; Taf1 (inferredBy_MotifSimilarity_n_Orthology).	3000	4886	0610010K14Rik;0610030E20Rik;0610040B10Rik;1110002L01Rik;1110008F13Rik;1110008P14Rik;1110037F02Rik;1110051M20Rik;1110065P20Rik;1500009L16Rik;1500011B03Rik;1500015A07Rik;1600002H07Rik;1600012H06Rik;1700008J07Rik;1700086O06Rik;1810010H24Rik;1810022K09Rik;1810024B03Rik;1810030O07Rik;1810055G02Rik;1810058I24Rik;2010107E04Rik;2210016F16Rik;2210408I21Rik;2310011J03Rik;2310022A10Rik;2310057M21Rik;2410002…
500bp	Bclaf1_w001	cisbp__M4568	3.28	0.033	Bclaf1	*	Gabpa (inferredBy_Orthology).	Elf1; Elf2; Elf4; Elk1; Elk3; Elk4; Erf; Erg; Ets1; Ets2; Etv1; Etv2; Etv3; Etv4; Etv5; Fev; Fli1; Gabpb1; Gm5454 (inferredBy_MotifSimilarity).4921501E09Rik; Bclaf1; Egr1; Elf5; Etv6; Gm4881; Hcfc1; Kdm5a; Nr2c2; Phf8; Pml; Rbbp5; Rela; Sin3a; Srf; Taf1; Zfp143 (inferredBy_MotifSimilarity_n_Orthology).	3027	4889	0610010K14Rik;0610030E20Rik;0610040B10Rik;1110002L01Rik;1110008F13Rik;1110008P14Rik;1110032A03Rik;1110037F02Rik;1110051M20Rik;1110065P20Rik;1190007I07Rik;1500009L16Rik;1500011B03Rik;1500015A07Rik;1600002H07Rik;1600012H06Rik;1700008J07Rik;1700066M21Rik;1700086O06Rik;1810022K09Rik;1810024B03Rik;1810030O07Rik;1810055G02Rik;1810058I24Rik;2010107E04Rik;2210016F16Rik;2210408I21Rik;2310011J03Rik;2310022…
500bp	Bclaf1_w001	cisbp__M4462	3.28	0.033	Bclaf1	*	Gabpa (inferredBy_Orthology).	Elf1; Elf2; Elf4; Elk1; Elk3; Elk4; Erf; Erg; Ets1; Ets2; Etv1; Etv2; Etv3; Etv4; Etv5; Fev; Fli1; Gabpb1; Gm5454 (inferredBy_MotifSimilarity).4921501E09Rik; Bclaf1; Egr1; Ep300; Etv6; Gm4881; Hcfc1; Phf8; Pml; Sin3a; Srf; Taf1 (inferredBy_MotifSimilarity_n_Orthology).	2484	3877	0610010K14Rik;0610030E20Rik;0610040B10Rik;1110002L01Rik;1110008P14Rik;1110037F02Rik;1110051M20Rik;1110065P20Rik;1500009L16Rik;1500011B03Rik;1500015A07Rik;1600002H07Rik;1600012H06Rik;1700008J07Rik;1810010H24Rik;1810022K09Rik;1810024B03Rik;1810055G02Rik;1810058I24Rik;2210016F16Rik;2210408I21Rik;2310011J03Rik;2310022A10Rik;2310057M21Rik;2410004B18Rik;2410015M20Rik;2410131K14Rik;2610002M06Rik;2610507…
500bp	Bclaf1_w001	dbcorrdb__POLR2A__ENCSR000EAR_1__m1	3.28	0.033	Bclaf1	*		4921501E09Rik; Bclaf1; Brf1; Creb1; E2f6; Elf1; Elk4; Ets1; Ezh2; Gabpa; Gtf2f1; Hcfc1; Max; Mxi1; Phf8; Pml; Sin3a; Srebf1; Taf1; Zfp110; Zfp369; Zmiz1 (inferredBy_MotifSimilarity_n_Orthology).	3235	4968	0610007P14Rik;0610009L18Rik;0610010K14Rik;1110002L01Rik;1110008F13Rik;1110037F02Rik;1110051M20Rik;1190002N15Rik;1500011B03Rik;1500011K16Rik;1600012H06Rik;1700008J07Rik;1700037H04Rik;1700066M21Rik;1700123O20Rik;1810010H24Rik;1810013L24Rik;1810022K09Rik;1810024B03Rik;1810030O07Rik;1810037I17Rik;1810043G02Rik;1810055G02Rik;2010107E04Rik;2010111I01Rik;2210016F16Rik;2210408I21Rik;2300009A05Rik;2310011…
500bp	Bclaf1_w001	dbcorrdb__TAF1__ENCSR000BPF_1__m1	3.28	0.033	Bclaf1	*	Taf1 (inferredBy_Orthology).	Fli1 (inferredBy_MotifSimilarity).Bclaf1; Elk4; Gabpa; Pml (inferredBy_MotifSimilarity_n_Orthology).	3197	4977	0610007P14Rik;0610009L18Rik;0610010K14Rik;0610030E20Rik;1110002L01Rik;1110008F13Rik;1110008P14Rik;1110037F02Rik;1110051M20Rik;1110065P20Rik;1500011B03Rik;1500011K16Rik;1500015A07Rik;1600002H07Rik;1600012H06Rik;1700008J07Rik;1700020I14Rik;1700037H04Rik;1700113A16Rik;1700123O20Rik;1810011O10Rik;1810013L24Rik;1810022K09Rik;1810024B03Rik;1810055G02Rik;1810058I24Rik;2010107E04Rik;2010111I01Rik;2210016…
500bp	Bclaf1_w001	dbcorrdb__ELF1__ENCSR000BPT_1__m2	3.28	0.033	Bclaf1	*	Elf1 (inferredBy_Orthology).	Elk1; Elk4; Erg; Ets1; Fli1; Gabpa; Gabpb1 (inferredBy_MotifSimilarity).4921501E09Rik; Bclaf1; Bmyc; Brf1; Ctcf; E2f6; Elf2; Elf5; Elk3; Esrra; Etv1; Etv5; Ezh2; Foxp2; Hcfc1; Hdac2; Max; Mxi1; Myc; Nr2c2; Phf8; Pml; Rad21; Rbbp5; Sin3a; Smarca4; Sp2; Srebf1; Srebf2; Taf1; Thap1; Ubtf; Xrcc4; Zfp110; Zfp143; Zfp369 (inferredBy_MotifSimilarity_n_Orthology).	3253	4977	0610007P14Rik;0610009L18Rik;0610010K14Rik;0610012G03Rik;0610030E20Rik;0610037L13Rik;1110002L01Rik;1110008F13Rik;1110008P14Rik;1110037F02Rik;1110051M20Rik;1110065P20Rik;1500011B03Rik;1500015A07Rik;1600002H07Rik;1600012H06Rik;1700008J07Rik;1700037H04Rik;1700113A16Rik;1810013L24Rik;1810022K09Rik;1810024B03Rik;1810030O07Rik;1810055G02Rik;1810058I24Rik;2010107E04Rik;2210016F16Rik;2210408I21Rik;2310011…
500bp	Bclaf1_w001	cisbp__M0694	3.28	0.033	Bclaf1	*	Gabpa (directAnnotation).	Elf2; Elf4; Elk1; Elk3; Elk4; Erf; Erg; Ets1; Ets2; Etv1; Etv2; Etv3; Etv4; Etv5; Etv6; Fev; Fli1; Gabpb1; Gm5454 (inferredBy_MotifSimilarity).Bclaf1; Elf1; Gm4881; Srf (inferredBy_MotifSimilarity_n_Orthology).	2277	3677	0610010K14Rik;0610030E20Rik;0610040B10Rik;1110002L01Rik;1110037F02Rik;1110051M20Rik;1110065P20Rik;1190007I07Rik;1500009L16Rik;1500011B03Rik;1500015A07Rik;1600012H06Rik;1700008J07Rik;1700066M21Rik;1810022K09Rik;1810024B03Rik;1810030O07Rik;1810055G02Rik;1810058I24Rik;2210016F16Rik;2210408I21Rik;2310011J03Rik;2310022A10Rik;2310022B05Rik;2310057M21Rik;2410002F23Rik;2410004B18Rik;2410015M20Rik;2410131…
500bp	Bclaf1_w001	transfac_pro__M02074	3.27	0.033	Bclaf1	*	Gabpa (inferredBy_Orthology).	Elf1; Elf2; Elf3; Elk1; Elk3; Elk4; Erf; Erg; Ets1; Ets2; Etv1; Etv2; Etv3; Etv4; Etv5; Etv6; Fev; Fli1; Gm5454 (inferredBy_MotifSimilarity).Bclaf1; Elf4; Gm4881; Srf (inferredBy_MotifSimilarity_n_Orthology).	2420	3803	0610010K14Rik;0610030E20Rik;0610040B10Rik;1110008F13Rik;1110037F02Rik;1110051M20Rik;1110065P20Rik;1500009L16Rik;1500011B03Rik;1500015A07Rik;1600012H06Rik;1700008J07Rik;1700086O06Rik;1810022K09Rik;1810024B03Rik;1810055G02Rik;1810058I24Rik;2210016F16Rik;2210408I21Rik;2310011J03Rik;2310022A10Rik;2310022B05Rik;2310057M21Rik;2410002F23Rik;2410004B18Rik;2410131K14Rik;2610002M06Rik;2700062C07Rik;2810001…
500bp	Bclaf1_w001	hocomoco__ELK1_MOUSE.H11MO.0.B	3.27	0.033	Bclaf1	*	Elk1 (directAnnotation).	Elf1; Elk3; Elk4; Erf; Erg; Ets1; Ets2; Etv1; Etv2; Etv3; Etv4; Etv5; Etv6; Fev; Fli1; Gabpa; Gabpb1; Gm5454 (inferredBy_MotifSimilarity).4921501E09Rik; Bclaf1; Egr1; Elf2; Gm4881; Hcfc1; Phf8; Pml; Srf; Taf1 (inferredBy_MotifSimilarity_n_Orthology).	1797	2715	0610010K14Rik;0610030E20Rik;1110037F02Rik;1110051M20Rik;1110065P20Rik;1500009L16Rik;1500011B03Rik;1600012H06Rik;1700008J07Rik;1810022K09Rik;1810024B03Rik;1810055G02Rik;1810058I24Rik;2210016F16Rik;2210408I21Rik;2310011J03Rik;2310022A10Rik;2310057M21Rik;2410004B18Rik;2410015M20Rik;2610002M06Rik;2700062C07Rik;2810001G20Rik;2810403A07Rik;2900026A02Rik;2900076A07Rik;4833420G17Rik;4930427A07Rik;4931406…
500bp	Bclaf1_w001	dbcorrdb__POLR2AphosphoS5__ENCSR000BML_1__m1	3.27	0.033	Bclaf1	*		Elk1; Elk4; Erg; Fli1; Gabpa; Gabpb1 (inferredBy_MotifSimilarity).4921501E09Rik; Bclaf1; Creb1; E2f6; Elf1; Esrra; Ets1; Etv1; Etv6; Ezh2; Foxp2; Hcfc1; Kdm5b; Max; Mxi1; Phf8; Pml; Rbbp5; Rela; Sin3a; Taf1; Thap1; Xrcc4; Zfp143 (inferredBy_MotifSimilarity_n_Orthology).	3231	4977	0610007P14Rik;0610009L18Rik;0610010K14Rik;0610030E20Rik;1110002L01Rik;1110008F13Rik;1110008P14Rik;1110037F02Rik;1110051M20Rik;1110065P20Rik;1500011B03Rik;1500015A07Rik;1600002H07Rik;1600012H06Rik;1700008J07Rik;1700086O06Rik;1700123O20Rik;1810013L24Rik;1810022K09Rik;1810024B03Rik;1810030O07Rik;1810055G02Rik;1810058I24Rik;2010107E04Rik;2210016F16Rik;2210408I21Rik;2310011J03Rik;2310022A10Rik;2310057…
500bp	Bclaf1_w001	hocomoco__ELK1_HUMAN.H11MO.0.B	3.27	0.033	Bclaf1	*	Elk1 (inferredBy_Orthology).	Elf1; Elk3; Elk4; Erf; Erg; Ets1; Ets2; Etv1; Etv2; Etv3; Etv4; Etv5; Etv6; Fev; Fli1; Gabpa; Gabpb1; Gm5454 (inferredBy_MotifSimilarity).Bclaf1; Egr1; Elf2; Ep300; Gm4881; Hcfc1; Pml; Srf; Taf1 (inferredBy_MotifSimilarity_n_Orthology).	1950	3004	0610010K14Rik;0610030E20Rik;0610040B10Rik;1110002L01Rik;1110037F02Rik;1110051M20Rik;1110065P20Rik;1500009L16Rik;1500011B03Rik;1600012H06Rik;1700008J07Rik;1810022K09Rik;1810024B03Rik;1810055G02Rik;1810058I24Rik;2210016F16Rik;2210408I21Rik;2310011J03Rik;2310022A10Rik;2310057M21Rik;2410004B18Rik;2410015M20Rik;2410131K14Rik;2610002M06Rik;2700062C07Rik;2810001G20Rik;2810403A07Rik;2900026A02Rik;2900076…
500bp	Bclaf1_w001	dbcorrdb__ZNF143__ENCSR000EGP_1__m3	3.27	0.033	Bclaf1	*	Zfp143 (inferredBy_Orthology).	Fli1; Gabpa (inferredBy_MotifSimilarity).4921501E09Rik; Bclaf1; Bmyc; Creb1; Elf1; Elk1; Elk4; Ets1; Hcfc1; Myc; Phf8; Pml; Sin3a (inferredBy_MotifSimilarity_n_Orthology).	3066	4889	0610007P14Rik;0610009L18Rik;0610010K14Rik;1110004F10Rik;1110008F13Rik;1110008P14Rik;1110037F02Rik;1110051M20Rik;1190002N15Rik;1500009L16Rik;1500011B03Rik;1600002H07Rik;1600012H06Rik;1600014C10Rik;1700025G04Rik;1700030K09Rik;1700056E22Rik;1700123O20Rik;1810013L24Rik;1810022K09Rik;1810024B03Rik;1810055G02Rik;1810058I24Rik;2010111I01Rik;2210016F16Rik;2310011J03Rik;2310036O22Rik;2310057M21Rik;2310061…
500bp	Bclaf1_w001	transfac_pro__M04704	3.27	0.0329	Bclaf1	**	Bclaf1 (inferredBy_Orthology).	Elk1; Elk3; Elk4; Erf; Erg; Ets1; Ets2; Etv1; Etv2; Etv3; Etv4; Etv5; Etv6; Fev; Fli1; Gabpa; Gabpb1; Gm5454 (inferredBy_MotifSimilarity).Elf1; Elf2; Gm4881; Hcfc1; Srf; Taf1 (inferredBy_MotifSimilarity_n_Orthology).	2107	3313	0610010K14Rik;0610030E20Rik;0610040B10Rik;1110037F02Rik;1110051M20Rik;1110065P20Rik;1500009L16Rik;1500011B03Rik;1500015A07Rik;1600012H06Rik;1700086O06Rik;1810022K09Rik;1810024B03Rik;1810030O07Rik;1810055G02Rik;1810058I24Rik;2210016F16Rik;2210408I21Rik;2310011J03Rik;2310022A10Rik;2310057M21Rik;2410004B18Rik;2410015M20Rik;2410131K14Rik;2610002M06Rik;2700046A07Rik;2700062C07Rik;2810001G20Rik;2810403…
500bp	Bclaf1_w001	taipale__ETS1_full_ACCGGAARYN	3.26	0.0329	Bclaf1	*	Ets1 (inferredBy_Orthology).	Elf1; Elf2; Elk1; Elk3; Elk4; Erf; Erg; Ets2; Etv1; Etv2; Etv3; Etv4; Etv5; Etv6; Fev; Fli1; Gabpa; Gabpb1; Gm5454 (inferredBy_MotifSimilarity).Bclaf1; Elf4; Gm4881; Srf (inferredBy_MotifSimilarity_n_Orthology).	1911	2981	0610010K14Rik;0610030E20Rik;1110037F02Rik;1110051M20Rik;1110065P20Rik;1500009L16Rik;1500015A07Rik;1600012H06Rik;1700008J07Rik;1810024B03Rik;1810030O07Rik;1810055G02Rik;1810058I24Rik;2210013O21Rik;2210016F16Rik;2210408I21Rik;2310011J03Rik;2310022A10Rik;2310057M21Rik;2410004B18Rik;2410015M20Rik;2410131K14Rik;2610002M06Rik;2700046A07Rik;2700062C07Rik;2810001G20Rik;2810403A07Rik;2900026A02Rik;2900076…
500bp	Bclaf1_w001	dbcorrdb__POLR2AphosphoS5__ENCSR000BIA_1__m1	3.26	0.0329	Bclaf1	*		Elf1; Elk1; Elk4; Erg; Ets1; Fli1; Gabpa; Gabpb1 (inferredBy_MotifSimilarity).4921501E09Rik; Bclaf1; Elf2; Etv6; Hcfc1; Irf1; Kdm5b; Phf8; Pml; Rbbp5; Rela; Sin3a; Srf; Taf1; Zfp143 (inferredBy_MotifSimilarity_n_Orthology).	3236	4977	0610007P14Rik;0610009L18Rik;0610010K14Rik;0610030E20Rik;0610037L13Rik;1110002L01Rik;1110008F13Rik;1110008P14Rik;1110037F02Rik;1110051M20Rik;1190002N15Rik;1500011B03Rik;1500011K16Rik;1500015A07Rik;1600002H07Rik;1600012H06Rik;1700008J07Rik;1700056E22Rik;1700066M21Rik;1810013L24Rik;1810022K09Rik;1810024B03Rik;1810030O07Rik;1810037I17Rik;1810055G02Rik;1810058I24Rik;2010107E04Rik;2010111I01Rik;2210016…
500bp	Bclaf1_w001	cisbp__M4505	3.26	0.0329	Bclaf1	*	Gabpa (inferredBy_Orthology).	Elf1; Elf2; Elf4; Elk1; Elk3; Elk4; Erf; Erg; Ets1; Ets2; Etv1; Etv2; Etv3; Etv4; Etv5; Fev; Fli1; Gabpb1; Gm5454 (inferredBy_MotifSimilarity).4921501E09Rik; Bclaf1; Egr1; Elf5; Ep300; Etv6; Gm4881; Hcfc1; Phf8; Pml; Sin3a; Srf; Taf1 (inferredBy_MotifSimilarity_n_Orthology).	2359	3641	0610010K14Rik;0610030E20Rik;0610040B10Rik;1110002L01Rik;1110037F02Rik;1110051M20Rik;1110065P20Rik;1500009L16Rik;1500011B03Rik;1500015A07Rik;1600002H07Rik;1600012H06Rik;1700008J07Rik;1810010H24Rik;1810022K09Rik;1810024B03Rik;1810055G02Rik;1810058I24Rik;2210016F16Rik;2210408I21Rik;2310011J03Rik;2310022A10Rik;2310057M21Rik;2410004B18Rik;2410015M20Rik;2410131K14Rik;2610002M06Rik;2700046A07Rik;2700062…
500bp	Bclaf1_w001	taipale__ETS1_DBD_ACCGGAARYN	3.26	0.0329	Bclaf1	*	Ets1 (inferredBy_Orthology).	Elf1; Elf2; Elk1; Elk3; Elk4; Erf; Erg; Ets2; Etv1; Etv2; Etv3; Etv4; Etv5; Etv6; Fev; Fli1; Gabpa; Gabpb1; Gm5454 (inferredBy_MotifSimilarity).Bclaf1; Elf4; Gm4881; Srf; Taf1 (inferredBy_MotifSimilarity_n_Orthology).	1440	2145	0610010K14Rik;0610030E20Rik;1110037F02Rik;1110065P20Rik;1500009L16Rik;1600012H06Rik;1700008J07Rik;1810024B03Rik;1810055G02Rik;2210016F16Rik;2210408I21Rik;2310011J03Rik;2310022A10Rik;2310057M21Rik;2410004B18Rik;2410015M20Rik;2610002M06Rik;2700062C07Rik;2810001G20Rik;2810403A07Rik;2900026A02Rik;2900076A07Rik;3110056K07Rik;4833420G17Rik;4931406P16Rik;A130010J15Rik;Aaas;Aak1;Aar2;Aatf;Abcb7;Abcf1;Abh…
500bp	Bclaf1_w001	cisbp__M5416	3.26	0.0329	Bclaf1	*	Ets1 (inferredBy_Orthology).	Elf1; Elf2; Elk1; Elk3; Elk4; Erf; Erg; Ets2; Etv1; Etv2; Etv3; Etv4; Etv5; Etv6; Fev; Fli1; Gabpa; Gabpb1; Gm5454 (inferredBy_MotifSimilarity).Bclaf1; Elf4; Gm4881; Srf; Taf1 (inferredBy_MotifSimilarity_n_Orthology).	1418	2104	0610010K14Rik;0610030E20Rik;1110037F02Rik;1110065P20Rik;1500009L16Rik;1600012H06Rik;1700008J07Rik;1810024B03Rik;1810055G02Rik;2210016F16Rik;2210408I21Rik;2310011J03Rik;2310022A10Rik;2310057M21Rik;2410004B18Rik;2410131K14Rik;2610002M06Rik;2700062C07Rik;2810001G20Rik;2810403A07Rik;2900026A02Rik;2900076A07Rik;4833420G17Rik;4931406P16Rik;A130010J15Rik;Aaas;Aak1;Aar2;Aatf;Abcb7;Abcf1;Abhd17a;Abi2;Abr;…
500bp	Bclaf1_w001	transfac_pro__M08917	3.25	0.0329	Bclaf1	*	Gabpa (inferredBy_Orthology).	Elf1; Elf2; Elf3; Elf4; Elk1; Elk3; Elk4; Erf; Erg; Ets1; Ets2; Etv1; Etv2; Etv3; Etv4; Etv5; Etv6; Fev; Fli1; Gabpb1; Gm5454; Spic (inferredBy_MotifSimilarity).Bclaf1; Gm4881; Srf; Taf1 (inferredBy_MotifSimilarity_n_Orthology).	1780	2749	0610010K14Rik;0610030E20Rik;1110037F02Rik;1110065P20Rik;1500009L16Rik;1500011B03Rik;1600012H06Rik;1700008J07Rik;1810024B03Rik;1810030O07Rik;1810055G02Rik;1810058I24Rik;2210016F16Rik;2210408I21Rik;2310011J03Rik;2310022A10Rik;2310057M21Rik;2410004B18Rik;2410131K14Rik;2610002M06Rik;2700062C07Rik;2810001G20Rik;2810403A07Rik;2900026A02Rik;2900076A07Rik;3110056K07Rik;4833420G17Rik;4931406P16Rik;A130010…
500bp	Bclaf1_w001	transfac_pro__M04698	3.25	0.0329	Bclaf1	*	Gabpa (inferredBy_Orthology).	Elf1; Elk1; Elk3; Elk4; Erg; Ets2; Etv1; Etv4; Fev; Fli1; Gabpb1 (inferredBy_MotifSimilarity).4921501E09Rik; Bclaf1; Egr1; Elf2; Elf4; Erf; Ets1; Etv2; Etv3; Etv5; Gm4881; Hcfc1; Phf8; Sin3a; Srf; Taf1 (inferredBy_MotifSimilarity_n_Orthology).	2342	3723	0610010K14Rik;0610030E20Rik;0610040B10Rik;1110002L01Rik;1110032A03Rik;1110037F02Rik;1110051M20Rik;1110065P20Rik;1500009L16Rik;1500011B03Rik;1500015A07Rik;1600012H06Rik;1700008J07Rik;1700066M21Rik;1700086O06Rik;1810022K09Rik;1810024B03Rik;1810030O07Rik;1810055G02Rik;1810058I24Rik;2010111I01Rik;2210016F16Rik;2210408I21Rik;2310011J03Rik;2310022A10Rik;2310057M21Rik;2410004B18Rik;2410131K14Rik;2610002…
500bp	Bclaf1_w001	cisbp__M5431	3.25	0.0329	Bclaf1	*	Fli1 (inferredBy_Orthology).	Elk1; Elk3; Elk4; Erf; Erg; Ets1; Ets2; Etv1; Etv2; Etv3; Etv4; Etv5; Etv6; Fev; Gabpa; Gabpb1; Gm5454 (inferredBy_MotifSimilarity).Bclaf1; Elf1; Gm4881; Srf (inferredBy_MotifSimilarity_n_Orthology).	2287	3675	0610010K14Rik;0610030E20Rik;0610040B10Rik;1110002L01Rik;1110037F02Rik;1110051M20Rik;1110065P20Rik;1190007I07Rik;1500009L16Rik;1500011B03Rik;1500015A07Rik;1600012H06Rik;1700008J07Rik;1700066M21Rik;1810022K09Rik;1810024B03Rik;1810030O07Rik;1810037I17Rik;1810055G02Rik;1810058I24Rik;2210013O21Rik;2210016F16Rik;2210408I21Rik;2310011J03Rik;2310022A10Rik;2310057M21Rik;2410004B18Rik;2410015M20Rik;2410131…
500bp	Bclaf1_w001	transfac_pro__M02038	3.25	0.0328	Bclaf1	*	Fli1 (directAnnotation).	Elf1; Elf2; Elf4; Elk1; Elk3; Elk4; Erf; Erg; Ets1; Ets2; Etv1; Etv2; Etv3; Etv4; Etv5; Etv6; Fev; Gabpa; Gabpb1; Gm5454 (inferredBy_MotifSimilarity).Bclaf1; Gm4881; Pml; Srf; Taf1 (inferredBy_MotifSimilarity_n_Orthology).	2207	3474	0610010K14Rik;0610030E20Rik;0610040B10Rik;1110002L01Rik;1110037F02Rik;1110051M20Rik;1110065P20Rik;1500009L16Rik;1500011B03Rik;1500015A07Rik;1600012H06Rik;1700008J07Rik;1810024B03Rik;1810055G02Rik;1810058I24Rik;2210016F16Rik;2210408I21Rik;2310011J03Rik;2310022A10Rik;2310057M21Rik;2410002F23Rik;2410004B18Rik;2410015M20Rik;2410131K14Rik;2610002M06Rik;2700046A07Rik;2700062C07Rik;2810001G20Rik;2810403…
500bp	Bclaf1_w001	taipale__FLI1_DBD_ACCGGAARYN	3.25	0.0328	Bclaf1	*	Fli1 (inferredBy_Orthology).	Elk1; Elk3; Elk4; Erf; Erg; Ets1; Ets2; Etv1; Etv2; Etv3; Etv4; Etv5; Etv6; Fev; Gabpa; Gabpb1; Gm5454 (inferredBy_MotifSimilarity).Bclaf1; Elf1; Gm4881; Srf (inferredBy_MotifSimilarity_n_Orthology).	2269	3645	0610010K14Rik;0610030E20Rik;0610040B10Rik;1110002L01Rik;1110037F02Rik;1110051M20Rik;1110065P20Rik;1190007I07Rik;1500009L16Rik;1500011B03Rik;1500015A07Rik;1600012H06Rik;1700008J07Rik;1700066M21Rik;1810022K09Rik;1810024B03Rik;1810030O07Rik;1810055G02Rik;1810058I24Rik;2210013O21Rik;2210016F16Rik;2210408I21Rik;2310011J03Rik;2310022A10Rik;2310057M21Rik;2410004B18Rik;2410015M20Rik;2410131K14Rik;2610002…
500bp	Bclaf1_w001	dbcorrdb__TAF1__ENCSR000BHT_1__m2	3.25	0.0328	Bclaf1	*	Taf1 (inferredBy_Orthology).	Elk1; Elk4; Erg; Fli1; Gabpa; Gabpb1 (inferredBy_MotifSimilarity).4921501E09Rik; Bclaf1; Elf1; Ets1; Etv1; Etv6; Hcfc1; Phf8; Sin3a; Thap1 (inferredBy_MotifSimilarity_n_Orthology).	3163	4973	0610007P14Rik;0610009L18Rik;0610010K14Rik;0610030E20Rik;1110002L01Rik;1110008F13Rik;1110037F02Rik;1110051M20Rik;1110065P20Rik;1600002H07Rik;1600012H06Rik;1700008J07Rik;1700020I14Rik;1700028P14Rik;1810013L24Rik;1810022K09Rik;1810024B03Rik;1810030O07Rik;1810055G02Rik;1810058I24Rik;2010107E04Rik;2210016F16Rik;2210408I21Rik;2310011J03Rik;2310057M21Rik;2310061I04Rik;2410002F23Rik;2410004B18Rik;2410015…
500bp	Bclaf1_w001	dbcorrdb__ELF1__ENCSR000BMB_1__m1	3.24	0.0328	Bclaf1	*	Elf1 (inferredBy_Orthology).	Ehf; Elf2; Elf4; Elk1; Elk4; Erg; Ets1; Etv2; Etv6; Fli1; Gabpa; Gabpb1 (inferredBy_MotifSimilarity).4921501E09Rik; Bclaf1; Bmyc; E2f4; E2f6; Egr1; Elf5; Elk3; Erf; Etv3; Ezh2; Foxp2; Gm4881; Hcfc1; Irf1; Mxi1; Myc; Nr2c2; Phf8; Pml; Rbbp5; Rela; Sin3a; Smarca4; Srebf1; Srebf2; Srf; Taf1; Xrcc4; Zfp110; Zfp143; Zfp369 (inferredBy_MotifSimilarity_n_Orthology).	2351	3743	0610010K14Rik;0610030E20Rik;1110002L01Rik;1110037F02Rik;1110051M20Rik;1500009L16Rik;1500011B03Rik;1500015A07Rik;1600002H07Rik;1600012H06Rik;1700008J07Rik;1700086O06Rik;1810022K09Rik;1810024B03Rik;1810055G02Rik;1810058I24Rik;2010107E04Rik;2210016F16Rik;2210408I21Rik;2310011J03Rik;2310022A10Rik;2310035C23Rik;2310057M21Rik;2410004B18Rik;2410015M20Rik;2410131K14Rik;2510039O18Rik;2610002M06Rik;2610507…
500bp	Bclaf1_w001	hocomoco__ETV1_HUMAN.H11MO.0.A	3.24	0.0328	Bclaf1	*	Etv1 (inferredBy_Orthology).	Elf1; Elf2; Elf4; Elk1; Elk3; Elk4; Erf; Erg; Ets1; Ets2; Etv2; Etv3; Etv4; Etv5; Fev; Fli1; Gabpa; Gabpb1; Gm5454 (inferredBy_MotifSimilarity).4921501E09Rik; Bclaf1; Egr1; Etv6; Gm4881; Hcfc1; Phf8; Srf; Taf1 (inferredBy_MotifSimilarity_n_Orthology).	2196	3471	0610010K14Rik;0610030E20Rik;1110002L01Rik;1110037F02Rik;1110051M20Rik;1110065P20Rik;1500009L16Rik;1500011B03Rik;1500015A07Rik;1600002H07Rik;1600012H06Rik;1700008J07Rik;1700086O06Rik;1810024B03Rik;1810055G02Rik;1810058I24Rik;2210016F16Rik;2210408I21Rik;2310011J03Rik;2310022A10Rik;2310057M21Rik;2410004B18Rik;2410015M20Rik;2410131K14Rik;2610002M06Rik;2700046A07Rik;2700062C07Rik;2810001G20Rik;2810403…
500bp	Bclaf1_w001	dbcorrdb__GABPA__ENCSR000BGC_1__m1	3.24	0.0328	Bclaf1	*	Gabpa (inferredBy_Orthology).	Elf1; Elk1; Elk3; Elk4; Erg; Ets1; Etv1; Etv4; Fli1; Gabpb1 (inferredBy_MotifSimilarity).4921501E09Rik; Bclaf1; Bhlhe40; Bmyc; Brf1; E2f6; Egr1; Elf2; Erf; Esrra; Etv3; Etv6; Ezh2; Fev; Gm4881; Hcfc1; Kdm5b; Max; Mxi1; Myc; Nr2c2; Phf8; Pml; Rbbp5; Rela; Sin3a; Srebf2; Taf1; Ubtf; Xrcc4; Zfp110; Zfp143; Zfp369; Zmiz1 (inferredBy_MotifSimilarity_n_Orthology).	3244	4977	0610007P14Rik;0610009L18Rik;0610010K14Rik;0610012G03Rik;0610030E20Rik;1110002L01Rik;1110008F13Rik;1110008P14Rik;1110037F02Rik;1110051M20Rik;1110065P20Rik;1500011B03Rik;1500015A07Rik;1600002H07Rik;1600012H06Rik;1700008J07Rik;1700030K09Rik;1700086O06Rik;1700113A16Rik;1810010H24Rik;1810013L24Rik;1810022K09Rik;1810024B03Rik;1810030O07Rik;1810037I17Rik;1810055G02Rik;1810058I24Rik;2010107E04Rik;2210016…
500bp	Bclaf1_w001	cisbp__M4563	3.24	0.0328	Bclaf1	*	Elf1 (inferredBy_Orthology).	Ehf; Elf3; Elf5; Elk1; Elk3; Elk4; Ets1; Etv6; Fli1; Gabpa; Gabpb1 (inferredBy_MotifSimilarity).4921501E09Rik; Bclaf1; Egr1; Elf2; Elf4; Erf; Etv3; Gm4881; Hcfc1; Phf8; Sin3a (inferredBy_MotifSimilarity_n_Orthology).	1801	2712	0610010K14Rik;0610030E20Rik;1110037F02Rik;1110051M20Rik;1600002H07Rik;1600012H06Rik;1700008J07Rik;1810024B03Rik;1810055G02Rik;1810058I24Rik;2010107E04Rik;2210016F16Rik;2210408I21Rik;2310011J03Rik;2310022A10Rik;2310035C23Rik;2310057M21Rik;2410004B18Rik;2410131K14Rik;2510039O18Rik;2610002M06Rik;2700062C07Rik;2810403A07Rik;2900026A02Rik;4930427A07Rik;4930579G24Rik;6330418K02Rik;9130023H24Rik;A130010…
500bp	Bclaf1_w001	dbcorrdb__POLR2A__ENCSR000BHH_1__m1	3.23	0.0328	Bclaf1	*		Fli1 (inferredBy_MotifSimilarity).4921501E09Rik; Bclaf1; Bhlhe40; Bmyc; Brf1; Cebpb; Ctcf; E2f1; E2f6; Elf1; Elk1; Elk4; Esrra; Ets1; Ezh2; Foxp2; Gabpa; Hcfc1; Hdac2; Max; Mxi1; Myc; Nelfe; Nrf1; Phf8; Pml; Rbbp5; Sin3a; Smarca4; Srebf1; Srebf2; Supt20; Taf1; Thap1; Xrcc4; Zfp110; Zfp143; Zfp369; Zmiz1 (inferredBy_MotifSimilarity_n_Orthology).	3246	4974	0610007P14Rik;0610010K14Rik;0610030E20Rik;1110002L01Rik;1110008F13Rik;1110008P14Rik;1110037F02Rik;1110051M20Rik;1190002N15Rik;1500011K16Rik;1600012H06Rik;1700008J07Rik;1700056E22Rik;1810010H24Rik;1810013L24Rik;1810022K09Rik;1810024B03Rik;1810030O07Rik;1810037I17Rik;1810043G02Rik;1810055G02Rik;2010107E04Rik;2210016F16Rik;2210408I21Rik;2300009A05Rik;2310011J03Rik;2310022A10Rik;2310057M21Rik;2310061…
500bp	Bclaf1_w001	dbcorrdb__PHF8__ENCSR000AQH_1__m1	3.23	0.0328	Bclaf1	*	4921501E09Rik; Phf8 (inferredBy_Orthology).	Elf1; Elk1; Elk4; Erg; Ets1; Fli1; Gabpa; Gabpb1 (inferredBy_MotifSimilarity).Bclaf1; Bhlhe40; Bmyc; Brf1; Ctcf; E2f6; Elf2; Esrra; Etv1; Etv6; Ezh2; Foxp2; Hcfc1; Hdac2; Kdm5b; Max; Mxi1; Myc; Nr2c2; Pml; Rbbp5; Rela; Sin3a; Smarca4; Sp2; Srebf1; Srebf2; Taf1; Ubtf; Xrcc4; Zfp110; Zfp143; Zfp369; Zmiz1 (inferredBy_MotifSimilarity_n_Orthology).	3283	4977	0610007P14Rik;0610010K14Rik;0610012G03Rik;0610030E20Rik;0610037L13Rik;1110002L01Rik;1110008F13Rik;1110008P14Rik;1110037F02Rik;1110051M20Rik;1110065P20Rik;1500011B03Rik;1500015A07Rik;1600002H07Rik;1600012H06Rik;1700008J07Rik;1700030K09Rik;1700037H04Rik;1700086O06Rik;1810010H24Rik;1810013L24Rik;1810022K09Rik;1810024B03Rik;1810030O07Rik;1810037I17Rik;1810055G02Rik;1810058I24Rik;2010107E04Rik;2210016…
500bp	Bclaf1_w001	taipale_cyt_meth__ETV1_NACMGKAWGTN_FL_meth	3.23	0.0328	Bclaf1	*	Etv1 (inferredBy_Orthology).	Elf1; Elf2; Elf4; Elk1; Elk3; Elk4; Erf; Erg; Ets1; Ets2; Etv2; Etv3; Etv4; Etv5; Etv6; Fev; Fli1; Gabpa; Gabpb1; Gm5454 (inferredBy_MotifSimilarity).Bclaf1; Gm4881; Srf (inferredBy_MotifSimilarity_n_Orthology).	1436	2103	0610010K14Rik;0610030E20Rik;1110037F02Rik;1110065P20Rik;1500009L16Rik;1600012H06Rik;1700008J07Rik;1810024B03Rik;1810055G02Rik;1810058I24Rik;2210016F16Rik;2210408I21Rik;2310011J03Rik;2310057M21Rik;2410004B18Rik;2610002M06Rik;2700062C07Rik;2810403A07Rik;2900026A02Rik;2900076A07Rik;3110056K07Rik;4833420G17Rik;4931406P16Rik;A130010J15Rik;Aaas;Aak1;Aar2;Aatf;Abcb7;Abcf1;Abhd17a;Abhd17c;Abi2;Abr;Abtb1;…
500bp	Bclaf1_w001	transfac_pro__M07702	3.23	0.0328	Bclaf1	*	Fev (inferredBy_Orthology).	Elk1; Elk3; Elk4; Erf; Erg; Ets1; Ets2; Etv1; Etv2; Etv3; Etv4; Etv5; Fli1; Gabpa; Gabpb1; Gm5454 (inferredBy_MotifSimilarity).Bclaf1; Egr1; Elf1; Etv6; Gm4881; Srf (inferredBy_MotifSimilarity_n_Orthology).	2618	4077	0610010K14Rik;0610030E20Rik;0610040B10Rik;1110002L01Rik;1110037F02Rik;1110051M20Rik;1110065P20Rik;1190007I07Rik;1500015A07Rik;1600012H06Rik;1700008J07Rik;1700056E22Rik;1700066M21Rik;1810022K09Rik;1810024B03Rik;1810030O07Rik;1810037I17Rik;1810055G02Rik;1810058I24Rik;2210013O21Rik;2210016F16Rik;2210408I21Rik;2310011J03Rik;2310022A10Rik;2310057M21Rik;2410002F23Rik;2410004B18Rik;2410015M20Rik;2410131…
500bp	Bclaf1_w001	dbcorrdb__ELF1__ENCSR000BPT_1__m1	3.23	0.0327	Bclaf1	*	Elf1 (inferredBy_Orthology).	Ehf; Elf3; Elf5; Elk1; Elk3; Elk4; Erg; Ets1; Etv2; Etv6; Fli1; Gabpa; Gabpb1 (inferredBy_MotifSimilarity).4921501E09Rik; Bclaf1; E2f6; Egr1; Elf2; Elf4; Hcfc1; Irf1; Phf8; Pml; Rbbp5; Rela; Sin3a; Taf1 (inferredBy_MotifSimilarity_n_Orthology).	1848	2849	0610010K14Rik;0610030E20Rik;1110037F02Rik;1110051M20Rik;1500009L16Rik;1500011B03Rik;1500015A07Rik;1600002H07Rik;1600012H06Rik;1700008J07Rik;1810022K09Rik;1810024B03Rik;1810055G02Rik;1810058I24Rik;2010107E04Rik;2210016F16Rik;2210408I21Rik;2310011J03Rik;2310022A10Rik;2310035C23Rik;2310057M21Rik;2410004B18Rik;2410131K14Rik;2510039O18Rik;2610002M06Rik;2610507B11Rik;2700062C07Rik;2810403A07Rik;2900026…
500bp	Bclaf1_w001	homer__HACTTCCGGY_Elk1	3.23	0.0327	Bclaf1	*	Elk1 (inferredBy_Orthology).	Elf1; Elf2; Elf4; Elk3; Elk4; Erf; Erg; Ets1; Ets2; Etv1; Etv2; Etv3; Etv4; Etv5; Etv6; Fev; Fli1; Gabpa; Gabpb1; Gm5454 (inferredBy_MotifSimilarity).Bclaf1; Egr1; Gm4881; Pml; Srf; Taf1 (inferredBy_MotifSimilarity_n_Orthology).	2281	3539	0610010K14Rik;0610030E20Rik;0610040B10Rik;1110002L01Rik;1110037F02Rik;1110051M20Rik;1110065P20Rik;1500009L16Rik;1500011B03Rik;1600012H06Rik;1700008J07Rik;1700086O06Rik;1810022K09Rik;1810024B03Rik;1810055G02Rik;1810058I24Rik;2210016F16Rik;2210408I21Rik;2310011J03Rik;2310022A10Rik;2310057M21Rik;2410002F23Rik;2410004B18Rik;2410131K14Rik;2610002M06Rik;2700062C07Rik;2810001G20Rik;2810403A07Rik;2900026…
500bp	Bclaf1_w001	taipale_cyt_meth__FLI1_NACCGGAARTN_eDBD	3.23	0.0327	Bclaf1	*	Fli1 (inferredBy_Orthology).	Elk1; Elk3; Elk4; Erg; Ets1; Ets2; Etv1; Etv2; Etv3; Etv4; Etv5; Etv6; Fev; Gabpa; Gabpb1; Gm5454 (inferredBy_MotifSimilarity).Bclaf1; Elf1; Erf; Gm4881; Srf (inferredBy_MotifSimilarity_n_Orthology).	2520	4074	0610010K14Rik;0610030E20Rik;0610040B10Rik;1110002L01Rik;1110037F02Rik;1110051M20Rik;1110065P20Rik;1190007I07Rik;1500009L16Rik;1500011B03Rik;1500015A07Rik;1600012H06Rik;1700008J07Rik;1700066M21Rik;1810011O10Rik;1810022K09Rik;1810024B03Rik;1810030O07Rik;1810055G02Rik;1810058I24Rik;2210013O21Rik;2210016F16Rik;2210408I21Rik;2310011J03Rik;2310022A10Rik;2310057M21Rik;2410002F23Rik;2410004B18Rik;2410015…
500bp	Bclaf1_w001	dbcorrdb__TAF1__ENCSR000BKS_1__m2	3.23	0.0327	Bclaf1	*	Taf1 (inferredBy_Orthology).	Elk1; Elk4; Fli1; Gabpa; Gabpb1 (inferredBy_MotifSimilarity).4921501E09Rik; Bclaf1; Elf1; Ets1; Etv6; Ezh2; Gtf2f1; Hcfc1; Mxi1; Phf8; Pml; Rbbp5; Sin3a (inferredBy_MotifSimilarity_n_Orthology).	3212	4998	0610007P14Rik;0610009L18Rik;0610010K14Rik;0610030E20Rik;1110002L01Rik;1110008F13Rik;1110008P14Rik;1110037F02Rik;1110051M20Rik;1110065P20Rik;1500011B03Rik;1600002H07Rik;1600012H06Rik;1700008J07Rik;1700030K09Rik;1700037H04Rik;1700123O20Rik;1810013L24Rik;1810022K09Rik;1810024B03Rik;1810030O07Rik;1810055G02Rik;1810058I24Rik;2010107E04Rik;2010111I01Rik;2210016F16Rik;2210408I21Rik;2310011J03Rik;2310022…
500bp	Bclaf1_w001	transfac_pro__M01167	3.22	0.0327	Bclaf1	*	Elk4 (directAnnotation).	Elk1; Elk3; Erf; Erg; Ets1; Ets2; Etv1; Etv2; Etv3; Etv4; Etv5; Fev; Fli1; Gabpa; Gm5454 (inferredBy_MotifSimilarity).Bclaf1; Elf1; Etv6; Gabpb1; Gm4881; Srf; Taf1 (inferredBy_MotifSimilarity_n_Orthology).	2255	3464	0610010K14Rik;0610030E20Rik;0610040B10Rik;1110037F02Rik;1110051M20Rik;1190007I07Rik;1500015A07Rik;1600012H06Rik;1700008J07Rik;1810024B03Rik;1810055G02Rik;1810058I24Rik;2210013O21Rik;2210016F16Rik;2210408I21Rik;2310011J03Rik;2310022A10Rik;2310057M21Rik;2410004B18Rik;2410015M20Rik;2410131K14Rik;2610002M06Rik;2700062C07Rik;2810001G20Rik;2810403A07Rik;2900026A02Rik;2900076A07Rik;3110056K07Rik;4833420…
500bp	Bclaf1_w001	cisbp__M6209	3.22	0.0327	Bclaf1	*	Elk4 (inferredBy_Orthology).	Elk1; Elk3; Erf; Erg; Ets1; Ets2; Etv1; Etv2; Etv3; Etv4; Etv5; Fev; Fli1; Gabpa; Gm5454 (inferredBy_MotifSimilarity).Bclaf1; Elf1; Etv6; Gm4881; Srf; Taf1 (inferredBy_MotifSimilarity_n_Orthology).	1710	2600	0610010K14Rik;0610030E20Rik;1110037F02Rik;1110051M20Rik;1500015A07Rik;1600012H06Rik;1700008J07Rik;1810024B03Rik;1810055G02Rik;1810058I24Rik;2210016F16Rik;2210408I21Rik;2310011J03Rik;2310022A10Rik;2310057M21Rik;2410004B18Rik;2410015M20Rik;2410131K14Rik;2610002M06Rik;2700046A07Rik;2700062C07Rik;2810001G20Rik;2810403A07Rik;2900026A02Rik;3110056K07Rik;4833420G17Rik;4930579G24Rik;6330418K02Rik;Aaas;Aa…
500bp	Bclaf1_w001	cisbp__M4460	3.22	0.0327	Bclaf1	*	Elf1 (inferredBy_Orthology).	Ehf; Elf3; Elf5; Elk1; Elk3; Elk4; Ets1; Etv6; Fli1; Gabpa; Gabpb1 (inferredBy_MotifSimilarity).4921501E09Rik; Bclaf1; Egr1; Elf2; Elf4; Erf; Etv3; Gm4881; Hcfc1; Nr2c2; Phf8; Pml; Sin3a; Taf1 (inferredBy_MotifSimilarity_n_Orthology).	2441	3843	0610010K14Rik;0610030E20Rik;1110002L01Rik;1110037F02Rik;1110051M20Rik;1500011B03Rik;1500015A07Rik;1600002H07Rik;1600012H06Rik;1700008J07Rik;1700086O06Rik;1700113A16Rik;1810022K09Rik;1810024B03Rik;1810055G02Rik;1810058I24Rik;2010107E04Rik;2210016F16Rik;2210408I21Rik;2310011J03Rik;2310022A10Rik;2310035C23Rik;2310057M21Rik;2410004B18Rik;2410015M20Rik;2410131K14Rik;2510039O18Rik;2610002M06Rik;2610507…
500bp	Bclaf1_w001	dbcorrdb__POLR2A__ENCSR000EXX_1__m1	3.22	0.0327	Bclaf1	*		4921501E09Rik; Bclaf1; Elf1; Elk4; Ets1; Gabpa; Gtf2f1; Hcfc1; Mxi1; Nrf1; Phf8; Pml; Rbbp5; Sin3a; Taf1; Zfp143 (inferredBy_MotifSimilarity_n_Orthology).	3278	4974	0610007P14Rik;0610009L18Rik;0610010K14Rik;0610030E20Rik;1110002L01Rik;1110008F13Rik;1110037F02Rik;1110051M20Rik;1110065P20Rik;1500011B03Rik;1500011K16Rik;1600002H07Rik;1600012H06Rik;1700008J07Rik;1700037H04Rik;1700113A16Rik;1700123O20Rik;1810013L24Rik;1810022K09Rik;1810024B03Rik;1810030O07Rik;1810043G02Rik;1810055G02Rik;1810058I24Rik;2010107E04Rik;2210016F16Rik;2210408I21Rik;2300009A05Rik;2310011…
500bp	Bclaf1_w001	taipale_cyt_meth__ERG_NACCGGAARTN_FL	3.22	0.0327	Bclaf1	*	Erg (inferredBy_Orthology).	Elk1; Elk3; Elk4; Erf; Ets1; Ets2; Etv1; Etv2; Etv3; Etv4; Etv5; Fev; Fli1; Gabpa; Gabpb1; Gm5454 (inferredBy_MotifSimilarity).Bclaf1; Elf1; Etv6; Gm4881; Srf (inferredBy_MotifSimilarity_n_Orthology).	2531	4142	0610010K14Rik;0610030E20Rik;0610040B10Rik;1110002L01Rik;1110008F13Rik;1110037F02Rik;1110051M20Rik;1110065P20Rik;1190007I07Rik;1500009L16Rik;1500011B03Rik;1500015A07Rik;1600012H06Rik;1700008J07Rik;1700066M21Rik;1700086O06Rik;1810011O10Rik;1810022K09Rik;1810024B03Rik;1810030O07Rik;1810055G02Rik;1810058I24Rik;2210013O21Rik;2210016F16Rik;2210408I21Rik;2310011J03Rik;2310022A10Rik;2310057M21Rik;2410002…
500bp	Bclaf1_w001	transfac_pro__M01989	3.21	0.0327	Bclaf1	*	Ets2 (directAnnotation).	Elf1; Elf2; Elf3; Elf4; Elk1; Elk3; Elk4; Erf; Erg; Ets1; Etv1; Etv2; Etv3; Etv4; Etv5; Etv6; Fev; Fli1; Gabpa; Gabpb1; Gm5454; Spdef; Spic (inferredBy_MotifSimilarity).Bclaf1; Elf5; Gm4881; Srf; Taf1 (inferredBy_MotifSimilarity_n_Orthology).	2509	4143	0610010K14Rik;0610030E20Rik;0610040B10Rik;1110002L01Rik;1110037F02Rik;1110051M20Rik;1110065P20Rik;1190007I07Rik;1500009L16Rik;1500011B03Rik;1500015A07Rik;1600012H06Rik;1700008J07Rik;1700066M21Rik;1700086O06Rik;1810022K09Rik;1810024B03Rik;1810030O07Rik;1810055G02Rik;1810058I24Rik;2210016F16Rik;2210408I21Rik;2310011J03Rik;2310022A10Rik;2310022B05Rik;2310057M21Rik;2410002F23Rik;2410004B18Rik;2410015…
500bp	Bclaf1_w001	taipale_cyt_meth__ETV4_NRCMGGAAGTN_FL_meth	3.21	0.0327	Bclaf1	*	Etv4 (inferredBy_Orthology).	Elf1; Elf2; Elf4; Elk1; Elk3; Elk4; Erf; Erg; Ets1; Ets2; Etv1; Etv2; Etv3; Etv5; Etv6; Fev; Fli1; Gabpa; Gabpb1; Gm5454 (inferredBy_MotifSimilarity).Bclaf1; Gm4881; Srf (inferredBy_MotifSimilarity_n_Orthology).	2464	4078	0610010K14Rik;0610030E20Rik;1110002L01Rik;1110037F02Rik;1110051M20Rik;1110065P20Rik;1190007I07Rik;1500009L16Rik;1500011B03Rik;1500015A07Rik;1600012H06Rik;1700008J07Rik;1700086O06Rik;1810022K09Rik;1810024B03Rik;1810055G02Rik;1810058I24Rik;2210013O21Rik;2210016F16Rik;2210408I21Rik;2310011J03Rik;2310022A10Rik;2310057M21Rik;2410002F23Rik;2410004B18Rik;2410015M20Rik;2410131K14Rik;2610002M06Rik;2700046…
500bp	Bclaf1_w001	hocomoco__ELF2_HUMAN.H11MO.0.C	3.21	0.0327	Bclaf1	*	Elf2 (inferredBy_Orthology).	Ehf; Elf1; Elf3; Elf4; Elf5; Elk1; Elk3; Elk4; Erf; Erg; Ets1; Ets2; Etv1; Etv2; Etv4; Etv5; Etv6; Fev; Fli1; Gabpa; Gabpb1 (inferredBy_MotifSimilarity).4921501E09Rik; Bclaf1; Egr1; Ep300; Etv3; Hcfc1; Nr2c2; Phf8; Pml; Rela; Sin3a; Spdef; Srf (inferredBy_MotifSimilarity_n_Orthology).	1232	1814	0610010K14Rik;0610030E20Rik;1110037F02Rik;1110065P20Rik;1500009L16Rik;1600012H06Rik;1810024B03Rik;1810055G02Rik;1810058I24Rik;2210016F16Rik;2210408I21Rik;2310011J03Rik;2310057M21Rik;2410004B18Rik;2610002M06Rik;2810403A07Rik;6330418K02Rik;A130010J15Rik;Aaas;Aak1;Aatf;Abcf1;Abhd17a;Abhd17c;Abi2;Abr;Acbd3;Acbd5;Acin1;Acot8;Acp2;Actr2;Actr6;Acvr1;Adam17;Adamts10;Ado;Adprhl2;Adprm;Adsl;Aftph;Agl;Ago4;…
500bp	Bclaf1_w001	transfac_pro__M02065	3.21	0.0327	Bclaf1	*	Etv1 (inferredBy_Orthology).	Elf1; Elf2; Elf4; Elk1; Elk3; Elk4; Erf; Erg; Ets1; Ets2; Etv2; Etv3; Etv4; Etv5; Etv6; Fev; Fli1; Gabpa; Gabpb1; Gm5454 (inferredBy_MotifSimilarity).Bclaf1; Egr1; Ep300; Gm4881; Pml; Srf; Taf1 (inferredBy_MotifSimilarity_n_Orthology).	2365	3711	0610010K14Rik;0610030E20Rik;0610040B10Rik;1110002L01Rik;1110037F02Rik;1110051M20Rik;1110065P20Rik;1500009L16Rik;1500011B03Rik;1600012H06Rik;1700008J07Rik;1810022K09Rik;1810024B03Rik;1810055G02Rik;1810058I24Rik;2210016F16Rik;2210408I21Rik;2310011J03Rik;2310022A10Rik;2310057M21Rik;2410002F23Rik;2410004B18Rik;2410015M20Rik;2410131K14Rik;2610002M06Rik;2700062C07Rik;2810001G20Rik;2810403A07Rik;2900026…
500bp	Bclaf1_w001	dbcorrdb__POLR2A__ENCSR000EAM_1__m1	3.2	0.0326	Bclaf1	*		Fli1 (inferredBy_MotifSimilarity).4921501E09Rik; Bclaf1; Bmyc; Brf1; Creb1; E2f6; Elf1; Elk4; Esrra; Ets1; Ezh2; Gabpa; Gtf2f1; Hcfc1; Max; Mxi1; Myc; Nr2c2; Phf8; Pml; Rbbp5; Sin3a; Smarca4; Srebf1; Taf1; Xrcc4; Zfp110; Zfp143; Zfp369; Zmiz1 (inferredBy_MotifSimilarity_n_Orthology).	3264	4977	0610007P14Rik;0610009L18Rik;0610010K14Rik;0610030E20Rik;1110002L01Rik;1110008F13Rik;1110037F02Rik;1110051M20Rik;1110065P20Rik;1500011K16Rik;1500015A07Rik;1600002H07Rik;1600012H06Rik;1700008J07Rik;1700123O20Rik;1810010H24Rik;1810013L24Rik;1810022K09Rik;1810024B03Rik;1810030O07Rik;1810043G02Rik;1810055G02Rik;1810058I24Rik;2010107E04Rik;2010111I01Rik;2210016F16Rik;2210408I21Rik;2310011J03Rik;2310022…
500bp	Bclaf1_w001	transfac_pro__M02062	3.2	0.0326	Bclaf1	*	Erg (inferredBy_Orthology).	Elf1; Elf2; Elk1; Elk3; Elk4; Erf; Ets1; Ets2; Etv1; Etv2; Etv3; Etv4; Etv5; Etv6; Fev; Fli1; Gabpa; Gabpb1; Gm5454 (inferredBy_MotifSimilarity).Bclaf1; Gm4881; Srf (inferredBy_MotifSimilarity_n_Orthology).	1399	2068	0610010K14Rik;0610030E20Rik;1110037F02Rik;1110051M20Rik;1110065P20Rik;1500009L16Rik;1600012H06Rik;1700008J07Rik;1810024B03Rik;2210408I21Rik;2310011J03Rik;2310022A10Rik;2310057M21Rik;2410004B18Rik;2410131K14Rik;2610002M06Rik;2700062C07Rik;2810001G20Rik;2810403A07Rik;2900026A02Rik;2900076A07Rik;3110056K07Rik;4833420G17Rik;4931406P16Rik;A130010J15Rik;Aaas;Aak1;Aar2;Aatf;Abcb7;Abcf1;Abhd17a;Abr;Abtb1…
500bp	Bclaf1_w001	dbcorrdb__POLR2A__ENCSR000BKI_1__m1	3.19	0.0326	Bclaf1	*		4921501E09Rik; Bclaf1; E2f6; Elf1; Elk1; Elk4; Ets1; Ezh2; Foxp2; Gabpa; Hcfc1; Mxi1; Phf8; Pml; Rbbp5; Sin3a; Taf1; Thap1; Zfp143 (inferredBy_MotifSimilarity_n_Orthology).	3218	4963	0610007P14Rik;0610009L18Rik;0610010K14Rik;0610030E20Rik;1110002L01Rik;1110008F13Rik;1110037F02Rik;1110051M20Rik;1500011K16Rik;1600012H06Rik;1600020E01Rik;1700008J07Rik;1700037H04Rik;1700056E22Rik;1700123O20Rik;1810013L24Rik;1810022K09Rik;1810024B03Rik;1810055G02Rik;1810058I24Rik;2010107E04Rik;2010111I01Rik;2210016F16Rik;2210408I21Rik;2310011J03Rik;2310022A10Rik;2310057M21Rik;2310061I04Rik;2410002…
500bp	Bclaf1_w001	transfac_pro__M01986	3.19	0.0326	Bclaf1	*	Ets1 (directAnnotation).	Elf1; Elf2; Elf3; Elf4; Elk1; Elk3; Elk4; Erf; Erg; Ets2; Etv1; Etv2; Etv3; Etv4; Etv5; Etv6; Fev; Fli1; Gabpa; Gabpb1; Gm5454; Spdef; Spic (inferredBy_MotifSimilarity).Bclaf1; Gm4881; Srf; Taf1 (inferredBy_MotifSimilarity_n_Orthology).	2160	3469	0610010K14Rik;0610030E20Rik;0610040B10Rik;1110037F02Rik;1110051M20Rik;1110065P20Rik;1500009L16Rik;1500011B03Rik;1500015A07Rik;1600012H06Rik;1700008J07Rik;1810022K09Rik;1810024B03Rik;1810030O07Rik;1810055G02Rik;1810058I24Rik;2210016F16Rik;2210408I21Rik;2310011J03Rik;2310022A10Rik;2310057M21Rik;2410002F23Rik;2410004B18Rik;2410015M20Rik;2410131K14Rik;2610002M06Rik;2700046A07Rik;2700062C07Rik;2810001…
500bp	Bclaf1_w001	transfac_pro__M02067	3.18	0.0325	Bclaf1	*	Etv2 (inferredBy_Orthology).	Ehf; Elf1; Elf2; Elf3; Elk1; Elk3; Elk4; Erf; Erg; Ets1; Ets2; Etv1; Etv3; Etv4; Etv5; Etv6; Fev; Fli1; Gabpa; Gabpb1; Gm5454; Spdef; Spic (inferredBy_MotifSimilarity).Bclaf1; Elf4; Gm4881; Srf (inferredBy_MotifSimilarity_n_Orthology).	1699	2610	0610010K14Rik;0610030E20Rik;1110037F02Rik;1110065P20Rik;1500009L16Rik;1600012H06Rik;1700008J07Rik;1810022K09Rik;1810024B03Rik;1810055G02Rik;2210408I21Rik;2310011J03Rik;2310022A10Rik;2310057M21Rik;2410002F23Rik;2410004B18Rik;2410131K14Rik;2610002M06Rik;2700062C07Rik;2810001G20Rik;2810403A07Rik;2900026A02Rik;2900076A07Rik;4833420G17Rik;4931406P16Rik;6330418K02Rik;A130010J15Rik;Aaas;Aak1;Aar2;Aatf;A…
500bp	Bclaf1_w001	transfac_pro__M01988	3.18	0.0325	Bclaf1	*	Etv2 (directAnnotation).	Ehf; Elf1; Elf2; Elf3; Elk1; Elk3; Elk4; Erf; Erg; Ets1; Ets2; Etv1; Etv3; Etv4; Etv5; Etv6; Fev; Fli1; Gabpa; Gabpb1; Gm5454; Spdef; Spic (inferredBy_MotifSimilarity).Bclaf1; Elf4; Gm4881; Srf (inferredBy_MotifSimilarity_n_Orthology).	2046	3264	0610010K14Rik;0610030E20Rik;1110037F02Rik;1110051M20Rik;1110065P20Rik;1500009L16Rik;1600012H06Rik;1700008J07Rik;1810022K09Rik;1810024B03Rik;1810055G02Rik;1810058I24Rik;2210016F16Rik;2210408I21Rik;2310011J03Rik;2310022A10Rik;2310022B05Rik;2310057M21Rik;2410002F23Rik;2410004B18Rik;2410015M20Rik;2410131K14Rik;2610002M06Rik;2700046A07Rik;2700062C07Rik;2810001G20Rik;2810403A07Rik;2900026A02Rik;2900076…
500bp	Bclaf1_w001	cisbp__M4952	3.18	0.0325	Bclaf1	*	Etv1; Etv4; Etv5 (inferredBy_Orthology).	Elk1; Elk3; Elk4; Erf; Erg; Ets1; Ets2; Etv2; Etv3; Etv6; Fev; Fli1; Gabpa; Gabpb1; Gm5454 (inferredBy_MotifSimilarity).Bclaf1; Elf1; Elf2; Gm4881; Srf (inferredBy_MotifSimilarity_n_Orthology).	2433	3797	0610010K14Rik;0610030E20Rik;0610040B10Rik;1110037F02Rik;1110051M20Rik;1110065P20Rik;1190007I07Rik;1500011B03Rik;1500015A07Rik;1600012H06Rik;1700008J07Rik;1810010H24Rik;1810013L24Rik;1810022K09Rik;1810024B03Rik;1810030O07Rik;1810055G02Rik;1810058I24Rik;2210013O21Rik;2210016F16Rik;2210408I21Rik;2310011J03Rik;2310022A10Rik;2310057M21Rik;2410002F23Rik;2410004B18Rik;2410015M20Rik;2410131K14Rik;2610002…
500bp	Bclaf1_w001	flyfactorsurvey__Ets96B_SANGER_5_FBgn0039225	3.18	0.0325	Bclaf1	*	Etv1; Etv4; Etv5 (inferredBy_Orthology).	Elk1; Elk3; Elk4; Erf; Erg; Ets1; Ets2; Etv2; Etv3; Etv6; Fev; Fli1; Gabpa; Gabpb1; Gm5454 (inferredBy_MotifSimilarity).Bclaf1; Elf1; Elf2; Gm4881; Srf (inferredBy_MotifSimilarity_n_Orthology).	2757	4479	0610010K14Rik;0610030E20Rik;0610040B10Rik;1110002L01Rik;1110037F02Rik;1110051M20Rik;1110065P20Rik;1190007I07Rik;1500011B03Rik;1500015A07Rik;1600012H06Rik;1700008J07Rik;1810010H24Rik;1810013L24Rik;1810022K09Rik;1810024B03Rik;1810030O07Rik;1810037I17Rik;1810055G02Rik;1810058I24Rik;2210013O21Rik;2210016F16Rik;2210408I21Rik;2310009B15Rik;2310011J03Rik;2310022A10Rik;2310057M21Rik;2410002F23Rik;2410004…
500bp	Bclaf1_w001	transfac_pro__M08913	3.17	0.0325	Bclaf1	*	Fli1 (inferredBy_Orthology).	Elf1; Elf2; Elk1; Elk3; Elk4; Erf; Erg; Ets1; Ets2; Etv1; Etv2; Etv3; Etv4; Etv5; Etv6; Fev; Gabpa; Gabpb1; Gm5454 (inferredBy_MotifSimilarity).Bclaf1; Elf4; Gm4881; Srf (inferredBy_MotifSimilarity_n_Orthology).	2135	3484	0610010K14Rik;0610030E20Rik;1110037F02Rik;1110051M20Rik;1110065P20Rik;1500009L16Rik;1500011B03Rik;1500015A07Rik;1600012H06Rik;1700008J07Rik;1700066M21Rik;1810024B03Rik;1810055G02Rik;1810058I24Rik;2210013O21Rik;2210016F16Rik;2210408I21Rik;2310011J03Rik;2310022A10Rik;2310057M21Rik;2410002F23Rik;2410004B18Rik;2410015M20Rik;2410131K14Rik;2610002M06Rik;2700046A07Rik;2700062C07Rik;2810001G20Rik;2810403…
500bp	Bclaf1_w001	transfac_pro__M07699	3.17	0.0325	Bclaf1	*	Etv6 (inferredBy_Orthology).	Elf1; Elf2; Elf4; Elk1; Elk3; Elk4; Erf; Erg; Ets1; Ets2; Etv1; Etv2; Etv3; Etv4; Etv5; Fev; Fli1; Gabpa; Gm5454; Spic (inferredBy_MotifSimilarity).Bclaf1; Ehf; Elf3; Elf5; Gm4881; Spi1; Spib; Srf (inferredBy_MotifSimilarity_n_Orthology).	1336	1937	0610010K14Rik;0610030E20Rik;1110002L01Rik;1110037F02Rik;1500015A07Rik;1810024B03Rik;1810055G02Rik;1810058I24Rik;2210013O21Rik;2310011J03Rik;2310057M21Rik;2410004B18Rik;2410131K14Rik;2610002M06Rik;2700062C07Rik;2810403A07Rik;2900026A02Rik;3110056K07Rik;6330418K02Rik;9130023H24Rik;A130010J15Rik;Aaas;Aak1;Aar2;Aatf;Abcb7;Abcf1;Abhd17c;Abi2;Abr;Acbd3;Acbd5;Acin1;Acot8;Acp2;Actr2;Actr6;Acvr2b;Adamts14…
500bp	Bclaf1_w001	taipale_cyt_meth__GABPA_NACMGGAAGTN_eDBD_meth	3.17	0.0325	Bclaf1	*	Gabpa (inferredBy_Orthology).	Elf1; Elf2; Elf4; Elk1; Elk3; Elk4; Erf; Erg; Ets1; Ets2; Etv1; Etv2; Etv3; Etv4; Etv5; Etv6; Fev; Fli1; Gabpb1; Gm5454 (inferredBy_MotifSimilarity).Bclaf1; Elf5; Gm4881; Srf (inferredBy_MotifSimilarity_n_Orthology).	2088	3403	0610010K14Rik;0610030E20Rik;1110002L01Rik;1110037F02Rik;1110051M20Rik;1110065P20Rik;1500009L16Rik;1500015A07Rik;1600012H06Rik;1700008J07Rik;1700086O06Rik;1810022K09Rik;1810024B03Rik;1810055G02Rik;1810058I24Rik;2210013O21Rik;2210016F16Rik;2210408I21Rik;2310011J03Rik;2310022A10Rik;2310057M21Rik;2410002F23Rik;2410004B18Rik;2410015M20Rik;2410131K14Rik;2610002M06Rik;2700046A07Rik;2700062C07Rik;2810001…
500bp	Bclaf1_w001	cisbp__M6207	3.16	0.0324	Bclaf1	*	Elk1 (inferredBy_Orthology).	Elf1; Elf2; Elf4; Elk3; Elk4; Erf; Erg; Ets1; Ets2; Etv1; Etv2; Etv3; Etv4; Etv5; Etv6; Fev; Fli1; Gabpa; Gabpb1; Gm5454 (inferredBy_MotifSimilarity).Bclaf1; Gm4881; Srf (inferredBy_MotifSimilarity_n_Orthology).	2090	3349	0610010K14Rik;0610030E20Rik;0610040B10Rik;1110037F02Rik;1110051M20Rik;1110065P20Rik;1500009L16Rik;1500011B03Rik;1600012H06Rik;1700008J07Rik;1700066M21Rik;1810022K09Rik;1810024B03Rik;1810055G02Rik;1810058I24Rik;2210016F16Rik;2210408I21Rik;2310011J03Rik;2310022A10Rik;2310057M21Rik;2410002F23Rik;2410004B18Rik;2410131K14Rik;2610002M06Rik;2700046A07Rik;2700062C07Rik;2810001G20Rik;2810403A07Rik;2900026…
500bp	Bclaf1_w001	cisbp__M5398	3.14	0.0324	Bclaf1	*	Erf (inferredBy_Orthology).	Elf2; Elk1; Elk3; Elk4; Erg; Ets1; Ets2; Etv1; Etv2; Etv3; Etv4; Etv5; Etv6; Fev; Fli1; Gabpa; Gabpb1; Gm5454 (inferredBy_MotifSimilarity).Bclaf1; Egr1; Elf1; Gm4881; Srf (inferredBy_MotifSimilarity_n_Orthology).	1428	2149	0610010K14Rik;0610030E20Rik;1110037F02Rik;1500009L16Rik;1600012H06Rik;1700008J07Rik;1810024B03Rik;1810055G02Rik;2210013O21Rik;2210016F16Rik;2210408I21Rik;2310011J03Rik;2310022A10Rik;2310057M21Rik;2410004B18Rik;2410015M20Rik;2410131K14Rik;2610002M06Rik;2700062C07Rik;2810001G20Rik;2810403A07Rik;2900026A02Rik;2900076A07Rik;4833420G17Rik;4931406P16Rik;5430416N02Rik;6330418K02Rik;9130023H24Rik;A130010…
500bp	Bclaf1_w001	taipale_cyt_meth__ELK1_NACCGGAAGTN_eDBD	3.14	0.0323	Bclaf1	*	Elk1 (inferredBy_Orthology).	Elk3; Elk4; Erf; Erg; Ets1; Ets2; Etv1; Etv2; Etv3; Etv4; Etv5; Etv6; Fev; Fli1; Gabpa; Gabpb1; Gm5454 (inferredBy_MotifSimilarity).Bclaf1; Egr1; Elf1; Elf2; Gm4881; Srf (inferredBy_MotifSimilarity_n_Orthology).	1708	2599	0610010K14Rik;0610030E20Rik;0610040B10Rik;1110002L01Rik;1110008P14Rik;1110037F02Rik;1110051M20Rik;1110065P20Rik;1190007I07Rik;1500011B03Rik;1500015A07Rik;1600012H06Rik;1700008J07Rik;1810022K09Rik;1810024B03Rik;1810055G02Rik;1810058I24Rik;2210013O21Rik;2210016F16Rik;2310011J03Rik;2310022A10Rik;2310035C23Rik;2310057M21Rik;2410002F23Rik;2410004B18Rik;2410015M20Rik;2410131K14Rik;2610524H06Rik;2700062…
500bp	Bclaf1_w001	neph__UW.Motif.0083	3.14	0.0323	Bclaf1	*		Ehf; Elf1; Elf2; Elf4; Elf5; Elk1; Elk3; Elk4; Erg; Etv1; Etv4; Etv5; Gabpa; Gabpb1; Gm5454 (inferredBy_MotifSimilarity).Bclaf1; Elf3; Erf; Etv2; Etv3; Etv6; Fev; Fli1; Gm4881; Srf (inferredBy_MotifSimilarity_n_Orthology).	953	1426	0610010K14Rik;0610030E20Rik;1110037F02Rik;1600012H06Rik;1810024B03Rik;1810055G02Rik;2310022A10Rik;2310057M21Rik;2700062C07Rik;2810001G20Rik;2900026A02Rik;4833420G17Rik;A130010J15Rik;Aaas;Aak1;Aatf;Abhd17a;Abhd17c;Abi2;Abr;Acaa2;Acbd3;Acin1;Acot8;Acp2;Actr2;Actr6;Acvr1;Adam10;Adam17;Adamts10;Adipor1;Ado;Adprhl2;Adprm;Aftph;Agl;Agpat1;Aip;Ak3;Akirin2;Aldh7a1;Alyref;Anapc11;Anapc15;Anapc4;Ank2;Ankrd…
500bp	Bclaf1_w001	taipale__ERF_DBD_ACCGGAAGTN	3.14	0.0323	Bclaf1	*	Erf (inferredBy_Orthology).	Elf2; Elk1; Elk3; Elk4; Erg; Ets1; Ets2; Etv1; Etv2; Etv3; Etv4; Etv5; Etv6; Fev; Fli1; Gabpa; Gabpb1; Gm5454 (inferredBy_MotifSimilarity).Bclaf1; Egr1; Elf1; Gm4881; Srf (inferredBy_MotifSimilarity_n_Orthology).	1812	2856	0610010K14Rik;0610030E20Rik;0610040B10Rik;1110002L01Rik;1110037F02Rik;1110065P20Rik;1190007I07Rik;1500009L16Rik;1500015A07Rik;1600012H06Rik;1700008J07Rik;1700066M21Rik;1810024B03Rik;1810055G02Rik;1810058I24Rik;2210013O21Rik;2210016F16Rik;2210408I21Rik;2310011J03Rik;2310022A10Rik;2310057M21Rik;2410004B18Rik;2410015M20Rik;2410131K14Rik;2610002M06Rik;2700046A07Rik;2700062C07Rik;2810001G20Rik;2810403…
500bp	Bclaf1_w001	dbcorrdb__RBBP5__ENCSR000AQI_1__m1	3.13	0.0323	Bclaf1	*	Rbbp5 (inferredBy_Orthology).	4921501E09Rik; Bclaf1; Bmyc; E2f6; Elf1; Elk1; Elk4; Ets1; Ezh2; Gabpa; Hcfc1; Kdm5a; Kdm5b; Mxi1; Myc; Phf8; Pml; Sin3a; Taf1; Yy1; Zmiz1 (inferredBy_MotifSimilarity_n_Orthology).	3126	4977	0610007P14Rik;0610009L18Rik;0610010K14Rik;0610030E20Rik;1110002L01Rik;1110008F13Rik;1110008P14Rik;1110037F02Rik;1110051M20Rik;1110059G10Rik;1110065P20Rik;1190007I07Rik;1500011B03Rik;1500015A07Rik;1600002H07Rik;1600012H06Rik;1600020E01Rik;1700008J07Rik;1700020I14Rik;1700037H04Rik;1700056E22Rik;1810013L24Rik;1810022K09Rik;1810024B03Rik;1810055G02Rik;1810058I24Rik;2010111I01Rik;2210013O21Rik;2210016…
500bp	Bclaf1_w001	taipale_cyt_meth__ERG_NACCGGAARYN_eDBD	3.13	0.0323	Bclaf1	*	Erg (inferredBy_Orthology).	Elf4; Elk1; Elk3; Elk4; Erf; Ets1; Ets2; Etv1; Etv2; Etv3; Etv4; Etv5; Etv6; Fev; Fli1; Gabpa; Gabpb1; Gm5454 (inferredBy_MotifSimilarity).Bclaf1; Elf1; Elf2; Gata2; Gm4881; Srf (inferredBy_MotifSimilarity_n_Orthology).	1783	2748	0610010K14Rik;0610030E20Rik;1110037F02Rik;1110051M20Rik;1110065P20Rik;1500009L16Rik;1500015A07Rik;1600012H06Rik;1700008J07Rik;1810024B03Rik;1810055G02Rik;1810058I24Rik;2210016F16Rik;2210408I21Rik;2310011J03Rik;2310022A10Rik;2310057M21Rik;2410004B18Rik;2410131K14Rik;2610002M06Rik;2700062C07Rik;2810001G20Rik;2810403A07Rik;2900026A02Rik;2900076A07Rik;3110056K07Rik;4833420G17Rik;4930430F08Rik;4930579…
500bp	Bclaf1_w001	taipale_cyt_meth__ETV4_NRCMGGAAGTN_eDBD_meth	3.12	0.0323	Bclaf1	*	Etv4 (inferredBy_Orthology).	Elf1; Elf2; Elf4; Elk1; Elk3; Elk4; Erf; Erg; Ets1; Ets2; Etv1; Etv2; Etv3; Etv5; Etv6; Fev; Fli1; Gabpa; Gabpb1; Gm5454 (inferredBy_MotifSimilarity).Bclaf1; Gm4881; Srf (inferredBy_MotifSimilarity_n_Orthology).	1103	1601	0610010K14Rik;0610030E20Rik;1110037F02Rik;1110065P20Rik;1500009L16Rik;1600012H06Rik;1810024B03Rik;2310011J03Rik;2310057M21Rik;2410004B18Rik;2610002M06Rik;2700062C07Rik;2810403A07Rik;2900076A07Rik;4931406P16Rik;A130010J15Rik;Aaas;Aak1;Aar2;Abcb7;Abcf1;Abhd17a;Abr;Abtb1;Acbd3;Acbd5;Acin1;Acot8;Acp2;Actr2;Actr6;Adam17;Ado;Adprhl2;Adprm;Agpat1;Agpat4;Aip;Alg10b;Ampd2;Anapc15;Anapc4;Ankhd1;Ankrd17;Ank…
500bp	Bclaf1_w001	dbcorrdb__POLR2A__ENCSR000FAL_1__m1	3.12	0.0322	Bclaf1	*		4921501E09Rik; Bclaf1; E2f6; Elf1; Elk4; Ets1; Ezh2; Gabpa; Gtf2f1; Hcfc1; Max; Mxi1; Nr2c2; Phf8; Pml; Sin3a; Taf1 (inferredBy_MotifSimilarity_n_Orthology).	3287	4994	0610007P14Rik;0610009L18Rik;0610010K14Rik;0610030E20Rik;1110002L01Rik;1110008F13Rik;1110037F02Rik;1110051M20Rik;1500011B03Rik;1600002H07Rik;1600012H06Rik;1700008J07Rik;1700123O20Rik;1810010H24Rik;1810013L24Rik;1810022K09Rik;1810024B03Rik;1810030O07Rik;1810043G02Rik;1810055G02Rik;1810058I24Rik;2010107E04Rik;2210016F16Rik;2210408I21Rik;2300009A05Rik;2310011J03Rik;2310022A10Rik;2310057M21Rik;2310061…
500bp	Bclaf1_w001	dbcorrdb__TAF1__ENCSR000BKS_1__m1	3.12	0.0322	Bclaf1	*	Taf1 (inferredBy_Orthology).	Bclaf1; Bmyc; Elk1; Elk4; Ets1; Ezh2; Gabpa; Kdm5a; Max; Myc; Rbbp5; Sin3a; Thap1; Yy1 (inferredBy_MotifSimilarity_n_Orthology).	3133	4897	0610007P14Rik;0610009B22Rik;0610010K14Rik;0610030E20Rik;0610040B10Rik;1110002L01Rik;1110008F13Rik;1110008P14Rik;1110037F02Rik;1110051M20Rik;1110059G10Rik;1110065P20Rik;1190007I07Rik;1500011B03Rik;1600002H07Rik;1600012H06Rik;1600020E01Rik;1700008J07Rik;1700017B05Rik;1700020I14Rik;1700037H04Rik;1700056E22Rik;1700066M21Rik;1810022K09Rik;1810024B03Rik;1810037I17Rik;1810055G02Rik;1810058I24Rik;2010111…
500bp	Bclaf1_w001	hocomoco__ELF1_MOUSE.H11MO.0.A	3.11	0.0322	Bclaf1	*	Elf1 (directAnnotation).	Ehf; Elf2; Elf3; Elf4; Elf5; Elk3; Ets1; Etv6; Fli1; Gabpa (inferredBy_MotifSimilarity).4921501E09Rik; Bclaf1; Egr1; Elk4; Hcfc1; Nr2c2; Phf8; Sin3a (inferredBy_MotifSimilarity_n_Orthology).	2018	3186	0610010K14Rik;0610030E20Rik;1110002L01Rik;1110037F02Rik;1110051M20Rik;1110065P20Rik;1500009L16Rik;1500015A07Rik;1600002H07Rik;1600012H06Rik;1700008J07Rik;1810022K09Rik;1810024B03Rik;1810055G02Rik;1810058I24Rik;2010107E04Rik;2210016F16Rik;2210408I21Rik;2310011J03Rik;2310022A10Rik;2310035C23Rik;2310057M21Rik;2410004B18Rik;2410015M20Rik;2410131K14Rik;2510039O18Rik;2610002M06Rik;2700060E02Rik;2700062…
500bp	Bclaf1_w001	dbcorrdb__GABPA__ENCSR000BIW_1__m2	3.1	0.0322	Bclaf1	*	Gabpa (inferredBy_Orthology).	Fli1 (inferredBy_MotifSimilarity).Bclaf1; Bhlhe40; E2f6; Egr1; Elf1; Elk1; Elk4; Ets1; Hcfc1; Sin3a; Taf1 (inferredBy_MotifSimilarity_n_Orthology).	3209	4966	0610007P14Rik;0610010K14Rik;0610030E20Rik;0610037L13Rik;0610040B10Rik;1110008F13Rik;1110008P14Rik;1110037F02Rik;1110051M20Rik;1110065P20Rik;1190007I07Rik;1500011B03Rik;1600012H06Rik;1700008J07Rik;1700025G04Rik;1700028P14Rik;1700037H04Rik;1700086O06Rik;1810013L24Rik;1810022K09Rik;1810024B03Rik;1810030O07Rik;1810037I17Rik;1810055G02Rik;1810058I24Rik;2010107E04Rik;2210016F16Rik;2210408I21Rik;2310009…
500bp	Bclaf1_w001	dbcorrdb__ELF1__ENCSR000BMZ_1__m1	3.09	0.0321	Bclaf1	*	Elf1 (inferredBy_Orthology).	Ehf; Elf2; Elf3; Elf4; Elf5; Elk1; Elk3; Elk4; Erg; Ets1; Etv2; Etv6; Fli1; Gabpa; Gabpb1 (inferredBy_MotifSimilarity).4921501E09Rik; Bclaf1; Bmyc; Egr1; Erf; Etv3; Gm4881; Hcfc1; Irf1; Myc; Phf8; Pml; Rbbp5; Rela; Sin3a; Srf; Taf1; Zfp143 (inferredBy_MotifSimilarity_n_Orthology).	2020	3273	0610010K14Rik;0610030E20Rik;1110037F02Rik;1110051M20Rik;1500009L16Rik;1500011B03Rik;1500015A07Rik;1600002H07Rik;1600012H06Rik;1700008J07Rik;1810022K09Rik;1810024B03Rik;1810055G02Rik;1810058I24Rik;2010107E04Rik;2210016F16Rik;2210408I21Rik;2310011J03Rik;2310022A10Rik;2310035C23Rik;2310057M21Rik;2410004B18Rik;2410015M20Rik;2410131K14Rik;2510039O18Rik;2610002M06Rik;2610507B11Rik;2700062C07Rik;2810403…
500bp	Bclaf1_w001	dbcorrdb__ELK1__ENCSR000EFU_1__m2	3.09	0.0321	Bclaf1	*	Elk1 (inferredBy_Orthology).	Elk4; Gabpa; Gabpb1 (inferredBy_MotifSimilarity).4921501E09Rik; Bclaf1; Egr1; Elf1; Ets1; Hcfc1; Mxi1; Phf8; Sin3a; Taf1 (inferredBy_MotifSimilarity_n_Orthology).	3037	4897	0610007P14Rik;0610010K14Rik;0610030E20Rik;1110002L01Rik;1110008F13Rik;1110037F02Rik;1110051M20Rik;1110065P20Rik;1190002N15Rik;1500009L16Rik;1500011B03Rik;1600002H07Rik;1600012H06Rik;1700008J07Rik;1700025G04Rik;1810013L24Rik;1810022K09Rik;1810024B03Rik;1810030O07Rik;1810055G02Rik;1810058I24Rik;2210016F16Rik;2210408I21Rik;2310011J03Rik;2310022A10Rik;2310036O22Rik;2310057M21Rik;2310061I04Rik;2410002…
500bp	Bclaf1_w001	hocomoco__FLI1_MOUSE.H11MO.0.A	3.08	0.0321	Bclaf1	*	Fli1 (directAnnotation).	Elf1; Elf2; Elf4; Elk1; Elk3; Elk4; Erg; Ets1; Ets2; Etv1; Etv2; Etv3; Etv4; Fev; Gabpa; Gabpb1; Gm5454 (inferredBy_MotifSimilarity).4921501E09Rik; Bclaf1; Egr1; Erf; Etv5; Etv6; Hcfc1; Kdm5a; Phf8; Pml; Sin3a; Srf; Taf1; Zfp143 (inferredBy_MotifSimilarity_n_Orthology).	2164	3538	0610010K14Rik;0610030E20Rik;1110002L01Rik;1110037F02Rik;1110051M20Rik;1110065P20Rik;1500009L16Rik;1500011B03Rik;1600012H06Rik;1700008J07Rik;1700086O06Rik;1810024B03Rik;1810055G02Rik;1810058I24Rik;2010107E04Rik;2210016F16Rik;2210408I21Rik;2310011J03Rik;2310022A10Rik;2310057M21Rik;2410004B18Rik;2410015M20Rik;2410131K14Rik;2510039O18Rik;2610002M06Rik;2700062C07Rik;2810001G20Rik;2810403A07Rik;2900026…
500bp	Bclaf1_w001	transfac_pro__M02064	3.08	0.0321	Bclaf1	*	Ets2 (inferredBy_Orthology).	Elf1; Elf2; Elf3; Elk1; Elk3; Elk4; Erf; Erg; Ets1; Etv1; Etv2; Etv3; Etv4; Etv5; Etv6; Fev; Fli1; Gabpa; Gabpb1; Gm5454; Spdef; Spic (inferredBy_MotifSimilarity).Bclaf1; Elf4; Gm4881; Srf (inferredBy_MotifSimilarity_n_Orthology).	1494	2314	0610010K14Rik;0610030E20Rik;1110037F02Rik;1110065P20Rik;1500009L16Rik;1700008J07Rik;1810011O10Rik;1810024B03Rik;2210408I21Rik;2310011J03Rik;2310022A10Rik;2310057M21Rik;2410004B18Rik;2410131K14Rik;2610002M06Rik;2700046A07Rik;2700062C07Rik;2810001G20Rik;2810403A07Rik;2900026A02Rik;2900076A07Rik;3110056K07Rik;4833420G17Rik;4931406P16Rik;A130010J15Rik;Aaas;Aak1;Aar2;Aatf;Abcb7;Abcf1;Abhd17a;Abhd4;Abi…
500bp	Bclaf1_w001	dbcorrdb__POLR2AphosphoS2__ENCSR000ECT_1__m1	3.07	0.032	Bclaf1	*		Fli1 (inferredBy_MotifSimilarity).4921501E09Rik; Atf1; Bclaf1; Elf1; Elk4; Ets1; Gabpa; Gtf2f1; Hcfc1; Phf8; Pml; Sin3a; Taf1 (inferredBy_MotifSimilarity_n_Orthology).	3236	4977	0610007P14Rik;0610009L18Rik;0610010K14Rik;0610030E20Rik;1110002L01Rik;1110008F13Rik;1110037F02Rik;1110051M20Rik;1110065P20Rik;1190002N15Rik;1500011B03Rik;1600002H07Rik;1600012H06Rik;1700008J07Rik;1700020I14Rik;1700030K09Rik;1700113A16Rik;1700123O20Rik;1810013L24Rik;1810022K09Rik;1810024B03Rik;1810030O07Rik;1810055G02Rik;1810058I24Rik;2010107E04Rik;2210016F16Rik;2210408I21Rik;2310011J03Rik;2310022…
500bp	Bclaf1_w001	dbcorrdb__TAF1__ENCSR000BQF_1__m1	3.05	0.0319	Bclaf1	*	Taf1 (inferredBy_Orthology).	Yy1 (inferredBy_MotifSimilarity).Atf3; Bclaf1; Bmyc; Elk4; Ets1; Gabpa; Hcfc1; Kdm5a; Myc; Rbbp5; Sin3a; Taf7 (inferredBy_MotifSimilarity_n_Orthology).	3089	4966	0610007P14Rik;0610009B22Rik;0610009L18Rik;0610010K14Rik;0610030E20Rik;1110008F13Rik;1110008P14Rik;1110037F02Rik;1110051M20Rik;1110059G10Rik;1110065P20Rik;1190007I07Rik;1600002H07Rik;1600012H06Rik;1600020E01Rik;1700008J07Rik;1700017B05Rik;1700020I14Rik;1700056E22Rik;1810022K09Rik;1810024B03Rik;1810055G02Rik;1810058I24Rik;2010111I01Rik;2210013O21Rik;2210016L21Rik;2310011J03Rik;2310022A10Rik;2310057…
500bp	Bclaf1_w001	transfac_pro__M02063	3.04	0.0319	Bclaf1	*	Ets1 (inferredBy_Orthology).	Elf2; Elk1; Elk3; Elk4; Erf; Erg; Ets2; Etv1; Etv2; Etv3; Etv4; Etv5; Etv6; Fev; Fli1; Gabpa; Gabpb1; Gm5454; Spdef (inferredBy_MotifSimilarity).Bclaf1; Egr1; Elf1; Elf5; Gm4881; Srf; Taf1 (inferredBy_MotifSimilarity_n_Orthology).	1498	2322	0610010K14Rik;0610030E20Rik;1110037F02Rik;1110065P20Rik;1500009L16Rik;1600012H06Rik;1700008J07Rik;1810024B03Rik;2210016F16Rik;2210408I21Rik;2310011J03Rik;2310022A10Rik;2310057M21Rik;2410004B18Rik;2410131K14Rik;2610002M06Rik;2700046A07Rik;2700062C07Rik;2810001G20Rik;2810403A07Rik;2900026A02Rik;2900076A07Rik;3110056K07Rik;4833420G17Rik;4931406P16Rik;A130010J15Rik;Aaas;Aak1;Aar2;Aatf;Abcb7;Abcf1;Abh…
500bp	Bclaf1_w001	transfac_pro__M01165	3.03	0.0318	Bclaf1	*	Elk1 (directAnnotation).	Elf1; Elf2; Elf4; Elk3; Elk4; Erf; Erg; Ets1; Ets2; Etv1; Etv2; Etv3; Etv4; Etv5; Etv6; Fev; Fli1; Gabpa; Gm5454 (inferredBy_MotifSimilarity).Bclaf1; Elf5; Gm4881; Srf (inferredBy_MotifSimilarity_n_Orthology).	1375	2076	0610010K14Rik;0610030E20Rik;1110037F02Rik;1110065P20Rik;1500015A07Rik;1600012H06Rik;1700008J07Rik;1810024B03Rik;1810055G02Rik;1810058I24Rik;2210016F16Rik;2210408I21Rik;2310011J03Rik;2310057M21Rik;2410004B18Rik;2410015M20Rik;2410131K14Rik;2610002M06Rik;2700062C07Rik;2810403A07Rik;2810408A11Rik;4930558J18Rik;4930579G24Rik;5430416N02Rik;6330418K02Rik;A130010J15Rik;Aak1;Aar2;Aatf;Abca1;Abcb7;Abcd3;Ab…
500bp	Bclaf1_w001	dbcorrdb__NR2C2__ENCSR000EVS_1__m1	3.03	0.0318	Bclaf1	*	Nr2c2 (inferredBy_Orthology).	Elk4; Etv6; Gabpa (inferredBy_MotifSimilarity).4921501E09Rik; Bclaf1; Elf1; Elf2; Elf5; Hcfc1; Kdm5a; Phf8; Sin3a; Taf1 (inferredBy_MotifSimilarity_n_Orthology).	3067	4967	0610010K14Rik;0610012G03Rik;0610030E20Rik;1110002L01Rik;1110037F02Rik;1110051M20Rik;1110065P20Rik;1500015A07Rik;1600002H07Rik;1700008J07Rik;1700030K09Rik;1700037H04Rik;1700113A16Rik;1810011O10Rik;1810013L24Rik;1810022K09Rik;1810024B03Rik;1810030O07Rik;1810037I17Rik;1810055G02Rik;1810058I24Rik;2010107E04Rik;2210016F16Rik;2210408I21Rik;2310011J03Rik;2310022A10Rik;2310057M21Rik;2410004B18Rik;2410015…
500bp	Bclaf1_w001	transfac_public__M00025	3.02	0.0318	Bclaf1	*	Elk1 (directAnnotation).	Elf1; Elf2; Elf4; Elk3; Elk4; Erg; Ets1; Etv1; Etv3; Etv4; Etv5; Fli1; Gabpa; Gm5454 (inferredBy_MotifSimilarity).Bclaf1; Erf; Etv6; Gm4881 (inferredBy_MotifSimilarity_n_Orthology).	1673	2599	0610010K14Rik;0610030E20Rik;0610040B10Rik;1110037F02Rik;1110065P20Rik;1500011B03Rik;1500015A07Rik;1700008J07Rik;1700066M21Rik;1810022K09Rik;1810024B03Rik;1810055G02Rik;1810058I24Rik;2210408I21Rik;2310022A10Rik;2310057M21Rik;2410004B18Rik;2410131K14Rik;2700062C07Rik;2810403A07Rik;2900026A02Rik;2900076A07Rik;4930579G24Rik;4931406P16Rik;5430416N02Rik;A130010J15Rik;Aaas;Aak1;Aar2;Aatf;Abcb7;Abcf2;Abh…
500bp	Bclaf1_w001	dbcorrdb__ELF1__ENCSR000BMD_1__m1	3.02	0.0318	Bclaf1	*	Elf1 (inferredBy_Orthology).	Ehf; Elf3; Elf5; Elk1; Elk3; Elk4; Erg; Ets1; Etv2; Etv6; Fli1; Gabpa; Gabpb1 (inferredBy_MotifSimilarity).4921501E09Rik; Bclaf1; Bmyc; Egr1; Elf2; Elf4; Erf; Etv3; Gm4881; Hcfc1; Myc; Phf8; Pml; Rela; Sin3a; Srf; Taf1; Zfp143 (inferredBy_MotifSimilarity_n_Orthology).	2009	3261	0610010K14Rik;0610030E20Rik;1110037F02Rik;1110051M20Rik;1500009L16Rik;1500011B03Rik;1500015A07Rik;1600002H07Rik;1600012H06Rik;1700008J07Rik;1810022K09Rik;1810024B03Rik;1810055G02Rik;1810058I24Rik;2010107E04Rik;2210016F16Rik;2210408I21Rik;2310011J03Rik;2310022A10Rik;2310035C23Rik;2310057M21Rik;2410004B18Rik;2410015M20Rik;2410131K14Rik;2510039O18Rik;2610002M06Rik;2610507B11Rik;2700062C07Rik;2810403…
500bp	Bclaf1_w001	cisbp__M3186	3.02	0.0318	Bclaf1	*	Elk1 (inferredBy_Orthology).	Elf1; Elf2; Elf4; Elk3; Elk4; Erg; Ets1; Etv1; Etv3; Etv4; Etv5; Fli1; Gabpa; Gm5454 (inferredBy_MotifSimilarity).Bclaf1; Erf; Etv6; Gabpb1; Gm4881 (inferredBy_MotifSimilarity_n_Orthology).	1687	2610	0610010K14Rik;0610030E20Rik;0610040B10Rik;1110037F02Rik;1110065P20Rik;1500011B03Rik;1500015A07Rik;1700008J07Rik;1700066M21Rik;1810022K09Rik;1810024B03Rik;1810055G02Rik;1810058I24Rik;2210408I21Rik;2310022A10Rik;2310057M21Rik;2410004B18Rik;2410131K14Rik;2700062C07Rik;2810403A07Rik;2900026A02Rik;2900076A07Rik;4930579G24Rik;4931406P16Rik;5430416N02Rik;A130010J15Rik;Aaas;Aak1;Aar2;Aatf;Abcb7;Abcf2;Abh…
500bp	Bclaf1_w001	dbcorrdb__POLR2AphosphoS5__ENCSR000BIF_1__m1	3.02	0.0318	Bclaf1	*		Elk1; Elk3; Elk4; Erg; Ets1; Ets2; Etv1; Etv2; Etv3; Etv4; Etv5; Fev; Fli1; Gabpa; Gabpb1; Gm5454 (inferredBy_MotifSimilarity).4921501E09Rik; Bclaf1; Egr1; Elf1; Elf2; Erf; Etv6; Gm4881; Hcfc1; Kdm5b; Max; Nr2c2; Phf8; Pml; Rbbp5; Rela; Sin3a; Taf1 (inferredBy_MotifSimilarity_n_Orthology).	3189	4977	0610007P14Rik;0610009L18Rik;0610010K14Rik;0610030E20Rik;1110002L01Rik;1110008F13Rik;1110008P14Rik;1110037F02Rik;1110051M20Rik;1110065P20Rik;1500011B03Rik;1600002H07Rik;1600012H06Rik;1700008J07Rik;1700020I14Rik;1700037H04Rik;1700056E22Rik;1700066M21Rik;1700113A16Rik;1810013L24Rik;1810022K09Rik;1810024B03Rik;1810030O07Rik;1810037I17Rik;1810055G02Rik;1810058I24Rik;2010107E04Rik;2010111I01Rik;2210016…
500bp	Bclaf1_w001	taipale_cyt_meth__ELK1_NACCGGAAGTN_FL_meth	3.02	0.0318	Bclaf1	*	Elk1 (inferredBy_Orthology).	Elf1; Elk3; Elk4; Erf; Erg; Ets1; Ets2; Etv1; Etv2; Etv3; Etv4; Etv5; Etv6; Fev; Fli1; Gabpa; Gabpb1; Gm5454; Spic (inferredBy_MotifSimilarity).4921501E09Rik; Bclaf1; Egr1; Elf2; Gm4881; Phf8; Pml; Srf; Taf1 (inferredBy_MotifSimilarity_n_Orthology).	1647	2599	0610010K14Rik;0610030E20Rik;1110037F02Rik;1110065P20Rik;1500009L16Rik;1500011B03Rik;1600012H06Rik;1700008J07Rik;1810022K09Rik;1810024B03Rik;1810055G02Rik;1810058I24Rik;2310011J03Rik;2310057M21Rik;2410004B18Rik;2610002M06Rik;2700062C07Rik;2810403A07Rik;2900026A02Rik;2900076A07Rik;4931406P16Rik;5430416N02Rik;9130023H24Rik;A130010J15Rik;Aaas;Aak1;Aar2;Aatf;Abcb7;Abcf1;Abhd17a;Abhd4;Abr;Abtb1;Acap2;A…
500bp	Bclaf1_w001	homer__AACCGGAAGT_GABPA	3.01	0.0317	Bclaf1	*	Gabpa (inferredBy_Orthology).	Elf1; Elf2; Elf4; Elk1; Elk3; Elk4; Erf; Erg; Ets1; Ets2; Etv1; Etv2; Etv3; Etv4; Etv5; Etv6; Fev; Fli1; Gm5454 (inferredBy_MotifSimilarity).Bclaf1; Gabpb1; Gm4881; Rela; Srf (inferredBy_MotifSimilarity_n_Orthology).	1187	1768	0610010K14Rik;0610030E20Rik;1110037F02Rik;1110065P20Rik;1500009L16Rik;1600012H06Rik;1700008J07Rik;1810022K09Rik;1810024B03Rik;1810055G02Rik;1810058I24Rik;2310057M21Rik;2410004B18Rik;2610002M06Rik;2700062C07Rik;2810403A07Rik;2900076A07Rik;4833420G17Rik;A130010J15Rik;Aaas;Aak1;Aar2;Aatf;Abcb7;Abhd17a;Abhd17c;Abr;Acaa1a;Acbd3;Acbd5;Acin1;Acot8;Acp2;Actr2;Actr6;Acvr1;Adam10;Adam17;Ado;Adprhl2;Adprm;A…
500bp	Bdp1_top50perTarget	dbcorrdb__BDP1__ENCSR000DOK_1__m1	3.42	0.0607	Bdp1	**	Bdp1 (inferredBy_Orthology).	Atf3; Brf1; Brf2; Gm29609; Gtf3c2; Polr3a; Polr3g; Tbl1xr1; Tbp (inferredBy_MotifSimilarity_n_Orthology).	6	546	Bahd1;Fbxo38;Nyap1;Smarcal1;Suv39h2;Tnks
500bp	Bhlhe40_top50perTarget	transfac_pro__M07636	5.76	0.146	Bhlhe40	*		Bhlhe40; Mlx; Srebf1; Tfe3; Tfeb; Tfec (inferredBy_MotifSimilarity).Bhlhe41; Clock; Max; Mlxip; Mlxipl; Srebf2; Usf1 (inferredBy_MotifSimilarity_n_Orthology).	4	332	Bhlhe40;Flrt2;Hic1;Spry1
500bp	Bhlhe40_top50perTarget	transfac_pro__M00997	4.45	0.117	Bhlhe40	**	Bhlhe40; Bhlhe41 (directAnnotation).		6	1517	Bhlhe40;Csrp2;Ctnnd1;Flrt2;Galnt18;Hic1
500bp	Bhlhe40_top50perTarget	dbcorrdb__GTF2F1__ENCSR000EHC_1__m2	4.25	0.112	Bhlhe40	*	Gtf2f1 (inferredBy_Orthology).	Bhlhe40 (inferredBy_MotifSimilarity_n_Orthology).	7	1517	Csrp2;Ctnnd1;Flrt2;Galnt18;Hic1;Lbh;Simc1
500bp	Bhlhe40_top50perTarget	transfac_pro__M09510	3.64	0.0988	Bhlhe40	*		Bhlhe40 (inferredBy_MotifSimilarity).Bhlhe41; Mlx (inferredBy_MotifSimilarity_n_Orthology).	3	366	Bhlhe40;Flrt2;Spry1
500bp	Bhlhe40_top50perTarget	dbcorrdb__CTCF__ENCSR000BHW_1__m2	3.18	0.0888	Bhlhe40	*	Ctcf (inferredBy_Orthology).	Egr1; Egr2; Egr3; Egr4; Hic1; Klf15; Klf3; Klf5; Sp1; Sp2; Sp3; Sp4; Tfap2b; Wt1; Zfp148; Zfx (inferredBy_MotifSimilarity).4921501E09Rik; Bhlhe40; Bmyc; Brf1; Brf2; Cebpb; Creb1; Cux1; E2f1; E2f6; Elf1; Elk1; Elk4; Esrra; Ezh2; Gabpa; Hcfc1; Hdac2; Irf1; Kat2a; Klf16; Max; Maz; Mxi1; Myc; Nelfe; Nfyb; Patz1; Pbx3; Phf8; Polr3g; Rad21; Rbbp5; Rcor1; Rest; Smarca4; Srebf1; Srebf2; Supt20; Taf1; Tbx…	4	715	Lbh;Nuak1;Simc1;Snx18
500bp	Bhlhe40_top50perTarget	taipale_cyt_meth__MAX_NCACGTGNNNNNCACGTGN_eDBD_repr	3.13	0.0875	Bhlhe40	*	Max (inferredBy_Orthology).	Bhlhe40; Bhlhe41; Helt; Hey1; Hey2; Myc; Mycn (inferredBy_MotifSimilarity).Bmyc; Clock; Npas2 (inferredBy_MotifSimilarity_n_Orthology).	2	100	Bhlhe40;Spry1
500bp	Bhlhe40_w001	cisbp__M5111	3.9	0.0565	Bhlhe40	*	Mitf; Tfe3; Tfeb; Tfec (inferredBy_Orthology).	Arnt; Bhlhe40; Srebf1; Srebf2; Usf2 (inferredBy_MotifSimilarity).Bach1; Bhlhe41; Nfe2; Usf1 (inferredBy_MotifSimilarity_n_Orthology).	16	597	Arhgap12;Arhgef16;Atxn3;Bhlhe40;Fam118b;Flrt2;Gnas;Hsdl1;Khk;Klhl24;Otud1;Rcan1;Rhebl1;Supv3l1;Thumpd2;Vac14
500bp	Bhlhe40_w001	flyfactorsurvey__Mitf_SANGER_5_FBgn0263112	3.78	0.0554	Bhlhe40	*	Mitf; Tfe3; Tfeb; Tfec (inferredBy_Orthology).	Arnt; Bhlhe40; Srebf1; Srebf2; Usf2 (inferredBy_MotifSimilarity).Bach1; Bhlhe41; Mlx; Mlxip; Mlxipl; Nfe2; Usf1 (inferredBy_MotifSimilarity_n_Orthology).	16	641	Arhgap12;Arhgef16;Atxn3;Bhlhe40;Fam118b;Flrt2;Gnas;Hsdl1;Khk;Klhl24;Otud1;Rcan1;Rhebl1;Supv3l1;Thumpd2;Vac14
500bp	Bhlhe40_w001	transfac_pro__M03540	3.63	0.054	Bhlhe40	*		Arntl; Bhlhe40; Mlx (inferredBy_MotifSimilarity).Bhlhe41; Mlxip; Mlxipl; Tfe3; Usf2 (inferredBy_MotifSimilarity_n_Orthology).	10	257	Arhgap12;Atxn3;Bhlhe40;Fam118b;Flrt2;Hsdl1;Pcx;Rhebl1;Supv3l1;Thumpd2
500bp	Bhlhe40_w001	swissregulon__sacCer__CBF1	3.57	0.0534	Bhlhe40	*		Arnt; Arntl; Bhlhe40; Mlx; Srebf1; Srebf2; Tfe3; Tfeb; Tfec; Usf2 (inferredBy_MotifSimilarity).Arnt2; Arntl2; Bhlhe41; Nfe2; Sirt6; Usf1 (inferredBy_MotifSimilarity_n_Orthology).	16	654	Arhgap12;Arhgef16;Atxn3;Bhlhe40;Fam118b;Flrt2;Hsdl1;Khk;Mepce;Otud1;Pcx;Rcan1;Rhebl1;Supv3l1;Thumpd2;Vac14
500bp	Bhlhe40_w001	transfac_pro__M09510	3.52	0.053	Bhlhe40	*		Bhlhe40 (inferredBy_MotifSimilarity).Bhlhe41; Mlx (inferredBy_MotifSimilarity_n_Orthology).	9	209	Arhgap12;Atxn3;Bhlhe40;Flrt2;Mepce;Pcx;Rcan1;Rhebl1;Supv3l1
500bp	Bhlhe40_w001	transfac_pro__M08868	3.5	0.0528	Bhlhe40	*	Arnt; Arntl; Arntl2; Clock (directAnnotation).	Mxi1 (inferredBy_MotifSimilarity).Bhlhe40 (inferredBy_MotifSimilarity_n_Orthology).	13	507	Adck1;Arhgap12;Arhgef16;Atxn3;AW209491;Bhlhe40;Fam118b;Flrt2;Pcx;Skida1;Supv3l1;Thumpd2;Vac14
500bp	Bhlhe40_w001	elemento__CACGTGA	3.4	0.0518	Bhlhe40	*		Arnt; Bhlhe40; Mlx; Srebf1; Srebf2; Tfe3; Tfeb; Tfec; Usf1; Usf2 (inferredBy_MotifSimilarity).Arnt2; Arntl; Arntl2; Atf3; Bach1; Bhlhe41; Clock; Mitf; Mlxipl; Nfe2 (inferredBy_MotifSimilarity_n_Orthology).	21	1079	Adck1;Arhgap12;Arhgef16;Atxn3;AW209491;Bhlhe40;Fam118b;Flrt2;Gnas;Hic1;Hsdl1;Khk;Klhl24;Otud1;Pcx;Rcan1;Rhebl1;Skida1;Supv3l1;Thumpd2;Vac14
500bp	Bhlhe40_w001	homer__GNCACGTG_BMAL1	3.4	0.0518	Bhlhe40	*	Arntl (directAnnotation).	Bhlhe40; Mitf; Npas2; Srebf1; Srebf2; Tfe3; Tfeb; Usf1; Usf2 (inferredBy_MotifSimilarity).Arnt; Arnt2; Arntl2; Atf3; Bach1; Bhlhe41; Clock; Nfe2; Tfec (inferredBy_MotifSimilarity_n_Orthology).	24	1503	Adck1;Arhgap12;Arhgef16;Atxn3;AW209491;Bhlhe40;Dym;Etv1;Fam118b;Fam174b;Flrt2;Gnas;Hic1;Hsdl1;Khk;Klhl24;Mepce;Otud1;Pcx;Rcan1;Rhebl1;Supv3l1;Thumpd2;Vac14
500bp	Bhlhe40_w001	transfac_pro__M01954	3.34	0.0512	Bhlhe40	*		Arnt; Bhlhe40; Mlx; Srebf1; Srebf2; Tfe3; Tfeb; Tfec; Usf1; Usf2 (inferredBy_MotifSimilarity).Arnt2; Arntl; Arntl2; Atf3; Bach1; Bhlhe41; Clock; Mitf; Mlxipl; Nfe2 (inferredBy_MotifSimilarity_n_Orthology).	16	660	Adck1;Arhgap12;Arhgef16;Atxn3;Bhlhe40;Fam118b;Flrt2;Hsdl1;Khk;Otud1;Pcx;Rcan1;Rhebl1;Supv3l1;Thumpd2;Vac14
500bp	Bhlhe40_w001	jaspar__MA0409.1	3.34	0.0512	Bhlhe40	*		Arnt; Bhlhe40; Mlx; Srebf1; Srebf2; Tfe3; Tfeb; Tfec; Usf1; Usf2 (inferredBy_MotifSimilarity).Arnt2; Arntl; Arntl2; Atf3; Bach1; Bhlhe41; Clock; Mitf; Mlxipl; Nfe2 (inferredBy_MotifSimilarity_n_Orthology).	16	663	Adck1;Arhgap12;Arhgef16;Atxn3;Bhlhe40;Fam118b;Flrt2;Hsdl1;Khk;Otud1;Pcx;Rcan1;Rhebl1;Supv3l1;Thumpd2;Vac14
500bp	Bhlhe40_w001	cisbp__M0164	3.13	0.0492	Bhlhe40	*		Bhlhe40; Tcfl5 (inferredBy_MotifSimilarity).Mios; Mlx (inferredBy_MotifSimilarity_n_Orthology).	10	320	Arhgap12;Atxn3;Bhlhe40;Fam118b;Flrt2;Mepce;Otud1;Pcx;Rhebl1;Supv3l1
500bp	Bhlhe40_w001	cisbp__M5633	3.08	0.0488	Bhlhe40	*	Mlxipl (inferredBy_Orthology).	Arnt; Bhlhe40; Mlx; Srebf1; Srebf2; Tfeb; Tfec; Usf1 (inferredBy_MotifSimilarity).Bhlhe41; Mlxip; Tfe3 (inferredBy_MotifSimilarity_n_Orthology).	15	563	Arhgap12;Atxn3;Bhlhe40;Fam118b;Flrt2;Klhl24;Mepce;Otud1;Pcx;Rcan1;Rhebl1;Skida1;Supv3l1;Thumpd2;Vac14
500bp	Bhlhe40_w001	jaspar__MA0966.1	3.07	0.0486	Bhlhe40	*		Bhlhe40; Tcfl5 (inferredBy_MotifSimilarity).Mios; Mlx (inferredBy_MotifSimilarity_n_Orthology).	10	338	Arhgap12;Atxn3;Bhlhe40;Fam118b;Flrt2;Mepce;Otud1;Pcx;Rhebl1;Supv3l1
500bp	Bhlhe40_w001	taipale__MLXIPL_full_ATCACGTGAT	3.07	0.0486	Bhlhe40	*	Mlxipl (inferredBy_Orthology).	Arnt; Bhlhe40; Mlx; Srebf1; Srebf2; Tfeb; Tfec; Usf1 (inferredBy_MotifSimilarity).Bhlhe41; Tfe3 (inferredBy_MotifSimilarity_n_Orthology).	16	660	Arhgap12;Atxn3;Bhlhe40;Fam118b;Flrt2;Hsdl1;Klhl24;Mepce;Otud1;Pcx;Rcan1;Rhebl1;Skida1;Supv3l1;Thumpd2;Vac14
500bp	Bhlhe40_w001	cisbp__M0156	3.06	0.0485	Bhlhe40	*		Arnt; Arnt2; Arntl; Arntl2; Bhlhe40; Clock; Hes6; Hey1; Hey2; Heyl; Id1; Max; Mitf; Mlx; Mlxipl; Mnt; Mxd3; Mxd4; Mxi1; Myc; Mycn; Npas2; Olig1; Olig2; Srebf1; Srebf2; Tcfl5; Tfe3; Tfeb; Tfec; Usf1; Usf2 (inferredBy_MotifSimilarity).Atf3; Bach1; Bhlhe41; Bmyc; Helt; Mios; Nfe2 (inferredBy_MotifSimilarity_n_Orthology).	20	1039	Adck1;Arhgap12;Arhgef16;Atxn3;AW209491;Bhlhe40;Fam118b;Flrt2;Gnas;Hsdl1;Khk;Klhl24;Mepce;Otud1;Pcx;Rcan1;Rhebl1;Supv3l1;Thumpd2;Vac14
500bp	Bhlhe40_w001	cisbp__M0154	3.04	0.0484	Bhlhe40	*		Bhlhe40 (inferredBy_MotifSimilarity).Arnt; Arnt2; Arntl; Arntl2; Bhlhe41; Hes1; Hes2; Hes5; Hes6; Hes7; Mlx; Sirt6 (inferredBy_MotifSimilarity_n_Orthology).	15	669	Arhgap12;Atxn3;Bhlhe40;Fam118b;Flrt2;Gnas;Hsdl1;Mepce;Otud1;Pcx;Rcan1;Rhebl1;Supv3l1;Thumpd2;Vac14
500bp	Bhlhe40_w001	cisbp__M0251	3.04	0.0483	Bhlhe40	*		Arnt; Arntl; Bhlhe40; Mitf; Mlx; Srebf1; Srebf2; Tfe3; Tfeb; Tfec; Usf1 (inferredBy_MotifSimilarity).Arnt2; Arntl2; Atf3; Bach1; Bhlhe41; Clock; Helt; Max; Mlxipl; Nfe2; Sirt6; Usf2 (inferredBy_MotifSimilarity_n_Orthology).	23	1309	Adck1;Arhgap12;Arhgef16;Atxn3;AW209491;Bhlhe40;Etv1;Fam118b;Fam174b;Flrt2;Gnas;Hsdl1;Khk;Klhl24;Mepce;Otud1;Pcx;Rcan1;Rhebl1;Spry1;Supv3l1;Thumpd2;Vac14
500bp	Bhlhe40_w001	jaspar__MA0004.1	3.02	0.0482	Bhlhe40	*	Arnt (directAnnotation).	Bhlhe40 (inferredBy_MotifSimilarity_n_Orthology).	12	473	Arhgap12;Atxn3;Bhlhe40;Fam118b;Fam174b;Flrt2;Hsdl1;Mepce;Pcx;Rhebl1;Supv3l1;Thumpd2
500bp	Bhlhe40_w001	cisbp__M4709	3.02	0.0481	Bhlhe40	*		Arntl; Bhlhe40; Mitf; Srebf1; Srebf2; Tfe3; Tfeb; Usf1; Usf2 (inferredBy_MotifSimilarity).Arnt; Arnt2; Arntl2; Atf3; Bach1; Bhlhe41; Clock; Helt; Nfe2; Tfec (inferredBy_MotifSimilarity_n_Orthology).	30	1987	Adck1;Arhgap12;Arhgef16;Atxn3;AW209491;Bhlhe40;Ccdc91;Dym;Etv1;Fam118b;Fam174b;Fblim1;Flrt2;Gnas;Hic1;Hsdl1;Khk;Klhl24;Lonp2;Mepce;Otud1;Pcx;Prex2;Rcan1;Rhebl1;Skida1;Spry1;Supv3l1;Thumpd2;Vac14
500bp	Bhlhe40_w001	homer__GGTCACGTGA_USF1	3.01	0.0481	Bhlhe40	*	Usf1 (inferredBy_Orthology).	Arnt; Arnt2; Bhlhe40; Max; Mitf; Myc; Srebf1; Srebf2; Tfe3; Tfeb; Usf2 (inferredBy_MotifSimilarity).Atf3; Bach1; Bmyc; Helt; Nfe2 (inferredBy_MotifSimilarity_n_Orthology).	15	652	Adck1;Arhgap12;Arhgef16;Atxn3;Bhlhe40;Fam118b;Hsdl1;Khk;Otud1;Pcx;Rcan1;Rhebl1;Supv3l1;Thumpd2;Vac14
500bp	Bhlhe40_w001	jaspar__MA1011.1	3	0.048	Bhlhe40	*		Arnt; Arntl; Bhlhe40; Mitf; Mlx; Srebf1; Srebf2; Tfe3; Tfeb; Tfec; Usf1 (inferredBy_MotifSimilarity).Arnt2; Arntl2; Atf3; Bach1; Bhlhe41; Clock; Helt; Mlxipl; Nfe2; Sirt6; Usf2 (inferredBy_MotifSimilarity_n_Orthology).	21	1141	Arhgap12;Arhgef16;Atxn3;AW209491;Bhlhe40;Fam118b;Fam174b;Flrt2;Gnas;Hsdl1;Khk;Klhl24;Mepce;Otud1;Pcx;Rcan1;Rhebl1;Spry1;Supv3l1;Thumpd2;Vac14
500bp	Bmyc_top50	jaspar__MA0570.1	5.09	0.116	Bmyc	*		Creb3l2 (inferredBy_MotifSimilarity).Bmyc; Creb3; Creb3l1; Max; Myc; Usf2 (inferredBy_MotifSimilarity_n_Orthology).	5	496	Acvr2b;Ctif;Gm4285;Intu;Tac1
500bp	Bmyc_top50	cisbp__M2363	4.78	0.11	Bmyc	*		Creb3l2 (inferredBy_MotifSimilarity).Bmyc; Creb3; Creb3l1; Max; Myc; Usf2 (inferredBy_MotifSimilarity_n_Orthology).	5	471	Acvr2b;Ctif;Gm4285;Intu;Tac1
500bp	Bmyc_top50	dbcorrdb__MYC__ENCSR000EGJ_1__m1	3.99	0.0944	Bmyc	**	Bmyc; Myc (inferredBy_Orthology).	Arnt; Arnt2; Bhlhe40; Max; Mxi1; Mycn; Usf1; Usf2 (inferredBy_MotifSimilarity).2010315B03Rik; 2410141K09Rik; 5730507C01Rik; AI987944; AU041133; AW146154; Atf3; Brf1; Cebpb; Clock; Ctcf; E2f6; Elf1; Elk1; Ezh2; Gabpa; Gm10324; Gm10778; Gm11007; Gm14295; Gm14305; Gm14308; Gm14322; Gm14325; Gm14326; Gm14327; Gm14391; Gm14399; Gm14403; Gm14406; Gm14410; Gm14412; Gm14418; Gm14419; Gm14434; Gm14444; Gm…	5	545	Acvr2b;Ctif;Flad1;Intu;Tac1
500bp	Bmyc_top50	hocomoco__THAP1_HUMAN.H11MO.0.C	3.82	0.0912	Bmyc	*	Thap1 (inferredBy_Orthology).	Yy1; Zfp42 (inferredBy_MotifSimilarity).Bmyc; Kdm5a; Myc; Nr3c1; Rest; Taf1 (inferredBy_MotifSimilarity_n_Orthology).	4	378	Acvr2b;Ctif;Intu;Tomm40l
500bp	Bmyc_top50	dbcorrdb__MYC__ENCSR000EGS_1__m1	3.82	0.091	Bmyc	**	Bmyc; Myc (inferredBy_Orthology).	Arnt; Arnt2; Bhlhe40; Max; Mxi1; Mycn; Usf1; Usf2 (inferredBy_MotifSimilarity).2010315B03Rik; 2410141K09Rik; 5730507C01Rik; AI987944; AU041133; AW146154; Atf3; Bclaf1; Brf1; Clock; Ctcf; E2f6; Elf1; Esrra; Ets1; Ezh2; Gabpa; Gm10324; Gm10778; Gm11007; Gm14295; Gm14305; Gm14308; Gm14322; Gm14325; Gm14326; Gm14327; Gm14391; Gm14399; Gm14403; Gm14406; Gm14410; Gm14412; Gm14418; Gm14419; Gm14434; Gm1…	8	2093	Acvr2b;Ctif;Flad1;Intu;Mtfmt;Papd5;Rps6ka1;Tac1
500bp	Bmyc_top50	transfac_pro__M00400	3.61	0.0871	Bmyc	*		Arnt; Arnt2; Bhlhe40; Max; Myc; Usf1 (inferredBy_MotifSimilarity).Bmyc (inferredBy_MotifSimilarity_n_Orthology).	10	3010	Acvr2b;Ctif;Flad1;Intu;Mtfmt;Nsrp1;Papd5;Rps6ka1;Tbc1d4;Znfx1
500bp	Bmyc_top50	dbcorrdb__MAX__ENCSR000EUP_1__m1	3.35	0.0819	Bmyc	*	Max (inferredBy_Orthology).	Mxi1; Myc; Usf2 (inferredBy_MotifSimilarity).Atf1; Atf3; Bhlhe40; Bmyc; E2f6; Esrra; Ezh2; Nfe2; Rad21; Sp4; Srebf1; Stat1; Usf1 (inferredBy_MotifSimilarity_n_Orthology).	4	370	Ctif;Flad1;Intu;Tac1
500bp	Bmyc_top50	dbcorrdb__MAX__ENCSR000EHS_1__m1	3.33	0.0817	Bmyc	*	Max (inferredBy_Orthology).	Arnt; Arnt2; Bhlhe40; Mxi1; Myc; Mycn; Usf1; Usf2 (inferredBy_MotifSimilarity).2010315B03Rik; 2410141K09Rik; 5730507C01Rik; AI987944; AU041133; AW146154; Atf3; Bclaf1; Bmyc; Clock; E2f6; Ets1; Ezh2; Gabpa; Gm10324; Gm10778; Gm11007; Gm14295; Gm14305; Gm14308; Gm14322; Gm14325; Gm14326; Gm14327; Gm14391; Gm14399; Gm14403; Gm14406; Gm14410; Gm14412; Gm14418; Gm14419; Gm14434; Gm14444; Gm15446; Gm17…	4	378	Ctif;Flad1;Intu;Tac1
500bp	Bmyc_top50	dbcorrdb__YY1__ENCSR000BMH_1__m1	3.29	0.0808	Bmyc	*	Yy1 (inferredBy_Orthology).	Taf1; Zfp42 (inferredBy_MotifSimilarity).4921501E09Rik; Atf3; Bmyc; Elk1; Gabpa; Kdm5a; Max; Mxi1; Myc; Nr3c1; Phf8; Rbbp5; Sap30; Taf7; Thap1; Yy2; Zfp597; Zfp729a; Zfp729b (inferredBy_MotifSimilarity_n_Orthology).	3	225	Acvr2b;Intu;Tomm40l
500bp	Bmyc_top50	dbcorrdb__MYC__ENCSR000EHR_1__m1	3.26	0.0802	Bmyc	**	Bmyc; Myc (inferredBy_Orthology).	Max; Mxi1; Mycn; Usf2 (inferredBy_MotifSimilarity).2010315B03Rik; 2410141K09Rik; 5730507C01Rik; AI987944; AU041133; AW146154; Atf3; Bhlhe40; Brf1; Clock; E2f6; Elf1; Elk1; Ezh2; Gabpa; Gm10324; Gm10778; Gm11007; Gm14295; Gm14305; Gm14308; Gm14322; Gm14325; Gm14326; Gm14327; Gm14391; Gm14399; Gm14403; Gm14406; Gm14410; Gm14412; Gm14418; Gm14419; Gm14434; Gm14444; Gm15446; Gm17655; Gm2004; Gm2007; …	5	608	Acvr2b;Ctif;Flad1;Intu;Tac1
500bp	Bmyc_top50	dbcorrdb__MXI1__ENCSR000EIA_1__m1	3.21	0.0793	Bmyc	*	Mxi1 (inferredBy_Orthology).	Max; Myc; Mycn; Usf2 (inferredBy_MotifSimilarity).2010315B03Rik; 2410141K09Rik; 5730507C01Rik; AI987944; AU041133; AW146154; Atf3; Bhlhe40; Bmyc; E2f6; Gm10324; Gm10778; Gm11007; Gm14295; Gm14305; Gm14308; Gm14322; Gm14325; Gm14326; Gm14327; Gm14391; Gm14399; Gm14403; Gm14406; Gm14410; Gm14412; Gm14418; Gm14419; Gm14434; Gm14444; Gm15446; Gm17655; Gm2004; Gm2007; Gm2026; Gm20939; Gm35315; Gm3604;…	3	200	Ctif;Flad1;Tac1
500bp	Bmyc_top50	dbcorrdb__MYC__ENCSR000DYC_1__m1	3.18	0.0788	Bmyc	**	Bmyc; Myc (inferredBy_Orthology).	Max; Mxi1; Mycn; Usf1; Usf2 (inferredBy_MotifSimilarity).Atf3; Bhlhe40; Brf1; Brf2; Cebpb; Clock; Ctcf; E2f6; Elf1; Elk1; Ezh2; Gabpa; Hdac2; Kdm5a; Nelfe; Nfe2; Npas2; Polr3g; Rad21; Rbbp5; Sap30; Smarca4; Srebf1; Srebf2; Taf1; Xrcc4; Yy1; Zfp110; Zfp369; Zmiz1 (inferredBy_MotifSimilarity_n_Orthology).	10	3010	Acvr2b;Ctif;Flad1;Hoxd9;Ints2;Intu;Mtfmt;Papd5;Rps6ka1;Tac1
500bp	Bmyc_top50	dbcorrdb__YY1__ENCSR000BNP_1__m1	3.18	0.0787	Bmyc	*	Yy1 (inferredBy_Orthology).	Taf1; Zfp42 (inferredBy_MotifSimilarity).4921501E09Rik; Atf3; Bmyc; Elk1; Ezh2; Gabpa; Kdm5a; Max; Mxi1; Myc; Phf8; Rbbp5; Taf7; Thap1; Yy2; Zfp597; Zfp729a; Zfp729b (inferredBy_MotifSimilarity_n_Orthology).	3	256	Acvr2b;Intu;Tomm40l
500bp	Bmyc_top50	dbcorrdb__YY1__ENCSR000BLT_1__m1	3.15	0.0781	Bmyc	*	Yy1 (inferredBy_Orthology).	Taf1; Zfp42 (inferredBy_MotifSimilarity).4921501E09Rik; Atf3; Bmyc; Elk1; Ezh2; Gabpa; Kdm5a; Max; Mxi1; Myc; Phf8; Rbbp5; Taf7; Thap1; Yy2; Zfp597; Zfp729a; Zfp729b (inferredBy_MotifSimilarity_n_Orthology).	3	282	Acvr2b;Intu;Tomm40l
500bp	Bmyc_top50	dbcorrdb__YY1__ENCSR000BLZ_1__m1	3.14	0.0781	Bmyc	*	Yy1 (inferredBy_Orthology).	Taf1; Zfp42 (inferredBy_MotifSimilarity).4921501E09Rik; Atf3; Bmyc; Elk1; Gabpa; Kdm5a; Max; Mxi1; Myc; Phf8; Rbbp5; Sap30; Taf7; Thap1; Yy2; Zfp597; Zfp729a; Zfp729b (inferredBy_MotifSimilarity_n_Orthology).	3	281	Acvr2b;Intu;Tomm40l
500bp	Bmyc_top50	dbcorrdb__YY1__ENCSR000BNX_1__m1	3.12	0.0776	Bmyc	*	Yy1 (inferredBy_Orthology).	Taf1; Zfp42 (inferredBy_MotifSimilarity).4921501E09Rik; Atf3; Bmyc; Elk1; Ezh2; Gabpa; Kdm5a; Max; Mxi1; Myc; Nr3c1; Phf8; Rbbp5; Sap30; Taf7; Thap1; Yy2; Zfp597; Zfp729a; Zfp729b (inferredBy_MotifSimilarity_n_Orthology).	3	283	Acvr2b;Intu;Tomm40l
500bp	Bmyc_top50	dbcorrdb__MYC__ENCSR000EZU_1__m1	3.12	0.0776	Bmyc	**	Bmyc; Myc (inferredBy_Orthology).	Arnt; Arnt2; Bhlhe40; Max; Mxi1; Mycn; Usf1; Usf2 (inferredBy_MotifSimilarity).2010315B03Rik; 2410141K09Rik; 5730507C01Rik; AI987944; AU041133; AW146154; Atf3; Brf1; Clock; Ctcf; E2f6; Elk1; Esrra; Ezh2; Gabpa; Gm10324; Gm10778; Gm11007; Gm14295; Gm14305; Gm14308; Gm14322; Gm14325; Gm14326; Gm14327; Gm14391; Gm14399; Gm14403; Gm14406; Gm14410; Gm14412; Gm14418; Gm14419; Gm14434; Gm14444; Gm15446;…	9	2613	Acvr2b;Ctif;Flad1;Ints2;Intu;Mtfmt;Papd5;Rps6ka1;Tac1
500bp	Bmyc_top50	dbcorrdb__YY1__ENCSR000BNT_1__m1	3.11	0.0774	Bmyc	*	Yy1 (inferredBy_Orthology).	Taf1; Zfp42 (inferredBy_MotifSimilarity).4921501E09Rik; Atf3; Bmyc; Elk1; Ezh2; Gabpa; Kdm5a; Kdm5b; Max; Mxi1; Myc; Phf8; Rbbp5; Sap30; Taf7; Thap1; Yy2; Zfp597; Zfp729a; Zfp729b (inferredBy_MotifSimilarity_n_Orthology).	3	300	Acvr2b;Intu;Tomm40l
500bp	Bmyc_top50	dbcorrdb__MYC__ENCSR000EZD_1__m1	3.11	0.0774	Bmyc	**	Bmyc; Myc (inferredBy_Orthology).	Arnt; Arnt2; Bhlhe40; Max; Mxi1; Mycn; Usf1; Usf2 (inferredBy_MotifSimilarity).2010315B03Rik; 2410141K09Rik; 5730507C01Rik; AI987944; AU041133; AW146154; Atf3; Brf1; Brf2; Clock; E2f6; Ezh2; Gabpa; Gm10324; Gm10778; Gm11007; Gm14295; Gm14305; Gm14308; Gm14322; Gm14325; Gm14326; Gm14327; Gm14391; Gm14399; Gm14403; Gm14406; Gm14410; Gm14412; Gm14418; Gm14419; Gm14434; Gm14444; Gm15446; Gm17655; Gm2…	3	217	Ctif;Flad1;Tac1
500bp	Bmyc_top50	dbcorrdb__YY1__ENCSR000BKU_1__m1	3.09	0.0769	Bmyc	*	Yy1 (inferredBy_Orthology).	Taf1; Zfp42 (inferredBy_MotifSimilarity).4921501E09Rik; Atf3; Bmyc; Elk1; Ezh2; Gabpa; Kdm5a; Kdm5b; Max; Mxi1; Myc; Nr3c1; Phf8; Rbbp5; Sap30; Taf7; Thap1; Yy2; Zfp597; Zfp729a; Zfp729b (inferredBy_MotifSimilarity_n_Orthology).	3	323	Acvr2b;Intu;Tomm40l
500bp	Bmyc_top50	dbcorrdb__YY1__ENCSR000BKD_1__m1	3.07	0.0766	Bmyc	*	Yy1 (inferredBy_Orthology).	Taf1; Zfp42 (inferredBy_MotifSimilarity).4921501E09Rik; Bmyc; Elk1; Gabpa; Kdm5a; Max; Mxi1; Myc; Phf8; Rbbp5; Taf7; Thap1; Yy2; Zfp597; Zfp729a; Zfp729b (inferredBy_MotifSimilarity_n_Orthology).	3	300	Acvr2b;Intu;Tomm40l
500bp	Bmyc_top50	dbcorrdb__MYC__ENCSR000DMP_1__m1	3.05	0.0763	Bmyc	**	Bmyc; Myc (inferredBy_Orthology).	Max; Mxi1; Mycn; Usf2 (inferredBy_MotifSimilarity).Atf3; Bhlhe40; Brf1; Brf2; Clock; Ctcf; E2f6; Elk1; Ezh2; Gabpa; Hdac2; Kdm5a; Nelfe; Nfe2; Npas2; Polr3g; Rad21; Rbbp5; Sap30; Smarca4; Sp4; Srebf1; Srebf2; Taf1; Usf1; Xrcc4; Yy1; Zfp110; Zfp369; Zmiz1 (inferredBy_MotifSimilarity_n_Orthology).	9	2240	Acvr2b;Ctif;Flad1;Ints2;Intu;Mtfmt;Papd5;Rps6ka1;Tac1
500bp	Bmyc_top50	dbcorrdb__MYC__ENCSR000DMQ_1__m1	3.04	0.0761	Bmyc	**	Bmyc; Myc (inferredBy_Orthology).	Max; Mxi1; Mycn; Usf2 (inferredBy_MotifSimilarity).Atf3; Bhlhe40; Brf1; Brf2; Cebpb; Clock; Ctcf; E2f6; Elk1; Esrra; Ezh2; Gabpa; Hcfc1; Hdac2; Kdm5a; Nelfe; Nfe2; Npas2; Polr3g; Rad21; Rbbp5; Sap30; Sin3a; Smarca4; Sp4; Srebf1; Srebf2; Supt20; Taf1; Usf1; Xrcc4; Yy1; Zfp110; Zfp369; Zmiz1 (inferredBy_MotifSimilarity_n_Orthology).	9	2762	Acvr2b;Ctif;Flad1;Ints2;Intu;Mtfmt;Papd5;Tac1;Znfx1
500bp	Bmyc_top50perTarget	factorbook__MAX	4.26	0.0616	Bmyc	*	Max; Mxi1 (inferredBy_Orthology).	Arnt; Arnt2; Bhlhe40; Mitf; Myc; Tfe3; Tfeb; Tfec; Usf1; Usf2 (inferredBy_MotifSimilarity).Bmyc (inferredBy_MotifSimilarity_n_Orthology).	10	542	Ctif;Dennd6a;Diaph2;Flad1;Intu;Mcoln1;Repin1;Slc31a2;Tac1;Usp32
500bp	Bmyc_top50perTarget	cisbp__M6335	3.74	0.0561	Bmyc	*	Max (inferredBy_Orthology).	Mxi1; Myc; Mycn (inferredBy_MotifSimilarity).Bmyc (inferredBy_MotifSimilarity_n_Orthology).	11	839	Ctif;Dennd6a;Diaph2;Flad1;Intu;Mcoln1;Repin1;Slc31a2;Stxbp2;Tac1;Usp32
500bp	Bmyc_top50perTarget	cisbp__M0151	3.73	0.056	Bmyc	*		Max; Myc (inferredBy_MotifSimilarity).Bmyc (inferredBy_MotifSimilarity_n_Orthology).	8	552	Asxl3;Ctif;Dennd6a;Dixdc1;Mcoln1;Slc31a2;Tac1;Usp32
500bp	Bmyc_top50perTarget	jaspar__MA0570.1	3.7	0.0557	Bmyc	*		Creb3l2 (inferredBy_MotifSimilarity).Bmyc; Creb3; Creb3l1; Max; Myc; Usf2 (inferredBy_MotifSimilarity_n_Orthology).	8	481	Acvr2b;Ctif;Gm4285;Intu;Mcoln1;Slc31a2;Tac1;Usp32
500bp	Bmyc_top50perTarget	dbcorrdb__MAX__ENCSR000DZF_1__m1	3.62	0.0549	Bmyc	*	Max (inferredBy_Orthology).	Arnt; Arnt2; Bhlhe40; Mxi1; Myc; Usf1; Usf2 (inferredBy_MotifSimilarity).Atf3; Bmyc; Brf1; Brf2; Clock; Creb1; Ctcf; E2f6; Egr1; Elk1; Esrra; Ezh2; Gabpa; Hcfc1; Hdac2; Mnt; Nelfe; Nfe2; Npas2; Rad21; Rbbp5; Sap30; Sin3a; Smarca4; Smarcb1; Sp1; Sp4; Srebf1; Srebf2; Supt20; Taf1; Xrcc4; Yy1; Zfp110; Zfp369; Zmiz1 (inferredBy_MotifSimilarity_n_Orthology).	16	1570	Acvr2b;Akap1;Ctif;Dennd6a;Diaph2;Flad1;Gnai1;Intu;Mcoln1;Rdh5;Repin1;Slc25a14;Slc31a2;Stxbp2;Tac1;Usp32
500bp	Bmyc_top50perTarget	hocomoco__MXI1_HUMAN.H11MO.1.A	3.59	0.0545	Bmyc	*	Mxi1 (inferredBy_Orthology).	Myc; Mycn (inferredBy_MotifSimilarity).Bmyc; Max (inferredBy_MotifSimilarity_n_Orthology).	17	1833	Akap1;Asxl3;Ctif;Diaph2;Flad1;Gpd2;Hoxa10;Hoxd9;Intu;Mcoln1;Rdh5;Repin1;Sept1;Slc31a2;Stxbp2;Tac1;Usp32
500bp	Bmyc_top50perTarget	dbcorrdb__MAX__ENCSR000EEZ_1__m1	3.57	0.0543	Bmyc	*	Max (inferredBy_Orthology).	Arnt; Arnt2; Bhlhe40; Mitf; Mxi1; Myc; Mycn; Tfe3; Tfeb; Tfec; Usf1; Usf2 (inferredBy_MotifSimilarity).2010315B03Rik; 2410141K09Rik; 5730507C01Rik; AI987944; AU041133; AW146154; Atf1; Atf3; Bmyc; Brf1; E2f6; Esrra; Ets1; Ezh2; Gm10324; Gm10778; Gm11007; Gm14295; Gm14305; Gm14308; Gm14322; Gm14325; Gm14326; Gm14327; Gm14391; Gm14399; Gm14403; Gm14406; Gm14410; Gm14412; Gm14418; Gm14419; Gm14434; G…	9	508	Ctif;Dennd6a;Diaph2;Flad1;Intu;Mcoln1;Slc31a2;Tac1;Usp32
500bp	Bmyc_top50perTarget	cisbp__M6351	3.55	0.0541	Bmyc	**	Bmyc; Myc (inferredBy_Orthology).	Arnt; Arnt2; Bhlhe40; Max; Mycn; Usf1 (inferredBy_MotifSimilarity).E2f6; Mxi1 (inferredBy_MotifSimilarity_n_Orthology).	10	646	Acvr2b;Akap1;Ctif;Flad1;Mcoln1;Rdh5;Slc31a2;Stxbp2;Tac1;Usp32
500bp	Bmyc_top50perTarget	cisbp__M0223	3.54	0.054	Bmyc	*	Max (directAnnotation).	Mxi1; Myc; Mycn (inferredBy_MotifSimilarity).Bmyc; E2f6; Sap30 (inferredBy_MotifSimilarity_n_Orthology).	5	158	Asxl3;Dixdc1;Mcoln1;Tac1;Usp32
500bp	Bmyc_top50perTarget	dbcorrdb__MAX__ENCSR000DYG_1__m1	3.52	0.0538	Bmyc	*	Max (inferredBy_Orthology).	Arnt; Arnt2; Bhlhe40; Mxi1; Myc; Mycn; Usf1; Usf2 (inferredBy_MotifSimilarity).Atf3; Bmyc; Brf1; Brf2; Clock; Creb1; Ctcf; E2f1; E2f6; Egr1; Elk1; Esrra; Ezh2; Gabpa; Gm10093; Hcfc1; Hdac1; Hdac2; Nelfe; Nfe2; Npas2; Rad21; Rbbp5; Sap30; Sin3a; Smarca4; Sp1; Sp4; Srebf1; Srebf2; Supt20; Taf1; Xrcc4; Yy1; Zfp110; Zfp369; Zmiz1 (inferredBy_MotifSimilarity_n_Orthology).	15	1351	Acvr2b;Ctif;Dennd6a;Diaph2;Flad1;Gnai1;Intu;Mcoln1;Prr3;Rdh5;Repin1;Slc31a2;Stxbp2;Tac1;Usp32
500bp	Bmyc_top50perTarget	yetfasco__YFR034C_2222	3.46	0.0531	Bmyc	*		Max; Myc; Mycn (inferredBy_MotifSimilarity).Bmyc; E2f6; Mxi1 (inferredBy_MotifSimilarity_n_Orthology).	15	1492	Akap1;Asxl3;Ctif;Dennd6a;Diaph2;Dixdc1;Flad1;Mcoln1;Prr3;Rdh5;Slc31a2;Stxbp2;Tac1;Usp32;Utp23
500bp	Bmyc_top50perTarget	cisbp__M4542	3.41	0.0527	Bmyc	*	Max (inferredBy_Orthology).	Mxi1; Myc (inferredBy_MotifSimilarity).Bmyc; Mycn (inferredBy_MotifSimilarity_n_Orthology).	13	1060	Asxl3;Ctif;Dennd6a;Diaph2;Flad1;Intu;Mcoln1;Prr3;Repin1;Slc31a2;Stxbp2;Tac1;Usp32
500bp	Bmyc_top50perTarget	dbcorrdb__E2F6__ENCSR000EWJ_1__m1	3.4	0.0525	Bmyc	*	E2f6 (inferredBy_Orthology).	Max; Mxi1; Myc; Mycn; Usf1; Usf2 (inferredBy_MotifSimilarity).4921501E09Rik; Atf3; Bclaf1; Bhlhe40; Bmyc; Brf1; Brf2; Cebpb; Clock; Creb1; Ctcf; E2f1; Elf1; Elk4; Esrra; Ets1; Ezh2; Foxp2; Gabpa; Hcfc1; Hdac2; Nelfe; Nfe2; Npas2; Nrf1; Phf8; Rad21; Rbbp5; Sap30; Sin3a; Smarca4; Sp4; Srebf1; Srebf2; Supt20; Xrcc4; Zeb1; Zfp110; Zfp143; Zfp369; Zmiz1 (inferredBy_MotifSimilarity_n_Orthology).	10	515	Acvr2b;Ctif;Dennd6a;Flad1;Mcoln1;Rdh5;Slc31a2;Stxbp2;Tac1;Usp32
500bp	Bmyc_top50perTarget	cisbp__M2363	3.4	0.0525	Bmyc	*		Creb3l2 (inferredBy_MotifSimilarity).Bmyc; Creb3; Creb3l1; Max; Myc; Usf2 (inferredBy_MotifSimilarity_n_Orthology).	8	471	Acvr2b;Ctif;Gm4285;Intu;Mcoln1;Slc31a2;Tac1;Usp32
500bp	Bmyc_top50perTarget	dbcorrdb__MAX__ENCSR000FAE_1__m1	3.38	0.0523	Bmyc	*	Max (inferredBy_Orthology).	Arnt; Arnt2; Bhlhe40; Myc; Mycn; Usf1; Usf2 (inferredBy_MotifSimilarity).Atf3; Bmyc; Clock; E2f6; Ezh2; Gabpa; Mxi1; Nfe2; Npas2; Sap30; Sp4 (inferredBy_MotifSimilarity_n_Orthology).	9	689	Ctif;Dennd6a;Diaph2;Flad1;Intu;Mcoln1;Slc31a2;Tac1;Usp32
500bp	Bmyc_top50perTarget	transfac_pro__M00322	3.32	0.0517	Bmyc	**	Max; Myc (directAnnotation).Bmyc (inferredBy_Orthology).	E2f6 (inferredBy_MotifSimilarity_n_Orthology).	6	256	Ctif;Dixdc1;Mcoln1;Prr3;Tac1;Usp32
500bp	Bmyc_top50perTarget	transfac_pro__M01145	3.26	0.051	Bmyc	**	Myc (directAnnotation).Bmyc (inferredBy_Orthology).	Max (inferredBy_MotifSimilarity).	12	1117	Acvr2b;Akap1;Ctif;Flad1;Hoxa10;Mcoln1;Proser3;Rdh5;Slc31a2;Stxbp2;Usp32;Utp23
500bp	Bmyc_top50perTarget	cisbp__M0243	3.25	0.0509	Bmyc	*		Arnt; Arnt2; Arntl; Arntl2; Bhlhe40; Clock; Max; Myc; Mycn; Usf1; Usf2 (inferredBy_MotifSimilarity).Bmyc; E2f6; Mxi1 (inferredBy_MotifSimilarity_n_Orthology).	32	4888	Acvr2b;Adal;Akap1;Asxl3;Ctif;Dennd6a;Det1;Diaph2;Dixdc1;Flad1;Gnai1;Gpd2;Hoxa10;Ints2;Intu;Mcoln1;Nf2;Nsrp1;Papd5;Prr3;Rdh5;Repin1;Rps6ka1;Slc25a14;Slc31a2;Stxbp2;Tac1;Tbc1d4;Usp32;Utp23;Wscd2;Znfx1
500bp	Bmyc_top50perTarget	jaspar__MA0059.1	3.24	0.0508	Bmyc	**	Bmyc; Myc (inferredBy_Orthology).	Arnt; Arnt2; Bhlhe40; Max; Mxi1; Mycn; Usf1 (inferredBy_MotifSimilarity).	14	1189	Acvr2b;Akap1;Ctif;Flad1;Hoxa10;Hoxd9;Intu;Mcoln1;Rdh5;Repin1;Slc31a2;Stxbp2;Tac1;Usp32
500bp	Bmyc_top50perTarget	dbcorrdb__MAX__ENCSR000EUP_1__m1	3.17	0.05	Bmyc	*	Max (inferredBy_Orthology).	Mxi1; Myc; Usf2 (inferredBy_MotifSimilarity).Atf1; Atf3; Bhlhe40; Bmyc; E2f6; Esrra; Ezh2; Nfe2; Rad21; Sp4; Srebf1; Stat1; Usf1 (inferredBy_MotifSimilarity_n_Orthology).	12	876	Ctif;Dennd6a;Diaph2;Flad1;Intu;Mcoln1;Prr3;Rdh5;Repin1;Slc31a2;Tac1;Usp32
500bp	Bmyc_top50perTarget	cisbp__M4628	3.15	0.0498	Bmyc	*	Max (inferredBy_Orthology).	Arnt; Arnt2; Ascl1; Bhlhe40; Bhlhe41; Hand1; Hand2; Mitf; Mlx; Mxd1; Mxd3; Mxd4; Mxi1; Myc; Mycn; Myf5; Myf6; Myod1; Myog; Nhlh1; Tal1; Tal2; Tcf12; Tcf3; Tcf4; Tfe3; Tfeb; Tfec; Usf1; Usf2 (inferredBy_MotifSimilarity).Atf3; Bmyc; Tff3 (inferredBy_MotifSimilarity_n_Orthology).	12	989	Ctif;Dennd6a;Diaph2;Flad1;Intu;Mcoln1;Rdh5;Repin1;Slc31a2;Stxbp2;Tac1;Usp32
500bp	Bmyc_top50perTarget	transfac_public__M00615	3.12	0.0496	Bmyc	**	Max; Myc (directAnnotation).Bmyc (inferredBy_Orthology).		6	325	Dennd6a;Diaph2;Flad1;Mcoln1;Tac1;Usp32
500bp	Bmyc_top50perTarget	homer__GNCCACGTGG_n-Myc	3.1	0.0493	Bmyc	*	Mycn (directAnnotation).	Arnt; Arnt2; Bhlhe40; Max; Myc; Usf1 (inferredBy_MotifSimilarity).2010315B03Rik; 2410141K09Rik; 5730507C01Rik; AI987944; AU041133; AW146154; Bmyc; Gm10324; Gm10778; Gm11007; Gm14295; Gm14305; Gm14308; Gm14322; Gm14325; Gm14326; Gm14327; Gm14391; Gm14399; Gm14403; Gm14406; Gm14410; Gm14412; Gm14418; Gm14419; Gm14434; Gm14444; Gm15446; Gm17655; Gm2004; Gm2007; Gm2026; Gm20939; Gm35315; Gm3604; Gm45…	14	1229	Akap1;Asxl3;Ctif;Dennd6a;Diaph2;Flad1;Intu;Mcoln1;Rdh5;Repin1;Slc31a2;Stxbp2;Tac1;Usp32
500bp	Bmyc_top50perTarget	hocomoco__MAX_HUMAN.H11MO.0.A	3.08	0.0491	Bmyc	*	Max (inferredBy_Orthology).	Myc; Mycn (inferredBy_MotifSimilarity).Bmyc; E2f6; Mxi1 (inferredBy_MotifSimilarity_n_Orthology).	10	617	Akap1;Asxl3;Ctif;Flad1;Mcoln1;Rdh5;Slc31a2;Stxbp2;Tac1;Usp32
500bp	Bmyc_top50perTarget	swissregulon__hs__ARNT_ARNT2_BHLHB2_MAX_MYC_USF1.p2	3.08	0.0491	Bmyc	**	Arnt; Arnt2; Bhlhe40; Bmyc; Max; Myc; Usf1 (inferredBy_Orthology).	Mycn; Usf2 (inferredBy_MotifSimilarity).Clock; Mxi1; Npas2 (inferredBy_MotifSimilarity_n_Orthology).	12	876	Ctif;Dennd6a;Diaph2;Flad1;Intu;Mcoln1;Rdh5;Repin1;Slc31a2;Stxbp2;Tac1;Usp32
500bp	Bmyc_top50perTarget	hocomoco__MYCN_HUMAN.H11MO.0.A	3.06	0.0489	Bmyc	*	Mycn (inferredBy_Orthology).	Max; Myc (inferredBy_MotifSimilarity).Bmyc; Mxi1; Sap30 (inferredBy_MotifSimilarity_n_Orthology).	13	1351	Acvr2b;Ctif;Dennd6a;Flad1;Intu;Mcoln1;Prr3;Rdh5;Repin1;Slc31a2;Stxbp2;Tac1;Usp32
500bp	Bmyc_top50perTarget	cisbp__M4596	3.04	0.0488	Bmyc	*	Max (inferredBy_Orthology).	Arnt; Arnt2; Ascl1; Bhlhe40; Bhlhe41; Hand1; Hand2; Mitf; Mxd1; Mxd3; Mxd4; Mxi1; Myc; Mycn; Myf5; Myf6; Myod1; Myog; Nhlh1; Tal1; Tal2; Tcf12; Tcf3; Tcf4; Tfe3; Tfeb; Tfec; Usf1; Usf2 (inferredBy_MotifSimilarity).Atf3; Bach1; Bmyc; E2f6; Nfe2; Sap30; Tff3 (inferredBy_MotifSimilarity_n_Orthology).	30	4629	Acvr2b;Adal;Akap1;Asxl3;Bach2;Cep85l;Ctif;Dennd6a;Diaph2;Flad1;Gnai1;Gpd2;Hoxa10;Hoxd9;Intu;Lst1;Mcoln1;Mtfmt;Nf2;Papd5;Pcyt1a;Rdh5;Repin1;Rps6ka1;Slc25a14;Slc31a2;Stxbp2;Tac1;Usp32;Utp23
500bp	Bmyc_top50perTarget	cisbp__M0234	3.03	0.0486	Bmyc	*		Max; Myc; Mycn (inferredBy_MotifSimilarity).Bmyc; Clock; E2f6; Mxi1; Npas2 (inferredBy_MotifSimilarity_n_Orthology).	29	4387	Acvr2b;Adal;Akap1;Asxl3;Ctif;Dennd6a;Det1;Diaph2;Dixdc1;Flad1;Hoxa10;Hoxd9;Intu;Lsamp;Mcoln1;Nsrp1;Papd5;Prr3;Rdh5;Repin1;Rps6ka1;Slc25a14;Slc31a2;Stxbp2;Tac1;Tomm40l;Usp32;Utp23;Wscd2
500bp	Bmyc_top50perTarget	dbcorrdb__MAX__ENCSR000EHS_1__m1	3.02	0.0485	Bmyc	*	Max (inferredBy_Orthology).	Arnt; Arnt2; Bhlhe40; Mxi1; Myc; Mycn; Usf1; Usf2 (inferredBy_MotifSimilarity).2010315B03Rik; 2410141K09Rik; 5730507C01Rik; AI987944; AU041133; AW146154; Atf3; Bclaf1; Bmyc; Clock; E2f6; Ets1; Ezh2; Gabpa; Gm10324; Gm10778; Gm11007; Gm14295; Gm14305; Gm14308; Gm14322; Gm14325; Gm14326; Gm14327; Gm14391; Gm14399; Gm14403; Gm14406; Gm14410; Gm14412; Gm14418; Gm14419; Gm14434; Gm14444; Gm15446; Gm17…	11	839	Ctif;Dennd6a;Diaph2;Flad1;Intu;Mcoln1;Rdh5;Repin1;Slc31a2;Tac1;Usp32
500bp	Bmyc_w001	dbcorrdb__POLR2A__ENCSR000EAU_1__m1	3.91	0.037	Bmyc	*		Elf1; Elk1; Elk4; Fli1; Gabpa; Gabpb1 (inferredBy_MotifSimilarity).4921501E09Rik; Bclaf1; Bmyc; Elf2; Ets1; Etv6; Ezh2; Gtf2f1; Hcfc1; Myc; Nr2c2; Phf8; Pml; Sin3a; Taf1; Zfp110; Zfp143; Zfp369 (inferredBy_MotifSimilarity_n_Orthology).	1548	4997	0610030E20Rik;1110002L01Rik;1110004E09Rik;1110008F13Rik;1110065P20Rik;1600002H07Rik;1600012H06Rik;1700037H04Rik;1700123O20Rik;1810009A15Rik;1810013L24Rik;1810022K09Rik;1810055G02Rik;2210016F16Rik;2310011J03Rik;2310057M21Rik;2310061I04Rik;2410002F23Rik;2410004B18Rik;2410131K14Rik;2510039O18Rik;2610020C07Rik;2700062C07Rik;2810403A07Rik;3110040N11Rik;3110056K07Rik;5930412G12Rik;6330418K02Rik;9130401…
500bp	Bmyc_w001	dbcorrdb__GABPA__ENCSR000BLO_1__m1	3.88	0.0368	Bmyc	*	Gabpa (inferredBy_Orthology).	Elf1; Elf2; Elf4; Elk1; Elk3; Elk4; Erf; Erg; Ets1; Ets2; Etv1; Etv2; Etv3; Etv4; Etv5; Fev; Fli1; Gabpb1; Gm5454 (inferredBy_MotifSimilarity).4921501E09Rik; Bclaf1; Bmyc; Creb1; E2f4; E2f6; Egr1; Esrra; Etv6; Ezh2; Foxp2; Gm4881; Hcfc1; Irf1; Kdm5a; Kdm5b; Max; Mxi1; Myc; Nr2c2; Phf8; Pml; Rbbp5; Rela; Sin3a; Smarca4; Srebf1; Srebf2; Srf; Supt20; Taf1; Ubtf; Xrcc4; Zfp110; Zfp143; Zfp369; Zmiz1 …	1407	4860	0610030E20Rik;1110002L01Rik;1110004E09Rik;1110008F13Rik;1110065P20Rik;1600002H07Rik;1600012H06Rik;1810009A15Rik;1810022K09Rik;1810055G02Rik;2210016F16Rik;2310011J03Rik;2310035C23Rik;2310057M21Rik;2410002F23Rik;2410004B18Rik;2410131K14Rik;2510039O18Rik;2610020C07Rik;2610524H06Rik;2700062C07Rik;2810403A07Rik;2900076A07Rik;3110040N11Rik;3110056K07Rik;6330418K02Rik;9130401M01Rik;Aaas;Aamp;Aar2;Aatf;A…
500bp	Bmyc_w001	dbcorrdb__ETS1__ENCSR000BKQ_1__m3	3.86	0.0367	Bmyc	*	Ets1 (inferredBy_Orthology).	Elk1; Elk4; Erg; Fli1; Gabpa; Gabpb1 (inferredBy_MotifSimilarity).4921501E09Rik; Bclaf1; Bmyc; Brf1; E2f4; E2f6; Elf1; Elk3; Esrra; Etv1; Etv5; Ezh2; Foxp2; Hcfc1; Kdm5a; Max; Mxi1; Myc; Phf8; Pml; Rbbp5; Rela; Sin3a; Smarca4; Srebf1; Srebf2; Supt20; Taf1; Xrcc4; Zfp110; Zfp143; Zfp369; Zmiz1 (inferredBy_MotifSimilarity_n_Orthology).	1234	3985	0610030E20Rik;1110002L01Rik;1110004E09Rik;1110008F13Rik;1110065P20Rik;1600012H06Rik;1810009A15Rik;1810022K09Rik;1810055G02Rik;2210016F16Rik;2310011J03Rik;2310057M21Rik;2410002F23Rik;2410004B18Rik;2410131K14Rik;2510039O18Rik;2610020C07Rik;2610524H06Rik;2700062C07Rik;2810403A07Rik;3110040N11Rik;3110056K07Rik;9130401M01Rik;Aaas;Aamp;Aar2;Aatf;Abcd4;Abcf1;Abhd2;Abhd4;Abtb1;Acap2;Acbd5;Acin1;Acot8;Acv…
500bp	Bmyc_w001	dbcorrdb__BCLAF1__ENCSR000BJZ_1__m1	3.8	0.0365	Bmyc	*	Bclaf1 (inferredBy_Orthology).	Elf1; Elk1; Elk3; Elk4; Erg; Ets1; Ets2; Etv1; Etv3; Etv4; Fev; Fli1; Gabpa; Gabpb1 (inferredBy_MotifSimilarity).4921501E09Rik; Bmyc; Brf1; E2f6; Elf2; Erf; Etv2; Etv5; Etv6; Ezh2; Foxp2; Hcfc1; Kdm5a; Max; Mxi1; Myc; Nr2c2; Phf8; Pml; Rbbp5; Rela; Sin3a; Taf1; Xrcc4; Zfp110; Zfp143; Zfp369; Zmiz1 (inferredBy_MotifSimilarity_n_Orthology).	1471	4859	0610030E20Rik;1110002L01Rik;1110004E09Rik;1110008F13Rik;1110065P20Rik;1600002H07Rik;1600012H06Rik;1700037H04Rik;1810009A15Rik;1810013L24Rik;1810022K09Rik;1810055G02Rik;2210016F16Rik;2310011J03Rik;2310057M21Rik;2410002F23Rik;2410004B18Rik;2410131K14Rik;2610020C07Rik;2610524H06Rik;2700062C07Rik;2810403A07Rik;2900076A07Rik;3110040N11Rik;4933404O12Rik;6330418K02Rik;9130401M01Rik;Aaas;Aamp;Aar2;Aatf;A…
500bp	Bmyc_w001	dbcorrdb__SIN3A__ENCSR000BGL_1__m1	3.79	0.0364	Bmyc	*	Sin3a (inferredBy_Orthology).	Elf1; Elk1; Elk4; Erg; Ets1; Fli1; Gabpa; Gabpb1 (inferredBy_MotifSimilarity).4921501E09Rik; Bclaf1; Bmyc; Brf1; E2f4; E2f6; Elf2; Ezh2; Foxp2; Hcfc1; Kdm5a; Max; Mxi1; Myc; Nr2c2; Phf8; Pml; Rbbp5; Rela; Smarca4; Srebf1; Srf; Taf1; Ubtf; Xrcc4; Zfp110; Zfp143; Zfp369; Zmiz1 (inferredBy_MotifSimilarity_n_Orthology).	1522	4859	0610030E20Rik;1110002L01Rik;1110004E09Rik;1110008F13Rik;1110065P20Rik;1600012H06Rik;1700030K09Rik;1700037H04Rik;1810009A15Rik;1810013L24Rik;1810022K09Rik;1810055G02Rik;2210016F16Rik;2310011J03Rik;2310057M21Rik;2410002F23Rik;2410004B18Rik;2410131K14Rik;2610020C07Rik;2610524H06Rik;2700062C07Rik;2810403A07Rik;3110040N11Rik;3110056K07Rik;5930412G12Rik;6330418K02Rik;9130401M01Rik;Aaas;Aamp;Aar2;Aatf;A…
500bp	Bmyc_w001	dbcorrdb__ELF1__ENCSR000BPT_1__m2	3.79	0.0364	Bmyc	*	Elf1 (inferredBy_Orthology).	Elk1; Elk4; Erg; Ets1; Fli1; Gabpa; Gabpb1 (inferredBy_MotifSimilarity).4921501E09Rik; Bclaf1; Bmyc; Brf1; Ctcf; E2f6; Elf2; Elf5; Elk3; Esrra; Etv1; Etv5; Ezh2; Foxp2; Hcfc1; Hdac2; Max; Mxi1; Myc; Nr2c2; Phf8; Pml; Rad21; Rbbp5; Sin3a; Smarca4; Sp2; Srebf1; Srebf2; Taf1; Thap1; Ubtf; Xrcc4; Zfp110; Zfp143; Zfp369 (inferredBy_MotifSimilarity_n_Orthology).	1555	4860	0610030E20Rik;1110002L01Rik;1110004E09Rik;1110008F13Rik;1110065P20Rik;1600002H07Rik;1600012H06Rik;1700037H04Rik;1810009A15Rik;1810013L24Rik;1810022K09Rik;1810055G02Rik;2210016F16Rik;2310011J03Rik;2310057M21Rik;2310061I04Rik;2410002F23Rik;2410004B18Rik;2410131K14Rik;2610020C07Rik;2610524H06Rik;2700062C07Rik;2810403A07Rik;2900076A07Rik;3110040N11Rik;5930412G12Rik;6330418K02Rik;9130401M01Rik;Aaas;Aa…
500bp	Bmyc_w001	dbcorrdb__POLR2A__ENCSR000DLY_1__m1	3.78	0.0364	Bmyc	*		Elk1; Elk4; Fli1; Gabpa; Gabpb1 (inferredBy_MotifSimilarity).4921501E09Rik; Bclaf1; Bmyc; Elf1; Ets1; Ezh2; Hcfc1; Myc; Phf8; Pml; Rbbp5; Sin3a; Taf1; Thap1; Zfp143 (inferredBy_MotifSimilarity_n_Orthology).	1468	4859	0610030E20Rik;1110002L01Rik;1110004E09Rik;1110008F13Rik;1110065P20Rik;1600012H06Rik;1700123O20Rik;1810009A15Rik;1810013L24Rik;1810022K09Rik;1810043G02Rik;1810055G02Rik;2210016F16Rik;2310011J03Rik;2310057M21Rik;2310061I04Rik;2410004B18Rik;2410131K14Rik;2610020C07Rik;2610524H06Rik;2700062C07Rik;2810006K23Rik;2810403A07Rik;3110040N11Rik;3110056K07Rik;5930412G12Rik;6330418K02Rik;Aaas;Aamdc;Aamp;Aar2;…
500bp	Bmyc_w001	dbcorrdb__POLR2A__ENCSR000BGO_1__m1	3.73	0.0361	Bmyc	*		Elk1; Elk4; Erg; Ets1; Etv1; Etv4; Fli1; Gabpa; Gabpb1 (inferredBy_MotifSimilarity).4921501E09Rik; Bclaf1; Bmyc; E2f1; E2f6; Elf1; Etv6; Ezh2; Foxp2; Hcfc1; Irf1; Mxi1; Myc; Nrf1; Phf8; Pml; Rbbp5; Rela; Sin3a; Srf; Taf1; Thap1; Xrcc4; Zfp110; Zfp143; Zfp369 (inferredBy_MotifSimilarity_n_Orthology).	1534	4897	0610030E20Rik;1110002L01Rik;1110004E09Rik;1110008F13Rik;1110065P20Rik;1600002H07Rik;1600012H06Rik;1700037H04Rik;1700123O20Rik;1810009A15Rik;1810013L24Rik;1810022K09Rik;1810055G02Rik;2210016F16Rik;2310011J03Rik;2310057M21Rik;2310061I04Rik;2410002F23Rik;2410004B18Rik;2410131K14Rik;2610020C07Rik;2610524H06Rik;2700062C07Rik;2810006K23Rik;2810403A07Rik;2900076A07Rik;3110040N11Rik;3110056K07Rik;5930412…
500bp	Bmyc_w001	dbcorrdb__PHF8__ENCSR000AQH_1__m1	3.72	0.0361	Bmyc	*	4921501E09Rik; Phf8 (inferredBy_Orthology).	Elf1; Elk1; Elk4; Erg; Ets1; Fli1; Gabpa; Gabpb1 (inferredBy_MotifSimilarity).Bclaf1; Bhlhe40; Bmyc; Brf1; Ctcf; E2f6; Elf2; Esrra; Etv1; Etv6; Ezh2; Foxp2; Hcfc1; Hdac2; Kdm5b; Max; Mxi1; Myc; Nr2c2; Pml; Rbbp5; Rela; Sin3a; Smarca4; Sp2; Srebf1; Srebf2; Taf1; Ubtf; Xrcc4; Zfp110; Zfp143; Zfp369; Zmiz1 (inferredBy_MotifSimilarity_n_Orthology).	1579	4999	0610030E20Rik;1110002L01Rik;1110004E09Rik;1110008F13Rik;1110065P20Rik;1600002H07Rik;1600012H06Rik;1700030K09Rik;1700037H04Rik;1810009A15Rik;1810013L24Rik;1810022K09Rik;1810055G02Rik;2210016F16Rik;2310011J03Rik;2310057M21Rik;2310061I04Rik;2410002F23Rik;2410004B18Rik;2410131K14Rik;2610020C07Rik;2610524H06Rik;2700062C07Rik;2810403A07Rik;2900076A07Rik;3010003L21Rik;3110040N11Rik;3110062M04Rik;5930412…
500bp	Bmyc_w001	dbcorrdb__POLR2A__ENCSR000EBK_1__m1	3.71	0.036	Bmyc	*		Elk1; Elk4; Erg; Fli1; Gabpa; Gabpb1 (inferredBy_MotifSimilarity).4921501E09Rik; Bclaf1; Bhlhe40; Bmyc; Ctcf; E2f6; Elf1; Ets1; Ezh2; Foxp2; Hcfc1; Kdm5b; Max; Mxi1; Myc; Phf8; Pml; Rbbp5; Sin3a; Srf; Taf1; Thap1; Xrcc4; Zfp143 (inferredBy_MotifSimilarity_n_Orthology).	1544	4971	0610030E20Rik;1110002L01Rik;1110004E09Rik;1110008F13Rik;1110065P20Rik;1190007I07Rik;1600002H07Rik;1600012H06Rik;1700030K09Rik;1700123O20Rik;1810009A15Rik;1810013L24Rik;1810022K09Rik;1810055G02Rik;2210016F16Rik;2310011J03Rik;2310057M21Rik;2310061I04Rik;2410004B18Rik;2410131K14Rik;2610020C07Rik;2610524H06Rik;2700062C07Rik;2810403A07Rik;3110040N11Rik;3110056K07Rik;5930412G12Rik;6330418K02Rik;9130401…
500bp	Bmyc_w001	dbcorrdb__ELF1__ENCSR000BMB_1__m1	3.69	0.0359	Bmyc	*	Elf1 (inferredBy_Orthology).	Ehf; Elf2; Elf4; Elk1; Elk4; Erg; Ets1; Etv2; Etv6; Fli1; Gabpa; Gabpb1 (inferredBy_MotifSimilarity).4921501E09Rik; Bclaf1; Bmyc; E2f4; E2f6; Egr1; Elf5; Elk3; Erf; Etv3; Ezh2; Foxp2; Gm4881; Hcfc1; Irf1; Mxi1; Myc; Nr2c2; Phf8; Pml; Rbbp5; Rela; Sin3a; Smarca4; Srebf1; Srebf2; Srf; Taf1; Xrcc4; Zfp110; Zfp143; Zfp369 (inferredBy_MotifSimilarity_n_Orthology).	1369	4803	0610030E20Rik;1110002L01Rik;1110004E09Rik;1110008F13Rik;1600002H07Rik;1600012H06Rik;1810009A15Rik;1810022K09Rik;1810055G02Rik;2210016F16Rik;2310011J03Rik;2310035C23Rik;2310057M21Rik;2410004B18Rik;2410131K14Rik;2510039O18Rik;2610020C07Rik;2700062C07Rik;2810403A07Rik;2900076A07Rik;3110040N11Rik;6330418K02Rik;9130401M01Rik;Aaas;Aamp;Aar2;Aatf;Abcd4;Abcf1;Abhd2;Abhd4;Acap2;Acbd5;Acin1;Acot8;Acvr1;Acv…
500bp	Bmyc_w001	dbcorrdb__POLR2A__ENCSR000DMK_1__m1	3.69	0.0359	Bmyc	*		Bmyc; Creb1; Ctcf; Elf1; Elk1; Elk4; Esrra; Ets1; Ezh2; Gabpa; Mxi1; Myc; Pml; Sin3a; Smarca4; Srebf1; Srf; Taf1; Xrcc4; Zfp143 (inferredBy_MotifSimilarity_n_Orthology).	1498	4872	0610030E20Rik;1110002L01Rik;1110004E09Rik;1110008F13Rik;1110065P20Rik;1600002H07Rik;1600012H06Rik;1810009A15Rik;1810013L24Rik;1810022K09Rik;1810055G02Rik;2210016F16Rik;2310011J03Rik;2310057M21Rik;2310061I04Rik;2410004B18Rik;2410131K14Rik;2510039O18Rik;2610020C07Rik;2610524H06Rik;2700062C07Rik;2810403A07Rik;3110040N11Rik;5930412G12Rik;6330418K02Rik;9130401M01Rik;Aaas;Aamp;Aar2;Aatf;Abcc5;Abcd4;Abc…
500bp	Bmyc_w001	dbcorrdb__GABPA__ENCSR000BPY_1__m1	3.69	0.0359	Bmyc	*	Gabpa (inferredBy_Orthology).	Elk1; Elk3; Elk4; Erg; Ets1; Ets2; Etv1; Etv3; Etv4; Fev; Fli1; Gabpb1 (inferredBy_MotifSimilarity).4921501E09Rik; Bclaf1; Bhlhe40; Bmyc; Ctcf; Egr1; Elf1; Elf2; Erf; Esrra; Etv2; Etv5; Etv6; Ezh2; Gm4881; Hcfc1; Max; Mxi1; Myc; Phf8; Pml; Sin3a; Srf; Taf1; Xrcc4; Yy1; Zfp143 (inferredBy_MotifSimilarity_n_Orthology).	1381	4548	0610030E20Rik;1110004E09Rik;1110008F13Rik;1110065P20Rik;1600002H07Rik;1600012H06Rik;1810009A15Rik;1810022K09Rik;1810055G02Rik;2210016F16Rik;2310011J03Rik;2310035C23Rik;2310057M21Rik;2410004B18Rik;2410131K14Rik;2610020C07Rik;2610524H06Rik;2700062C07Rik;2810403A07Rik;2900076A07Rik;3110040N11Rik;6330418K02Rik;9130401M01Rik;Aaas;Aamp;Aar2;Aatf;Abcd4;Abcf1;Abhd2;Abhd4;Abtb1;Acap2;Acbd5;Acin1;Acot8;Acv…
500bp	Bmyc_w001	dbcorrdb__GABPA__ENCSR000BJK_1__m1	3.68	0.0358	Bmyc	*	Gabpa (inferredBy_Orthology).	Elf1; Elk1; Elk3; Elk4; Erg; Ets1; Ets2; Etv1; Etv4; Fev; Fli1; Gabpb1 (inferredBy_MotifSimilarity).4921501E09Rik; Bclaf1; Bmyc; Brf1; Cebpb; Ctcf; E2f6; Egr1; Elf2; Erf; Esrra; Etv2; Etv3; Etv5; Etv6; Ezh2; Gm4881; Gtf2f1; Hcfc1; Hdac2; Kdm5b; Max; Mxi1; Myc; Nelfe; Nr2c2; Phf8; Pml; Rad21; Rbbp5; Rela; Sin3a; Smarca4; Srebf1; Srebf2; Taf1; Ubtf; Xrcc4; Zfp143; Zmiz1 (inferredBy_MotifSimilarity_…	1512	4908	0610030E20Rik;1110002L01Rik;1110004E09Rik;1110008F13Rik;1110065P20Rik;1600002H07Rik;1600012H06Rik;1700037H04Rik;1810009A15Rik;1810022K09Rik;1810055G02Rik;2210016F16Rik;2310011J03Rik;2310035C23Rik;2310057M21Rik;2410002F23Rik;2410004B18Rik;2410131K14Rik;2510039O18Rik;2610020C07Rik;2610524H06Rik;2700062C07Rik;2810403A07Rik;2900076A07Rik;3110040N11Rik;3110056K07Rik;6330418K02Rik;9130401M01Rik;Aaas;Aa…
500bp	Bmyc_w001	dbcorrdb__HCFC1__ENCSR000ECH_1__m3	3.66	0.0357	Bmyc	*	Hcfc1 (inferredBy_Orthology).	Elf1; Elk1; Elk4; Erg; Ets1; Fli1; Gabpa; Gabpb1 (inferredBy_MotifSimilarity).4921501E09Rik; Bclaf1; Bmyc; E2f4; E2f6; Egr1; Elf2; Esrra; Etv1; Etv6; Ezh2; Foxp2; Kdm5a; Max; Mxi1; Myc; Nr2c2; Phf8; Pml; Rbbp5; Rela; Sin3a; Smarca4; Srebf1; Taf1; Xrcc4; Zfp110; Zfp143; Zfp369; Zmiz1 (inferredBy_MotifSimilarity_n_Orthology).	1578	4985	0610030E20Rik;1110002L01Rik;1110004E09Rik;1110008F13Rik;1110065P20Rik;1600002H07Rik;1600012H06Rik;1700030K09Rik;1700037H04Rik;1810009A15Rik;1810013L24Rik;1810022K09Rik;1810055G02Rik;2210016F16Rik;2310011J03Rik;2310057M21Rik;2310061I04Rik;2410002F23Rik;2410004B18Rik;2410131K14Rik;2610020C07Rik;2610524H06Rik;2700062C07Rik;2810403A07Rik;2900076A07Rik;3110040N11Rik;5930412G12Rik;6330418K02Rik;9130401…
500bp	Bmyc_w001	dbcorrdb__GABPA__ENCSR000BIW_1__m1	3.65	0.0357	Bmyc	*	Gabpa (inferredBy_Orthology).	Elk1; Elk3; Elk4; Erg; Ets1; Ets2; Etv1; Etv4; Fli1; Gabpb1 (inferredBy_MotifSimilarity).4921501E09Rik; Bclaf1; Bhlhe40; Bmyc; Egr1; Elf1; Elf2; Erf; Etv2; Etv3; Etv5; Etv6; Ezh2; Fev; Gm4881; Hcfc1; Max; Mxi1; Myc; Phf8; Pml; Rbbp5; Rest; Sin3a; Smarca4; Srebf1; Srf; Taf1; Xrcc4; Zfp143; Zmiz1 (inferredBy_MotifSimilarity_n_Orthology).	1517	4954	0610030E20Rik;1110002L01Rik;1110004E09Rik;1110008F13Rik;1110065P20Rik;1600002H07Rik;1600012H06Rik;1810009A15Rik;1810022K09Rik;1810055G02Rik;2210016F16Rik;2310011J03Rik;2310035C23Rik;2310057M21Rik;2410002F23Rik;2410004B18Rik;2410131K14Rik;2510039O18Rik;2610020C07Rik;2610524H06Rik;2700062C07Rik;2810403A07Rik;2900076A07Rik;3110040N11Rik;6330418K02Rik;9130401M01Rik;Aaas;Aamp;Aar2;Aatf;Abcd4;Abcf1;Abh…
500bp	Bmyc_w001	dbcorrdb__GABPA__ENCSR000BGC_1__m1	3.64	0.0356	Bmyc	*	Gabpa (inferredBy_Orthology).	Elf1; Elk1; Elk3; Elk4; Erg; Ets1; Etv1; Etv4; Fli1; Gabpb1 (inferredBy_MotifSimilarity).4921501E09Rik; Bclaf1; Bhlhe40; Bmyc; Brf1; E2f6; Egr1; Elf2; Erf; Esrra; Etv3; Etv6; Ezh2; Fev; Gm4881; Hcfc1; Kdm5b; Max; Mxi1; Myc; Nr2c2; Phf8; Pml; Rbbp5; Rela; Sin3a; Srebf2; Taf1; Ubtf; Xrcc4; Zfp110; Zfp143; Zfp369; Zmiz1 (inferredBy_MotifSimilarity_n_Orthology).	1581	4976	0610030E20Rik;1110002L01Rik;1110004E09Rik;1110008F13Rik;1110065P20Rik;1600002H07Rik;1600012H06Rik;1700030K09Rik;1810009A15Rik;1810013L24Rik;1810022K09Rik;1810055G02Rik;2210016F16Rik;2310011J03Rik;2310057M21Rik;2410002F23Rik;2410004B18Rik;2410131K14Rik;2610020C07Rik;2610524H06Rik;2700062C07Rik;2810403A07Rik;2900076A07Rik;3010003L21Rik;3110040N11Rik;3110056K07Rik;3110062M04Rik;3830406C13Rik;6330418…
500bp	Bmyc_w001	dbcorrdb__POLR2A__ENCSR000EBC_1__m1	3.62	0.0355	Bmyc	*		Fli1 (inferredBy_MotifSimilarity).4921501E09Rik; Bclaf1; Bhlhe40; Bmyc; Brf1; Ctcf; E2f1; E2f6; Elf1; Elk1; Elk4; Ets1; Ezh2; Foxp2; Gabpa; Hcfc1; Hdac2; Max; Mxi1; Myc; Nrf1; Phf8; Pml; Rbbp5; Sin3a; Taf1; Thap1; Xrcc4; Zfp110; Zfp143; Zfp369 (inferredBy_MotifSimilarity_n_Orthology).	1499	4859	0610030E20Rik;1110002L01Rik;1110004E09Rik;1110008F13Rik;1110065P20Rik;1190007I07Rik;1600012H06Rik;1700123O20Rik;1810009A15Rik;1810013L24Rik;1810022K09Rik;1810043G02Rik;1810055G02Rik;2210016F16Rik;2310011J03Rik;2310057M21Rik;2310061I04Rik;2410004B18Rik;2410131K14Rik;2610020C07Rik;2610524H06Rik;2700062C07Rik;2810006K23Rik;2810403A07Rik;3110040N11Rik;3110056K07Rik;5930412G12Rik;6330418K02Rik;9130401…
500bp	Bmyc_w001	dbcorrdb__GABPA__ENCSR000BHS_1__m1	3.6	0.0354	Bmyc	*	Gabpa (inferredBy_Orthology).	Elf1; Elf2; Elf4; Elk1; Elk3; Elk4; Erg; Ets2; Etv1; Etv4; Fli1; Gabpb1 (inferredBy_MotifSimilarity).4921501E09Rik; Bclaf1; Bhlhe40; Bmyc; Brf1; Brf2; Ctcf; Egr1; Erf; Esrra; Ets1; Etv3; Etv5; Etv6; Ezh2; Fev; Gm4881; Hcfc1; Max; Mxi1; Myc; Phf8; Pml; Rad21; Rbbp5; Sin3a; Srf; Taf1; Xrcc4; Yy1; Zfp143; Zmiz1 (inferredBy_MotifSimilarity_n_Orthology).	1539	4954	0610030E20Rik;1110002L01Rik;1110004E09Rik;1110008F13Rik;1110065P20Rik;1600002H07Rik;1600012H06Rik;1810009A15Rik;1810013L24Rik;1810022K09Rik;1810055G02Rik;2210016F16Rik;2310011J03Rik;2310035C23Rik;2310057M21Rik;2410002F23Rik;2410004B18Rik;2410131K14Rik;2610020C07Rik;2610524H06Rik;2700062C07Rik;2810403A07Rik;2900076A07Rik;3110040N11Rik;6330418K02Rik;9130401M01Rik;Aaas;Aamp;Aar2;Aatf;Abcd4;Abcf1;Abh…
500bp	Bmyc_w001	dbcorrdb__RBBP5__ENCSR000AQI_1__m1	3.59	0.0354	Bmyc	*	Rbbp5 (inferredBy_Orthology).	4921501E09Rik; Bclaf1; Bmyc; E2f6; Elf1; Elk1; Elk4; Ets1; Ezh2; Gabpa; Hcfc1; Kdm5a; Kdm5b; Mxi1; Myc; Phf8; Pml; Sin3a; Taf1; Yy1; Zmiz1 (inferredBy_MotifSimilarity_n_Orthology).	1479	4954	0610030E20Rik;1110002L01Rik;1110004E09Rik;1110008F13Rik;1110065P20Rik;1190007I07Rik;1600002H07Rik;1600012H06Rik;1600020E01Rik;1700037H04Rik;1810009A15Rik;1810013L24Rik;1810022K09Rik;1810055G02Rik;2210013O21Rik;2210016F16Rik;2310011J03Rik;2310057M21Rik;2410004B18Rik;2410131K14Rik;2610020C07Rik;2610524H06Rik;2700062C07Rik;2810403A07Rik;2900076A07Rik;4833439L19Rik;5730409E04Rik;5930412G12Rik;6330418…
500bp	Bmyc_w001	dbcorrdb__SIN3A__ENCSR000BLR_1__m2	3.58	0.0353	Bmyc	*	Sin3a (inferredBy_Orthology).	Elf1; Elk1; Elk4; Erg; Ets1; Fli1; Gabpa; Gabpb1 (inferredBy_MotifSimilarity).4921501E09Rik; Bclaf1; Bmyc; Brf1; E2f4; E2f6; Elf2; Ezh2; Foxp2; Hcfc1; Mxi1; Myc; Phf8; Pml; Rbbp5; Rela; Srebf1; Srf; Taf1; Ubtf; Xrcc4; Zfp110; Zfp143; Zfp369; Zmiz1 (inferredBy_MotifSimilarity_n_Orthology).	1454	4872	0610030E20Rik;1110002L01Rik;1110004E09Rik;1110008F13Rik;1110065P20Rik;1190007I07Rik;1600002H07Rik;1600012H06Rik;1700066M21Rik;1810009A15Rik;1810022K09Rik;1810055G02Rik;2210016F16Rik;2310011J03Rik;2310057M21Rik;2310061I04Rik;2410002F23Rik;2410004B18Rik;2410131K14Rik;2510039O18Rik;2610020C07Rik;2610524H06Rik;2700062C07Rik;2810403A07Rik;3110040N11Rik;3110056K07Rik;5930412G12Rik;6330418K02Rik;9130401…
500bp	Bmyc_w001	dbcorrdb__ELK1__ENCSR000DZB_1__m1	3.58	0.0353	Bmyc	*	Elk1 (inferredBy_Orthology).	Elf1; Elk3; Elk4; Erg; Ets1; Ets2; Etv1; Etv3; Etv4; Etv5; Fev; Fli1; Gabpa; Gabpb1; Gm5454 (inferredBy_MotifSimilarity).4921501E09Rik; Bclaf1; Bhlhe40; Bmyc; Brf2; Ctcf; Egr1; Erf; Esrra; Etv2; Etv6; Ezh2; Gm4881; Hcfc1; Max; Mxi1; Myc; Phf8; Pml; Sin3a; Srf; Taf1; Xrcc4; Yy1; Zfp143; Zmiz1 (inferredBy_MotifSimilarity_n_Orthology).	1375	4506	0610030E20Rik;1110002L01Rik;1110004E09Rik;1110008F13Rik;1110065P20Rik;1600002H07Rik;1600012H06Rik;1810009A15Rik;1810022K09Rik;1810055G02Rik;2210016F16Rik;2310011J03Rik;2310035C23Rik;2310057M21Rik;2410002F23Rik;2410004B18Rik;2410131K14Rik;2610020C07Rik;2610524H06Rik;2700062C07Rik;2810403A07Rik;2900076A07Rik;3110040N11Rik;6330418K02Rik;9130401M01Rik;Aaas;Aamp;Aar2;Aatf;Abcd4;Abcf1;Abhd2;Abhd4;Acaa2…
500bp	Bmyc_w001	dbcorrdb__ELK4__ENCSR000EVI_1__m1	3.54	0.0351	Bmyc	*	Elk4 (inferredBy_Orthology).	Elf1; Elf2; Elf4; Elk1; Elk3; Erg; Ets1; Ets2; Etv1; Etv3; Etv4; Etv5; Fev; Fli1; Gabpa; Gabpb1; Gm5454 (inferredBy_MotifSimilarity).4921501E09Rik; Bclaf1; Bmyc; Brf1; Ctcf; E2f4; E2f6; Egr1; Erf; Etv2; Etv6; Ezh2; Gm4881; Hcfc1; Hdac2; Max; Maz; Mxi1; Myc; Nelfe; Phf8; Pml; Rbbp5; Sin3a; Smarca4; Srebf1; Srf; Taf1; Xrcc4; Zfp143; Zmiz1 (inferredBy_MotifSimilarity_n_Orthology).	1533	4871	0610030E20Rik;1110002L01Rik;1110004E09Rik;1110008F13Rik;1110065P20Rik;1190007I07Rik;1600002H07Rik;1600012H06Rik;1810009A15Rik;1810022K09Rik;1810055G02Rik;2210016F16Rik;2310011J03Rik;2310057M21Rik;2410002F23Rik;2410004B18Rik;2410131K14Rik;2610020C07Rik;2610524H06Rik;2700062C07Rik;2810403A07Rik;2900076A07Rik;3110040N11Rik;3110056K07Rik;3110062M04Rik;3830406C13Rik;6330418K02Rik;9130401M01Rik;Aaas;Aa…
500bp	Bmyc_w001	dbcorrdb__POLR2A__ENCSR000EAM_1__m1	3.48	0.0348	Bmyc	*		Fli1 (inferredBy_MotifSimilarity).4921501E09Rik; Bclaf1; Bmyc; Brf1; Creb1; E2f6; Elf1; Elk4; Esrra; Ets1; Ezh2; Gabpa; Gtf2f1; Hcfc1; Max; Mxi1; Myc; Nr2c2; Phf8; Pml; Rbbp5; Sin3a; Smarca4; Srebf1; Taf1; Xrcc4; Zfp110; Zfp143; Zfp369; Zmiz1 (inferredBy_MotifSimilarity_n_Orthology).	1538	4947	0610030E20Rik;1110002L01Rik;1110004E09Rik;1110008F13Rik;1110065P20Rik;1600002H07Rik;1600012H06Rik;1700123O20Rik;1810009A15Rik;1810013L24Rik;1810022K09Rik;1810043G02Rik;1810055G02Rik;2210016F16Rik;2310011J03Rik;2310057M21Rik;2310061I04Rik;2410002F23Rik;2410004B18Rik;2410131K14Rik;2610020C07Rik;2700062C07Rik;2810006K23Rik;2810403A07Rik;3110040N11Rik;3110056K07Rik;5930412G12Rik;6330418K02Rik;9130401…
500bp	Bmyc_w001	dbcorrdb__ELK1__ENCSR000EFU_1__m1	3.47	0.0348	Bmyc	*	Elk1 (inferredBy_Orthology).	Elk3; Elk4; Erg; Ets1; Ets2; Etv1; Etv3; Etv4; Etv5; Fev; Fli1; Gabpa; Gabpb1; Gm5454 (inferredBy_MotifSimilarity).4921501E09Rik; Bclaf1; Bhlhe40; Bmyc; Ctcf; Egr1; Elf1; Elf2; Erf; Etv2; Etv6; Gm4881; Hcfc1; Max; Myc; Phf8; Rbbp5; Sin3a; Srf; Taf1; Yy1; Zfp143 (inferredBy_MotifSimilarity_n_Orthology).	1252	4162	0610030E20Rik;1110004E09Rik;1110008F13Rik;1110065P20Rik;1600012H06Rik;1810009A15Rik;1810022K09Rik;1810055G02Rik;2210016F16Rik;2310011J03Rik;2310035C23Rik;2310057M21Rik;2410004B18Rik;2410131K14Rik;2610020C07Rik;2610524H06Rik;2700062C07Rik;2810403A07Rik;2900076A07Rik;3110040N11Rik;3110056K07Rik;6330418K02Rik;9130401M01Rik;Aaas;Aamp;Aar2;Aatf;Abcd4;Abcf1;Abhd2;Abhd4;Acap2;Acbd5;Acin1;Acot8;Acvr1;Acv…
500bp	Bmyc_w001	dbcorrdb__ELK1__ENCSR000ECI_1__m1	3.47	0.0347	Bmyc	*	Elk1 (inferredBy_Orthology).	Elk3; Elk4; Erg; Ets2; Etv1; Etv3; Etv4; Etv5; Fev; Fli1; Gabpa; Gabpb1 (inferredBy_MotifSimilarity).4921501E09Rik; Bclaf1; Bhlhe40; Bmyc; Brf1; Brf2; Creb1; Egr1; Elf1; Elf2; Erf; Esrra; Ets1; Etv2; Etv6; Ezh2; Gm4881; Hcfc1; Max; Mxi1; Myc; Phf8; Sin3a; Smarca4; Srebf2; Srf; Taf1; Xrcc4; Yy1; Zmiz1 (inferredBy_MotifSimilarity_n_Orthology).	1470	4973	0610030E20Rik;1110002L01Rik;1110004E09Rik;1110008F13Rik;1110065P20Rik;1600002H07Rik;1600012H06Rik;1810009A15Rik;1810022K09Rik;1810055G02Rik;2210016F16Rik;2310011J03Rik;2310035C23Rik;2310057M21Rik;2410002F23Rik;2410004B18Rik;2410131K14Rik;2610020C07Rik;2610524H06Rik;2700062C07Rik;2810403A07Rik;2900076A07Rik;3110040N11Rik;6330418K02Rik;9130401M01Rik;Aaas;Aamp;Aar2;Aatf;Abcd4;Abcf1;Abhd2;Abhd4;Abtb1…
500bp	Bmyc_w001	dbcorrdb__ELF1__ENCSR000BMZ_1__m1	3.46	0.0347	Bmyc	*	Elf1 (inferredBy_Orthology).	Ehf; Elf2; Elf3; Elf4; Elf5; Elk1; Elk3; Elk4; Erg; Ets1; Etv2; Etv6; Fli1; Gabpa; Gabpb1 (inferredBy_MotifSimilarity).4921501E09Rik; Bclaf1; Bmyc; Egr1; Erf; Etv3; Gm4881; Hcfc1; Irf1; Myc; Phf8; Pml; Rbbp5; Rela; Sin3a; Srf; Taf1; Zfp143 (inferredBy_MotifSimilarity_n_Orthology).	956	3270	0610030E20Rik;1110004E09Rik;1600002H07Rik;1600012H06Rik;1810022K09Rik;1810055G02Rik;2210016F16Rik;2310011J03Rik;2310035C23Rik;2310057M21Rik;2410004B18Rik;2410131K14Rik;2510039O18Rik;2610020C07Rik;2700062C07Rik;2810403A07Rik;3110040N11Rik;6330418K02Rik;Aaas;Aamp;Aar2;Aatf;Abcd4;Abcf1;Abhd4;Acap2;Acbd5;Acin1;Acot8;Acvr1;Acvr2a;Ada;Adam17;Adamts1;Adamts15;Adipor1;Adnp2;Adpgk;Adsl;Agl;Ago4;Aip;Ak3;Ak…
500bp	Bmyc_w001	dbcorrdb__POLR2A__ENCSR000FAW_1__m1	3.41	0.0344	Bmyc	*		4921501E09Rik; Bmyc; Elf1; Elk1; Elk4; Ets1; Gabpa; Hcfc1; Myc; Nrf1; Phf8; Pml; Sin3a; Srf; Taf1; Zfp143 (inferredBy_MotifSimilarity_n_Orthology).	1539	4961	0610030E20Rik;1110002L01Rik;1110004E09Rik;1110008F13Rik;1110065P20Rik;1600012H06Rik;1700123O20Rik;1810009A15Rik;1810013L24Rik;1810022K09Rik;1810043G02Rik;1810055G02Rik;2210016F16Rik;2310011J03Rik;2310057M21Rik;2310061I04Rik;2410004B18Rik;2410131K14Rik;2610020C07Rik;2610524H06Rik;2700062C07Rik;2810006K23Rik;2810403A07Rik;2900076A07Rik;3110040N11Rik;3110056K07Rik;5930412G12Rik;6330418K02Rik;9130401…
500bp	Bmyc_w001	dbcorrdb__TAF1__ENCSR000BKS_1__m1	3.31	0.0339	Bmyc	*	Taf1 (inferredBy_Orthology).	Bclaf1; Bmyc; Elk1; Elk4; Ets1; Ezh2; Gabpa; Kdm5a; Max; Myc; Rbbp5; Sin3a; Thap1; Yy1 (inferredBy_MotifSimilarity_n_Orthology).	1496	4923	0610009B22Rik;0610030E20Rik;1110002L01Rik;1110004E09Rik;1110008F13Rik;1110065P20Rik;1190007I07Rik;1600002H07Rik;1600012H06Rik;1600020E01Rik;1700017B05Rik;1700037H04Rik;1700066M21Rik;1810009A15Rik;1810022K09Rik;1810055G02Rik;2210013O21Rik;2210016F16Rik;2310011J03Rik;2310057M21Rik;2410004B18Rik;2410131K14Rik;2700062C07Rik;2810403A07Rik;2900076A07Rik;3110040N11Rik;5930412G12Rik;6330418K02Rik;9130401…
500bp	Bmyc_w001	dbcorrdb__POLR2A__ENCSR000BHH_1__m1	3.29	0.0338	Bmyc	*		Fli1 (inferredBy_MotifSimilarity).4921501E09Rik; Bclaf1; Bhlhe40; Bmyc; Brf1; Cebpb; Ctcf; E2f1; E2f6; Elf1; Elk1; Elk4; Esrra; Ets1; Ezh2; Foxp2; Gabpa; Hcfc1; Hdac2; Max; Mxi1; Myc; Nelfe; Nrf1; Phf8; Pml; Rbbp5; Sin3a; Smarca4; Srebf1; Srebf2; Supt20; Taf1; Thap1; Xrcc4; Zfp110; Zfp143; Zfp369; Zmiz1 (inferredBy_MotifSimilarity_n_Orthology).	1442	4656	0610030E20Rik;1110002L01Rik;1110004E09Rik;1110008F13Rik;1600012H06Rik;1810009A15Rik;1810013L24Rik;1810022K09Rik;1810043G02Rik;1810055G02Rik;2210016F16Rik;2310011J03Rik;2310057M21Rik;2310061I04Rik;2410004B18Rik;2410131K14Rik;2610020C07Rik;2700062C07Rik;2810006K23Rik;2810403A07Rik;3110040N11Rik;3110056K07Rik;3830406C13Rik;5930412G12Rik;6330418K02Rik;Aaas;Aamp;Aatf;Abcc5;Abcd4;Abcf1;Abcf2;Abcf3;Abhd…
500bp	Bmyc_w001	dbcorrdb__ELF1__ENCSR000BMD_1__m1	3.26	0.0337	Bmyc	*	Elf1 (inferredBy_Orthology).	Ehf; Elf3; Elf5; Elk1; Elk3; Elk4; Erg; Ets1; Etv2; Etv6; Fli1; Gabpa; Gabpb1 (inferredBy_MotifSimilarity).4921501E09Rik; Bclaf1; Bmyc; Egr1; Elf2; Elf4; Erf; Etv3; Gm4881; Hcfc1; Myc; Phf8; Pml; Rela; Sin3a; Srf; Taf1; Zfp143 (inferredBy_MotifSimilarity_n_Orthology).	946	3233	0610030E20Rik;1110004E09Rik;1600002H07Rik;1600012H06Rik;1810022K09Rik;1810055G02Rik;2210016F16Rik;2310011J03Rik;2310035C23Rik;2310057M21Rik;2410004B18Rik;2410131K14Rik;2510039O18Rik;2610020C07Rik;2700062C07Rik;2810403A07Rik;2900076A07Rik;3110040N11Rik;6330418K02Rik;Aaas;Aamp;Aar2;Aatf;Abcd4;Abcf1;Abhd4;Acap2;Acbd5;Acin1;Acot8;Acvr1;Acvr2a;Ada;Adam17;Adamts1;Adamts15;Adipor1;Adnp2;Adpgk;Adsl;Agl;A…
500bp	Bmyc_w001	dbcorrdb__TAF1__ENCSR000BQF_1__m1	3.23	0.0335	Bmyc	*	Taf1 (inferredBy_Orthology).	Yy1 (inferredBy_MotifSimilarity).Atf3; Bclaf1; Bmyc; Elk4; Ets1; Gabpa; Hcfc1; Kdm5a; Myc; Rbbp5; Sin3a; Taf7 (inferredBy_MotifSimilarity_n_Orthology).	1450	4859	0610009B22Rik;0610030E20Rik;1110004E09Rik;1110008F13Rik;1110065P20Rik;1190007I07Rik;1600002H07Rik;1600012H06Rik;1600020E01Rik;1700017B05Rik;1810009A15Rik;1810022K09Rik;1810055G02Rik;2210013O21Rik;2310011J03Rik;2310057M21Rik;2310061I04Rik;2410004B18Rik;2410131K14Rik;2510039O18Rik;2700062C07Rik;2810403A07Rik;3110040N11Rik;5930412G12Rik;6330418K02Rik;9130019O22Rik;9130401M01Rik;Aaas;Aar2;Aatf;Abcc5;…
500bp	Bmyc_w001	dbcorrdb__ZNF143__ENCSR000EGP_1__m3	3.22	0.0335	Bmyc	*	Zfp143 (inferredBy_Orthology).	Fli1; Gabpa (inferredBy_MotifSimilarity).4921501E09Rik; Bclaf1; Bmyc; Creb1; Elf1; Elk1; Elk4; Ets1; Hcfc1; Myc; Phf8; Pml; Sin3a (inferredBy_MotifSimilarity_n_Orthology).	1474	4999	1110004E09Rik;1110004F10Rik;1110008F13Rik;1600002H07Rik;1600012H06Rik;1700030K09Rik;1700123O20Rik;1810009A15Rik;1810013L24Rik;1810022K09Rik;1810055G02Rik;2210016F16Rik;2310011J03Rik;2310057M21Rik;2310061I04Rik;2510039O18Rik;2610020C07Rik;2610524H06Rik;2810006K23Rik;2810403A07Rik;3110040N11Rik;3110056K07Rik;5930412G12Rik;9130401M01Rik;Aaas;Aar2;Aatf;Abcc5;Abcd1;Abcd4;Abcf1;Abcf3;Abhd10;Abhd4;Abt1;…
500bp	Bmyc_w001	dbcorrdb__POLR2AphosphoS5__ENCSR000BQC_1__m1	3.13	0.033	Bmyc	*		Elf1; Elf2; Elf3; Elf4; Elk1; Elk3; Elk4; Erf; Erg; Ets1; Ets2; Etv1; Etv2; Etv3; Etv4; Etv5; Fev; Fli1; Gabpa; Gabpb1; Gm5454 (inferredBy_MotifSimilarity).4921501E09Rik; Atf3; Bclaf1; Bmyc; E2f6; Egr1; Etv6; Ezh2; Gm4881; Gtf2f1; Hcfc1; Max; Mxi1; Myc; Nr2c2; Phf8; Pml; Rela; Sin3a; Taf1; Xrcc4; Zfp143; Zmiz1 (inferredBy_MotifSimilarity_n_Orthology).	1020	3678	0610030E20Rik;1110002L01Rik;1110004E09Rik;1110008F13Rik;1600012H06Rik;1810009A15Rik;1810055G02Rik;2210013O21Rik;2210016F16Rik;2310011J03Rik;2310057M21Rik;2410004B18Rik;2410131K14Rik;2510039O18Rik;2610020C07Rik;2700062C07Rik;2810403A07Rik;2900076A07Rik;Aaas;Aamp;Aar2;Aatf;Abcf1;Abhd4;Abtb1;Acap2;Acbd5;Acin1;Acot8;Acsf2;Acvr1;Acvr2a;Ada;Adam10;Adam17;Adipor1;Adnp2;Adsl;Aff1;Aggf1;Agl;Agpat4;Aip;Ak3…
500bp	Bmyc_w001	dbcorrdb__YY1__ENCSR000BKJ_1__m1	3.08	0.0327	Bmyc	*	Yy1 (inferredBy_Orthology).	Taf1; Zfp42 (inferredBy_MotifSimilarity).4921501E09Rik; Bmyc; Ezh2; Hcfc1; Kdm5a; Max; Mxi1; Myc; Nr3c1; Phf8; Rbbp5; Sap30; Taf7; Yy2; Zfp597; Zfp729a; Zfp729b (inferredBy_MotifSimilarity_n_Orthology).	231	659	1600020E01Rik;9130019O22Rik;Abhd12;Abl2;Actr8;Acvr2b;Adk;Aip;Akt1s1;Anapc1;Anapc7;Ankrd10;Arcn1;Atad2b;Atg13;Atg4d;Atp13a1;Atp6v0c;Atp8b2;Atrx;Babam1;BC005537;BC052040;Bcl2l1;Bclaf1;Bscl2;Btf3l4;Cand2;Ccar1;Ccdc124;Ccdc167;Ccdc174;Cep126;Cep350;Chd2;Chfr;Chn1;Cipc;Clk4;Cnot1;Cnot2;Cnpy4;Cnst;Cntrl;Coa4;Col4a3bp;Cpsf2;Cpsf7;Creld2;Csnk1a1;Cstf3;Ctdsp2;Cul2;Cxxc1;Ddx6;Dgcr2;Dhps;Dhx36;Dhx38;Dlg1;Do…
[truncated: 16,072 more rows]

## Sheet: Table S4
Table S4. Signature genes comparison P0 G-DP, AA/ZZ DP (this study) and AA/ZZ DP, ZZ DP, GAA DP, G-DP (Rezza et al.). Corresponding to Figure 3D.
[truncated: 1,005 more rows]

[truncated: 1 more sheets: Table S5]
